# Supplementary material for: The molecular signatures of compatible and incompatible pollination in Arabidopsis
Source: BMC Genomics. 2021 Apr 14;22:268. doi: 10.1186/s12864-021-07503-7 (PMC8048354; doi:10.1186/s12864-021-07503-7)
Supplement: Supplementary file 2 — Additional file 2: Table S3. Relative abundance of each transcript between stigma and pollen [file 12864_2021_7503_MOESM2_ESM.xlsx]

## Sheet: Info
Relative abundance of each transcript between stigma and pollen
ID, Z, and FPKM were computed by ASE-TIGAR
ID: transcript (mRNA) ID that ASE-TIGAR predicted (AGI gene ID)
Z: the number of expected fragments that ASE-TIGAR assigned to the transcript
FPKM: normalized expression level (Fragments Per Kilobase of exon per Million mapped fragments)
cf.) http://nagasakilab.csml.org/ase-tigar/
baseMean and padj were computed by DESeq2
FC was caluculated from log2FoldChange
FC=IF(log2FoldChange="NA","NA",IF(log2FoldChange>0,1/2^-log2FoldChange,-1*2^-log2FoldChange))
nFPKM(stigma) at C0 = FPKM (Col-0/SRK14_C0) / 0,69
nFPKM(pollen) at C0 = FPKM (C24_C0) / 0,31
.x = splicing variant

## Sheet: GeneTable
Basic informtion				Base mean	Average FPKM of replicates					nFPKM(stigma)	Average Z of replicates					Base mean	Average FPKM of replicates					nFPKM(pollen)	Average Z of replicates
ID	SNPs	shortDisc	Name	Col-0/SRK14_baseMean	Col-0/SRK14_C0	Col-0/SRK14_C10	Col-0/SRK14_C60	Col-0/SRK14_I10	Col-0/SRK14_I60	at C0	Col-0/SRK14_C0	Col-0/SRK14_C10	Col-0/SRK14_C60	Col-0/SRK14_I10	Col-0/SRK14_I60	C24_baseMean	C24_C0	C24_C10	C24_C60	C24_I10	C24_I60	at C0	C24_C0	C24_C10	C24_C60	C24_I10	C24_I60	padj_Col-0/SRK14_C10/C0	FC_Col-0/SRK14_C10/C0	padj_Col-0/SRK14_C60/C0	FC_Col-0/SRK14_C60/C0	padj_Col-0/SRK14_I10/C0	FC_Col-0/SRK14_I10/C0	padj_Col-0/SRK14_I60/C0	FC_Col-0/SRK14_I60/C0	padj_C24_C10/C0	FC_C24_C10/C0	padj_C24_C60/C0	FC_C24_C60/C0	padj_C24_I10/C0	FC_C24_I10/C0	padj_C24_I60/C0	FC_C24_I60/C0
AT2G38540.1	withSNP	lipid transfer protein 1	ATLTP1	269110.540767393	9002.64489345	7641.8990933	8010.487634825	8761.39627543333	9448.077144825	13047.3114397826	299158.5	242962	226592.5	294445.333333333	307355	4.00379613963268	0.086206625	0.120362475	0.222969425	0.140276475	0.1451754	0.278085887096774	2.5	3	6.25	4.25	4.33333333333333	0.570322655070052	-1.12288419036826	0.900733277006963	-1.02816389972162	0.972129144465012	-1.02183144080343	0.627601301925771	1.10785139076798	NA	1.06179109053014	0.493273547735633	1.54656627119689	NA	1.22896954491456	NA	1.31497295667678
AT3G13400.1	withSNP	SKU5 similar 13	sks13	7221.90676035771	91.5914726	84.128741175	73.452667575	75.1969663666667	98.72792385	132.741264637681	8104.5	7190	5526.25	6788.66666666667	8719.25	354387.789372722	4102.713705775	4496.450658525	4465.929805175	4147.34923725	4000.31826383333	13234.5603412097	362659.5	388149	341904.25	351138.25	344423	0.915592645001372	-1.04372810736745	0.640742814202048	-1.13827253802273	0.784348549009225	-1.18626502344473	0.741484674619476	1.12035450986949	0.986202916664263	1.0459487935831	0.933041412060391	1.05826905969128	1	-1.02567118887175	0.995225619784613	1.04937517161499
AT1G02790.1	withSNP	polygalacturonase 4	PGA4	2132.58059919158	36.831826275	20.305246275	21.2464668	19.8930697333333	44.096379	53.3794583695652	2855	1487.25	1348.75	1573	3433.5	286870.209096757	3749.4689679	4267.498164325	3913.60271235	3903.8810045	3849.2758202	12095.0611867742	289259.5	321003	261025	288637.5	290063.333333333	0.314468874729821	-1.45947785535353	0.347731810457531	-1.37807823392462	0.564249275167645	-1.46490579779775	0.726837848259277	1.18039469329821	0.943653938869846	1.08558157412592	0.985151542605257	1.0173475197321	1	1.00327832320801	0.969921250753287	1.0889892484529
AT5G24780.1	withSNP	vegetative storage protein 1	ATVSP1	90242.8141342612	1321.440452575	1980.054203775	2154.017227075	1716.48526546667	2176.503242375	1915.13109068841	66708.5	95306.25	94002.25	87525.6666666667	107359	4.17249849753732	0.1703966	0.243940775	0	0	0.0148747	0.549666451612903	8.25	12.5	0	0	0.333333333333333	0.0824998338227069	1.49100665672692	0.00974556024616182	1.66207168753311	0.631588463143324	1.27195118476997	0.025756709964028	1.63945500865855	NA	1.04870530853339	0.809952817544479	-1.12010635873708	NA	-1.11857286702355	NA	-1.11576686257089
AT2G47040.1	withSNP	Plant invertase/pectin methylesterase inhibitor superfamily	VGD1	9137.30656474105	103.553199575	80.67506585	80.985783075	78.9529849333333	112.1530083	150.077100833333	10681	8154.75	7208.5	8313.66666666667	11567.25	340935.396254728	3332.168536825	3817.2367583	3597.119181125	3436.055438775	3294.3691339	10748.9307639516	343921.25	382655.5	319988	339209.25	331439.333333333	0.584233411316113	-1.19051316643558	0.600656403257316	-1.15699598445419	0.67312722765264	-1.26221395657468	0.746072463826122	1.12166010145445	0.918344245581633	1.09303139392969	0.921948069336717	1.05088020823901	1	-1.00844615538375	0.995225619784613	1.05305025467906
AT1G20450.1	withSNP	Dehydrin family protein	ERD10	88522.3427677983	781.1547498	926.22380935	1798.28733895	1013.08500763333	1859.942228175	1132.10833304348	56228	64705	109135.75	73275.3333333333	130895.5	9.61118476876841	0.1076669	0.3017051	0.16078175	0.076083025	0.0984394666666667	0.347312580645161	7	19.75	9.5	5	6	0.688638079341518	1.19034211252794	0.0109265220515385	1.97462270124122	0.791628086052584	1.23709069524216	0.0213817350531474	1.99197549134523	0.717606385683574	1.62679006554992	0.919573769939404	1.17148591426426	NA	-1.12098898485218	0.995466099060289	1.10219438417662
AT4G38770.1	withSNP	proline-rich protein 4	ATPRP4	142359.916183034	2575.908417025	1647.0245132	1668.129345775	2046.26902443333	1781.734629675	3733.20060438406	202310	120729.25	110966	162315.666666667	136511	6.69166767972222	0.166762875	0.0645128	0.106491675	0.0715458	0.0700344666666667	0.537944758064516	12.5	4.25	6.75	4.75	5	0.0000350663746376806	-1.50829985372101	0.000376785889367007	-1.40457572139695	0.226534933598637	-1.25060051355938	0.00657211291558635	-1.34491606036562	0.705585969814248	-1.64561535134448	0.788742313418074	-1.30612943939918	NA	-1.57733830962299	NA	-1.37863954073599
AT3G28750.1	withSNP	0	No name	1044.89949095303	25.18251785	9.30841595	11.30784325	11.9319585	34.453185225	36.4964026811594	1474.75	496.75	530.5	717	2038.25	192068.930138641	3315.510567975	3622.588388575	3787.917973	3411.0971419	3242.8311735	10695.1953805645	193648.75	206028.5	191658.75	190759.25	184737	0.30605994061556	-1.49352417297203	0.399900470474382	-1.35896578747868	0.712926823723138	-1.32496337364612	0.70234203014124	1.20596260121363	0.982208597015099	1.04322520774855	0.759421641185163	1.10983430590014	1	-1.00958498943137	0.987984404378422	1.0650504576281
AT1G01060.2	withSNP	Homeodomain-like superfamily protein	LHY	20.7053454650833	0.4491565	0.5475396	0.0384791333333333	0.3440008	0.1511693	0.650951449275362	16.25	70.25	3	15.6666666666667	5	3.13799500557079	0.011164875	0.073140175	0.01605495	0.0249317	0.0116227666666667	0.0360157258064516	1.5	8.75	1.25	2.75	1.33333333333333	0.342815753841312	1.23585197933522	0.867221624063312	-1.04558427580961	0.991514627959881	1.0079570227615	0.901484262420617	-1.03973305739611	NA	1.57123443210205	0.997471547185751	-1.01026376967874	NA	1.10490291171421	NA	-1.03840745172048
AT1G01060.3	withSNP	Homeodomain-like superfamily protein	LHY	10.5985668966526	0.03781105	0.69837845	0.0610865	0.071809	0.0147936	0.0547986231884058	2	43	3	5.33333333333333	0.25	1.57768654835175	0.015022325	0.03292385	0.010615175	0.017788075	0.0037604	0.0484591129032258	1.5	3.75	1	1.5	0.333333333333333	0.0854682030145828	1.43223635037871	0.935026598567464	1.02471068288375	NA	1.05211839806705	NA	-1.0178863900897	NA	1.16249462761568	0.985151542605257	-1.03997323813366	NA	-1.00538672955834	NA	-1.13039275344385
AT1G20440.1	withSNP	cold-regulated 47	AtCOR47	61885.7125211736	743.4079619	755.424869075	1483.71421455	849.500784366667	1695.09285925	1077.40284333333	42799	42826	72497.75	49424.3333333333	96122	5.17011542139131	0.0560555	0.1918332	0.07958495	0.101489875	0.0809356666666667	0.180824193548387	2.75	11	3.75	4.75	4	0.911913988941112	1.06182022656466	0.0560080273605363	1.73453389878287	0.906129839286296	1.12279599191536	0.0444690002873523	1.88419138382342	0.641269448080708	1.69599815294983	0.948900799703255	1.12608107232258	NA	1.18569024754723	NA	1.32152081346738
AT1G01060.5	withSNP	Homeodomain-like superfamily protein	LHY	3.57662620476915	0.0128466	0.0754035	0.0443753	0.0464104666666667	0.1542154	0.0186182608695652	0.5	7.25	1.25	5.33333333333333	4.75	1.64077336511287	0	0.01560175	0.002828025	0.041341275	0.0117100333333333	0	0.25	2	0.25	4.75	1.33333333333333	0.469150558221271	1.20435222235604	0.912127012260791	1.03300577436458	NA	1.13422589252252	NA	1.13155024042307	NA	1.31039089223046	0.995962815931242	1.01270999966929	NA	1.80801508004271	NA	1.14753938809558
AT1G01070.1	withSNP	nodulin MtN21 /EamA-like transporter family protein	UMAMIT28	0.309637231719861	0	0.0166321	0.0464005	0.0154317	0.0410552	0	0	0.25	0.5	0.333333333333333	0.5	0.0995973222002766	0	0.004158025	0	0.008184475	0	0	0	0.25	0	0.25	0	NA	1.01657113054691	NA	1.02703680454898	NA	1.01986135405723	NA	1.02338373754751	NA	1.04826099761753	NA	-1	NA	1.05005640078036	NA	-1
AT1G01070.2	withSNP	nodulin MtN21 /EamA-like transporter family protein	UMAMIT28	0	0	0	0	0	0	0	0	0	0	0	0	0	0	0	0	0.004065575	0	0	0	0	0	0	0	NA	NA	NA	NA	NA	NA	NA	NA	NA	NA	NA	NA	NA	NA	NA	NA
AT1G01073.1	withSNP	0	No name	0	0	0	0	0	0	0	0	0	0	0	0	0	0	0	0	0	0	0	0	0	0	0	0	NA	NA	NA	NA	NA	NA	NA	NA	NA	NA	NA	NA	NA	NA	NA	NA
AT2G37170.1	withSNP	plasma membrane intrinsic protein 2	PIP2;2	65860.9465461669	1058.294876425	1047.6368467	1360.759114575	1421.1044704	1562.381009375	1533.76069047101	57344.25	55243	62913.25	77452.3333333333	82936.25	1.47048661878291	0.0220208	0.02222485	0.057055025	0.033651975	0.0403694666666667	0.0710348387096774	1	0.75	2	1.5	2	0.920709867247973	1.04009127424026	0.172620057880344	1.3507216230762	0.58757410444085	1.29998173181455	0.0886072840746577	1.49140589865895	NA	-1.06226384620779	0.771089831423028	1.29603375817338	NA	1.11035207743351	NA	1.29936901031762
AT1G01080.2	withSNP	RNA-binding (RRM/RBD/RNP motifs) family protein	No name	5.98072777701856	0.225902466666667	0.243992166666667	0.1304347	0.2210826	0.07927365	0.327394879227053	9.75	9.75	3.5	4.33333333333333	2.25	0.302447893841789	0.009298825	0.01487055	0.016054175	0.01190725	0	0.0299962096774194	0.25	0.25	0.5	0.5	0	0.986638811680724	1.0077971300304	0.703905081437446	-1.1056337105957	NA	-1.09319294478462	NA	-1.14394581239877	NA	-1.00052218848844	NA	1.0444725257349	NA	1.04007416933533	NA	-1.04081726948889
AT1G61566.1	withSNP	ralf-like 9	RALFL9	722.145017572865	35.796089325	20.90925745	22.492757625	21.6191655666667	44.485830475	51.878390326087	919.5	503.25	480.25	566	1150.5	81455.5497194452	3184.895489025	3497.85948865	3665.85153505	3258.937482525	3174.1942116	10273.8564162097	81616.5	87118.75	81318.75	80145	79639.6666666667	0.340591946384406	-1.42787125314017	0.442939979081225	-1.30633626532068	0.646676361398738	-1.38059998657372	0.655277449908616	1.21943189474155	0.979002213246651	1.05079713739618	0.729055719799378	1.11815139898988	1	-1.0122579399738	0.983333153223751	1.07598749779765
AT3G26520.1	withSNP	tonoplast intrinsic protein 2	GAMMA-TIP2	71144.0053342301	1474.41278735	1197.852523725	1125.346484525	1479.454592	1429.438165675	2136.8301265942	83514.25	64897	54281.25	84546	79355.25	2.34906496298948	0.086314125	0.05729935	0.0324351	0.0221975	0.0459594666666667	0.278432661290323	4.5	2.75	1.25	1	2.33333333333333	0.271695155017274	-1.17376149339012	0.150478317784541	-1.19780624105228	0.993900310341819	1.00439916952417	0.89350051620733	1.02873754800546	NA	-1.14095348728478	0.727437129064156	-1.27882940258364	NA	-1.3665857416286	NA	-1.22978395717433
AT3G12000.1	withSNP	S-locus related protein SLR1, putative (S1)	No name	94931.950787323	1814.153683525	1559.46097795	1466.6468853	1737.32345353333	1402.04205625	2629.20823699275	115888.25	90788	79315.25	112525	87705.5	5.12385524770424	0.0477613	0.11484635	0.122130375	0.0594474	0.136661533333333	0.154068709677419	2.75	6.5	6	3.25	7.66666666666667	0.552602186190209	-1.14525283967652	0.546820469369427	-1.12701181344049	0.948390227795666	-1.04238478826477	0.382401597164725	-1.20127433041982	0.902989614661951	1.34911844620596	0.649301610165953	1.41767408531291	NA	1.05048342985878	NA	1.55030281432381
AT1G61563.1	withSNP	ralf-like 8	AtRALFL8	1317.69414211053	75.52393795	45.8384922	45.087869725	46.6420244333333	65.4901773	109.454982536232	1881.5	1078.25	946.75	1178.66666666667	1614.5	71162.6250453532	2936.091094175	3130.1150216	3332.0014917	2945.546106825	2935.0585568	9471.2615941129	72208	75143.75	71113.75	69545	70690.6666666667	0.177998519234694	-1.46685865819049	0.176701191798956	-1.41668213964358	0.437681085787862	-1.46218068604656	0.880840287123787	-1.06610572342608	0.992946481653587	1.02081440054981	0.81194500121705	1.1032484772241	1	-1.03115439940326	0.985271571756987	1.07905888394066
AT1G01100.4	noSNP	60S acidic ribosomal protein family	No name	0.898539677830393	0.09247145	0.0659452666666667	0	0	0.076888875	0.134016594202899	1	1.25	0	0	2	1.07036011777151	0.046235725	0.04945895	0	0.077018525	0.0663815666666667	0.1491475	1	1.25	0	1.75	1.66666666666667	NA	1.04242386050429	NA	-1.14238393238783	NA	-1.16106191904463	NA	1.12624798871565	NA	1.03897325573445	NA	-1.1660851657331	NA	1.09891364064938	NA	1.15616036842254
AT3G01270.1	withSNP	Pectate lyase family protein	No name	1666.35649934318	26.793290225	12.619994375	13.0295272	13.959861	35.596072225	38.8308553985507	2266.25	993.5	885.5	1205	3036.5	228553.429527875	2706.308681525	3032.4160813	3063.198977925	2797.656988325	2694.30771463333	8730.02800491936	228888	248849.25	223911.5	226469.25	222025.333333333	0.398747088406145	-1.42049841747938	0.400105577658419	-1.36395250136667	0.723039058752986	-1.32592067375226	0.707931412718124	1.20493546699396	0.944427375597193	1.07002279364887	0.750593301794642	1.10017548468673	1	-1.0052186896471	0.972112731903857	1.07460097207524
AT3G07820.1	withSNP	Pectin lyase-like superfamily protein	No name	1154.67583427198	24.8211256	11.50703485	11.26253355	12.2274997	31.676365325	35.9726457971014	1623.75	691.75	590.25	819.666666666667	2087.75	178754.19652933	2749.17938625	3103.128903	3110.6960733	2839.48421855	2683.94504786667	8868.32060080645	179243.5	196611.5	175188	177395.75	170656.666666667	0.313602352126019	-1.49304260339142	0.286507814478089	-1.45840606722961	0.645133262047226	-1.40549218667201	0.721981840704096	1.1956452466093	0.939084441136425	1.0780580643366	0.76681304937538	1.10009835005659	1	-1.00463996139616	0.995225619784613	1.05131497734232
AT1G01115.1	noSNP	0	No name	0	0	0	0.121026	0	0	0	0	0	0	0	0	0	0	0	0.0302565	0	0	0	0	0	0	0	0	NA	NA	NA	NA	NA	NA	NA	NA	NA	NA	NA	NA	NA	NA	NA	NA
AT2G36830.1	withSNP	gamma tonoplast intrinsic protein	GAMMA-TIP	32946.1487418498	345.23660595	597.80201745	799.763634025	632.8480335	1033.87726385	500.342907173913	17295.25	29624.75	34338.25	31949.3333333333	50808	6.25970512581914	0.09246905	0.267028725	0.1442718	0.1128794	0.0959216666666667	0.298287258064516	4.25	12.75	5.75	4.75	4.33333333333333	0.320062979928802	1.46288395281785	0.0586508406992812	1.78017519334844	0.573396286773541	1.46193422143129	0.0250161739036357	2.07887504509472	0.591809706963424	1.77596069399448	0.907699193095494	1.19162358359417	NA	1.05115066938348	NA	1.39032147586179
AT5G15970.1	withSNP	stress-responsive protein (KIN2) / stress-induced protein (KIN2) / cold-responsive protein (COR6.6) / cold-regulated protein (COR6.6)	AtCor6.6	15758.5186540286	901.812656625	473.191742875	668.371775175	537.763273333333	1018.49334955	1306.97486467391	20176.5	10289.75	12860	12272	22750.75	1.16717485751696	0.082184125	0.124297675	0.079733975	0.08518625	0.0412838333333333	0.265110080645161	1.25	2.25	1	1.25	0	0.158949257273851	-1.57264983129004	0.624565438078431	-1.18894335130523	0.52095920248947	-1.46019138892244	0.773040736137143	1.13921386376444	NA	1.091386967701	NA	-1.01522940845555	NA	-1.0015354541484	NA	-1.15362178380237
AT3G01240.1	withSNP	0	No name	530.943415669847	24.105518725	10.6962286	12.433876975	12.6199242	29.42462105	34.935534384058	744	299.5	309.25	398.666666666667	917.25	77277.9585328562	2783.866543875	2992.16303805	2128.16192265	2760.762106825	2605.7614925	8980.21465766129	85738.75	88986.25	56546	81507.75	78479.3333333333	0.293594692375655	-1.51367032462431	0.404296756406422	-1.36114838871874	0.689494991953675	-1.35662289161249	0.775705303061089	1.16032699440335	0.988758082192571	1.02854693854839	0.0351573311583429	-1.33201888357537	1	-1.04531489804609	0.995720797264669	-1.00861585443383
AT1G01140.2	withSNP	CBL-interacting protein kinase 9	CIPK9	2.20455388948506	0.0284968	0.0280715666666667	0.172032	0.027088	0.11511255	0.0412997101449275	0.5	1.5	3	0.666666666666667	4.5	0.973825958696522	0.00722285	0.034374275	0.01240555	0.014884175	0.0086245	0.0232995161290323	0.5	2.5	0.75	1	0.333333333333333	NA	1.03605475341177	NA	1.10654296865127	NA	1.01585623671904	NA	1.13960311933427	NA	1.25294773084561	0.985151542605257	1.03428549881354	NA	1.07224969574625	NA	1.22729212924699
AT1G01140.3	withSNP	CBL-interacting protein kinase 9	CIPK9	1.24597663720794	0	0.1033749	0.0300982	0	0.05487095	0	0	4	0.5	0	1.75	1.57214959147336	0	0.051707275	0.0076241	0.025122925	0.0352462666666667	0	0	4	0.5	1.5	2.33333333333333	NA	1.16931893675618	NA	1.01652211064743	NA	-1	NA	1.04822705038722	NA	1.25473534447531	0.982004453601064	1.03803333434568	NA	1.10147738554681	NA	1.12147839766997
AT1G01150.1	withSNP	Homeodomain-like protein with RING/FYVE/PHD-type zinc finger domain	No name	0.563695069612294	0.0360464	0.0321583	0	0	0.03599105	0.0522411594202899	0.5	1.25	0	0	1	0.0977137713981723	0	0.004253975	0	0.008364175	0	0	0	0.25	0	0.25	0	NA	1.14467833219066	NA	-1.04494275153549	NA	-1.0613315267565	NA	1.06322989522883	NA	1.04908653763999	NA	-1	NA	1.04865082106663	NA	-1
AT5G45880.1	withSNP	Pollen Ole e 1 allergen and extensin family protein	No name	690.609860156934	21.7612654	10.5669491	11.1375714	10.5530026666667	31.391060175	31.5380657971014	912.25	408.5	375	451.333333333333	1319	94300.7914886732	2297.927543175	2471.469707975	2623.918610975	2303.54867295	2267.29985283333	7412.6694941129	95717.75	100142	94620.75	91912	92257	0.363264075209218	-1.4487575311002	0.394763743524193	-1.36783117568932	0.652250272453748	-1.39752640695402	0.579428198573433	1.28828827338045	0.988758082192571	1.02841970026577	0.734391642661797	1.11055332053278	1	-1.0346782565464	0.987984404378422	1.0617871063308
AT4G22240.1	withSNP	Plastid-lipid associated protein PAP / fibrillin family protein	No name	53779.3228295425	945.34100825	919.6431882	821.181991825	1040.7791896	966.03824655	1370.05943224638	57851.25	53472.75	42529.75	64380.6666666667	58003.75	0.870624273805035	0.007062875	0.051958375	0.014558475	0	0.0261106	0.0227834677419355	0.25	2.75	0.5	0	1	0.945999191899518	1.01634474076701	0.748660008436168	-1.0532598163853	0.78789546803508	1.09843686448967	0.652341647309354	1.08330409748926	NA	1.45202061736744	NA	1.06504632396907	NA	-1.0522733057084	NA	1.16270100069535
AT2G42540.2	withSNP	cold-regulated 15a	COR15	19492.3030843431	457.386992675	294.126241875	686.58072175	428.8207712	958.03986185	662.879699528985	16324	10103.5	20355.75	15429.6666666667	33712	0.956505174529088	0.0359328	0.035397675	0.043750425	0.033105225	0.0389151666666667	0.115912258064516	1	1	1	0.75	1	0.62654236711706	-1.24811152544251	0.369464306835776	1.36993774325708	0.993311812931782	-1.01202431151841	0.137959541094745	1.69620055776159	NA	1.00294140703294	NA	1.03573967155383	NA	-1.07259244800618	NA	1.15143501063709
AT5G11740.1	withSNP	arabinogalactan protein 15	AGP15	17651.8215275182	523.219561525	555.7067255	994.26677155	535.460348966667	942.7028767	758.289219601449	13385	13715	21691.75	13877.6666666667	23756	4.88712201451151	0.127074025	0.121588375	0.67387775	0.050543725	0.0865106	0.409916209677419	3	2.5	13.5	1	2	0.813673589350422	1.09725320488231	0.00479916498932894	1.83786925620651	0.977032365049479	1.02838579981478	0.0275017526502272	1.72391264282167	NA	-1.05221461941784	0.0219343948805509	2.4153432374561	NA	-1.35122180978359	NA	-1.06209510334889
AT1G01180.1	withSNP	S-adenosyl-L-methionine-dependent methyltransferases superfamily protein	No name	6.24083174691851	0.062548275	0.081421825	0.1704259	0.1133555	0.210919275	0.0906496739130435	3	3.5	7.75	5.66666666666667	10.75	0.595443168310904	0.02429175	0.027095925	0.006973425	0.011205375	0.00950993333333333	0.0783604838709678	1	1.25	0.25	0.25	0.333333333333333	0.909145358663674	1.06958831182883	0.166154852002322	1.58732665068729	NA	1.24549417331974	NA	1.7551982068109	NA	1.0497887196541	NA	-1.20085298069116	NA	-1.21782174782621	NA	-1.05868179358179
AT1G01190.1	withSNP	cytochrome P450, family 78, subfamily A, polypeptide 8	CYP78A8	1.03164528131524	0.0228097	0.0280318333333333	0.046013	0.0275355	0.0202877666666667	0.0330575362318841	0.25	1.5	1.25	1.66666666666667	0.75	2.65392985199991	0.0611276	0.0391004	0.038076225	0.02839795	0.0491052333333333	0.197185806451613	4	2.5	2	1.75	3.33333333333333	NA	1.29917355665382	NA	1.26387679145353	NA	1.28226997234762	NA	1.12254309541511	NA	-1.24331122772679	0.80332613527981	-1.29105735431556	NA	-1.40100465332821	NA	-1.08927076687562
AT1G01200.1	noSNP	RAB GTPase homolog A3	ATRAB-A3	25.9917270063519	0.7232413	0.5155439	0.52101125	0.6882171	0.601330925	1.04817579710145	33.75	22	20.25	32	27	26.4181330661136	0.7232413	0.5155439	0.52101125	0.6395777	0.622915366666667	2.3330364516129	33.75	22	20.25	28.5	27.6666666666667	0.455263910396813	-1.28714654061078	0.518993880021162	-1.22049766180977	0.967662720626485	-1.04227795644593	0.810244543190119	-1.10626408234972	0.814697631226676	-1.38457520943687	0.596678450085512	-1.36257279771216	1	-1.14680286029292	0.986066063813473	-1.16505172383868
AT1G65450.1	withSNP	HXXXD-type acyl-transferase family protein	GLC	64153.359791253	926.2067458	854.6730986	876.48066665	1029.17616876667	917.737872	1342.32861710145	69435	59756.5	55147.25	77715	67113.75	4.55016434456079	0.069624525	0.06713445	0.0768197	0.0756754	0.0710041	0.224595241935484	4.5	4.25	4.5	4.75	4.66666666666667	0.798796778453898	-1.05078820932884	0.877320494605639	1.027552799121	0.750781674095565	1.10853786511676	0.788233897579488	1.05228702655779	NA	-1.02877365091151	0.970224548046721	1.08247988780067	NA	1.03784035007229	NA	1.03013770023358
AT2G34810.1	withSNP	FAD-binding Berberine family protein	No name	78571.1628519911	1093.5425144	904.403146	883.303568875	1200.63894543333	888.425281525	1584.84422376812	93701.25	73511.25	63220.5	103516	74114.25	0.207186227854327	0.00834	0	0	0.00665265	0	0.0269032258064516	0.5	0	0	0.5	0	0.45154451532177	-1.14775859576877	0.452724130570224	-1.12918322190306	0.819498969384491	1.09892273393179	0.459453075564017	-1.1464789006596	NA	-1.06064832269367	NA	-1.05938191184424	NA	-1.00057473277823	NA	-1.0598102177168
AT3G57690.1	withSNP	arabinogalactan protein 23	AGP23	251.526234460652	21.704208075	8.7902787	8.306623425	10.2451096333333	26.58684445	31.4553740217391	372.25	141.75	116.5	179.666666666667	461.75	35687.2924264537	2184.658106425	2199.554435075	2273.8619618	2172.159379275	2100.11519576667	7047.28421427419	37677	37036.5	34293	35911	35420.6666666667	0.172498552232261	-1.65652403513357	0.124310473381268	-1.65624195217728	0.547468967775626	-1.49766133614932	0.751089027735248	1.1754145480068	0.988989181574979	-1.03403722190166	0.985795970810154	1.01675930800664	1	-1.04033147413381	0.995466099060289	1.046537200045
AT3G62230.1	withSNP	F-box family protein	DAF1	597.924270535853	11.899604325	4.319211425	4.739641175	5.0370112	15.547384675	17.2458033695652	891	288.5	278.5	385	1171.75	144101.978574932	1905.7197466	2064.71584395	2320.561815775	1967.996816775	1980.3088251	6147.48305354839	141799	148681.5	147904.5	140373.75	144429.666666667	0.402307578595716	-1.39153094587209	0.422171373179392	-1.32641423316768	0.734184202856594	-1.28994244087137	0.773694621895897	1.15198170065301	0.988758082192571	1.03356869153671	0.491137121261346	1.18067394519899	1	-1.00474642872757	0.969151697240066	1.09078926464074
AT3G53420.2	withSNP	plasma membrane intrinsic protein 2A	AtPIP2;1	35663.9953949815	264.742573075	560.876696575	764.0884309	631.1774021	867.150890025	383.684888514493	16155.5	33302.25	39723.5	38435.3333333333	51366.5	0.773042808940907	0	0.050805425	0.011067175	0.005700175	0.00752983333333333	0	0	2.25	0.5	0.25	0.333333333333333	0.0214050753823289	1.88998833120496	0.000133668148595982	2.44750044288506	0.0763838320540006	1.97106208582914	0.000116184618219085	2.65035625626032	NA	1.38593142454024	NA	1.08548426586615	NA	1.03926875334445	NA	1.04306443993192
AT3G49540.1	withSNP	0	No name	534.517399592284	21.139730775	8.67857085	9.76538715	8.74075053333333	26.8872758	30.6372909782609	778.75	291.75	288.5	329.333333333333	995	70469.0413209688	1930.65872195	2163.1896198	2163.53694715	1974.72705265	1950.1962298	6227.93136112903	70682	76624.25	68579.5	69119.75	69650.3333333333	0.24521237847823	-1.56639948121455	0.314893699937094	-1.43326826625413	0.549041434765332	-1.49671778969609	0.726714173297674	1.1922175241284	0.937567562073484	1.07015467936698	0.76681304937538	1.08960082859013	1	-1.01755040381783	0.943005946576575	1.09070592957081
AT2G29450.1	withSNP	glutathione S-transferase tau 5	AT103-1A	29153.8003579392	409.47301915	714.957324075	822.01794405	636.192387	860.106397425	593.439158188406	17996.5	30501.75	30791.25	28354.3333333333	37277.25	2.02808886010888	0.045824575	0.037297975	0.05138705	0.05136345	0.135240133333333	0.147821209677419	1.5	1	1.25	1.75	5.33333333333333	0.0417714182586368	1.66649070517076	0.00259413336111721	1.91866905800744	0.428650983938805	1.44920210224626	0.00517126658920391	1.95066291317718	NA	-1.11182452147614	0.997645167074483	-1.01116829880307	NA	1.05257064362856	NA	1.77566583018988
AT5G19580.1	withSNP	glyoxal oxidase-related protein	No name	1079.87621438125	16.6000047	6.69350235	7.35861945	6.90494986666667	18.716107025	24.057977826087	1648.25	622.25	587.25	699.333333333333	1863.5	198395.71950713	2058.002602125	2320.91342205	2206.55329165	2117.9605182	1923.57905023333	6638.71807137097	203280.25	223118.5	188765.25	200084	184349	0.19429156430884	-1.62920073271435	0.235776899286758	-1.5068616851206	0.491925799978717	-1.55190541721011	0.840627952442774	1.11671461040277	0.963229439357755	1.07378969833045	0.96012728507053	1.04215404098681	1	-1.00963320312565	0.995720797264669	1.0184085177903
AT1G44970.1	withSNP	Peroxidase superfamily protein	No name	52968.7506208752	1121.578634325	864.542423375	822.779828275	1061.60021213333	843.525163125	1625.47628163043	67816.75	48548.5	42081.25	64909	50049.5	6.98892904297483	0.171628575	0.182976225	0.101008375	0.11377715	0.0813022	0.553640564516129	9.5	9.25	4.5	6.25	4	0.168097947188045	-1.25649283324313	0.151181261150256	-1.23949142591936	0.916203985233138	-1.0543288238678	0.22368847331405	-1.23478109271747	0.994066007844908	1.02667280702416	0.772020436071962	-1.32228329833515	NA	-1.23215382923919	NA	-1.56701767813864
AT2G41905.1	withSNP	0	No name	315.97194169641	20.39410695	10.188938475	8.658614975	11.4062034666667	25.3683035	29.5566767391304	439	207.75	151.25	252.333333333333	551.75	42236.4057797191	1985.193324625	2083.28183205	2237.07470405	1981.474762275	1916.2115601	6403.84943427419	43338.75	44173	42357.75	41463.25	41004	0.323453342738469	-1.47698712629391	0.177753745687806	-1.57040546804653	0.673349237093799	-1.37286671671441	0.730630039399505	1.18737626242132	0.994328318885123	1.00733608045842	0.802224263604002	1.09822821893244	1	-1.03761385591689	0.995225619784613	1.04580148571625
AT1G06520.1	withSNP	glycerol-3-phosphate acyltransferase 1	ATGPAT1	74536.3221762691	853.903441725	739.152757325	918.4358085	861.501920133333	825.02164065	1237.5412198913	80565	65997.75	72847.25	82224	76239.5	1.47933002699684	0.01521625	0.02439105	0.019371225	0.01639115	0.0295599333333333	0.0490846774193548	1	2	1.25	1	2.33333333333333	0.662182943687603	-1.10798865837637	0.428916908350294	1.15393900121554	0.991514627959881	1.00806496750506	0.937005210217139	1.02338363646128	NA	1.24379904689031	0.959079241099569	1.09857315332684	NA	1.00092064399576	NA	1.70761992761696
AT1G01280.1	withSNP	cytochrome P450, family 703, subfamily A, polypeptide 2	CYP703	1.81678418242696	0.0166428333333333	0.0423913	0.0222065	0.0462274666666667	0.0327832333333333	0.0241200483091787	0.75	3	1.25	3.33333333333333	1.5	0.155789279108724	0	0	0	0.01074195	0.0045227	0	0	0	0	0.5	0.333333333333333	NA	1.45624567408936	0.685162425700715	1.16367546156991	NA	1.42375112767016	NA	1.16020321928128	NA	-1	NA	-1	NA	1.07492931797358	NA	1.03805821619311
AT5G07430.1	withSNP	Pectin lyase-like superfamily protein	No name	715.962044753486	16.03557415	6.7938703	7.238431675	6.93098306666667	22.49779895	23.2399625362319	995.75	387.5	358	440.333333333333	1407	116795.94637062	1949.58571575	2076.668753975	2120.216209625	1984.0677243	1843.5231334	6288.98617983871	120612.75	124943.75	113597.25	117505	111239.333333333	0.301114888067623	-1.50641539613199	0.325677949679284	-1.42312797084381	0.611214717640538	-1.43588987780212	0.638587162184047	1.24953227527368	0.992980329672895	1.01810652464805	0.919131948999614	1.05775908068031	1	-1.0202706705182	0.995720797264669	1.02116896831763
AT1G55020.1	withSNP	lipoxygenase 1	ATLOX1	105854.223912659	960.9659776	797.1455342	756.738297625	1026.39117713333	779.374670075	1392.70431536232	126943.75	98610.5	84109	137253	100771.75	9.87800343067535	0.10066425	0.074261025	0.1030078	0.069221275	0.0693690666666667	0.324723387096774	12.5	8.5	10.75	8.5	8.33333333333333	0.305561038082967	-1.16622016323108	0.24432989682653	-1.16629640478974	0.883434075029171	1.06123977466606	0.34303823537647	-1.15800097423409	0.916291869791617	-1.2916904056191	0.998457007739869	-1.00682072082794	NA	-1.30258178408346	0.969921250753287	-1.22397277196968
AT5G50030.1	withSNP	Plant invertase/pectin methylesterase inhibitor superfamily protein	No name	455.19332644028	17.408780425	6.690836225	7.3016238	10.0054113	20.889803425	25.230116557971	667.5	238.25	227.75	389.666666666667	804.5	55540.766651399	1475.96418595	1605.653843325	1660.9873318	1461.60406305	1493.54874476667	4761.1747933871	56321	59470	54768.25	53421.5	55704.3333333333	0.133981795526724	-1.71826808797619	0.16691505584509	-1.5853932428944	0.680973521876052	-1.36342335942489	0.763840466609561	1.16576235241083	0.982516305087224	1.03895882965227	0.777506178075377	1.09334779660491	1	-1.04776998356698	0.969921250753287	1.07659730629219
AT1G01305.1	withSNP	0	No name	5.01638376261612	0.076157925	0.25147165	0.52083265	0.103551133333333	0.051934325	0.110373804347826	1.5	6	12.75	2.33333333333333	1	16.1642755992523	0.68455645	0.591394725	0.757282975	0.556448075	0.5161315	2.20824661290323	19	15.5	17.75	14.75	13.6666666666667	NA	1.15114420497047	NA	1.39422441421013	NA	1.04818009340119	NA	-1.01076870683027	0.945903359216983	-1.17693824276361	0.985151542605257	1.03826987604707	1	-1.21841539872742	0.977855766536699	-1.18634700978559
AT3G62170.1	withSNP	VANGUARD 1 homolog 2	VGDH2	670.723447867797	8.0506395	5.6491129	5.117520225	4.361189	10.344755325	11.6675934782609	833.25	545.75	432.75	459.333333333333	1073	153275.794141506	1525.837939275	1687.303205625	1541.066441725	1605.906409925	1485.90693406667	4922.05786862903	157862.75	169486.5	137551	158706.75	149549	0.62477865991153	-1.24596821885064	0.487421137785137	-1.28653231386251	0.596450475320645	-1.43896596859318	0.6340818508945	1.23845620340272	0.967699950686156	1.05474971230184	0.985151542605257	-1.01624566143755	1	1.01009753297685	0.995225619784613	1.04244301251865
AT1G26770.1	withSNP	expansin A10	AT-EXP10	40320.3605716257	589.340106875	633.841779625	659.843561775	663.2879689	757.52594035	854.11609692029	37792.5	38605.75	36001.5	43321.3333333333	47913.25	7.37259428864238	0.112702675	0.111452775	0.15669165	0.1107944	0.184327166666667	0.363557016129032	6.75	6.25	8.25	5.75	11	0.714071055577339	1.10114041642094	0.337951009515876	1.19861069961738	0.830512244375987	1.11486848220582	0.14204962485043	1.3304573321301	0.993742066414489	-1.0430999891359	0.909853825565569	1.18891270794527	NA	-1.08611444889147	NA	1.23794336012521
AT1G19570.1	withSNP	dehydroascorbate reductase	ATDHAR1	25183.016264117	464.87747945	565.850576225	672.368815625	589.128328833333	756.057315525	673.735477463768	20068.5	23786.25	24877.5	25676	32086.75	2.22844228088607	0.06319755	0.06510185	0.065423625	0.0621503	0.0835740666666667	0.203863064516129	2.25	2	2	2	3	0.465509511614771	1.24875917215924	0.0922237283398244	1.47294092406105	0.723951418922696	1.23455578942786	0.0605981264672741	1.59586388040163	NA	-1.04813911398136	0.999130232725769	1.00244482204532	NA	-1.05174645488082	NA	1.12760943706477
AT1G01340.1	withSNP	cyclic nucleotide gated channel 10	ACBK1	3.50674739675838	0.0168008	0.062856025	0.0295802	0.02902855	0.0930388	0.0243489855072464	0.75	5.75	1.25	2	7.5	5.3284249477975	0.0171628	0.0792046	0.035410925	0.047206675	0.0827297333333333	0.0553638709677419	1.75	7.75	3.5	5.25	9	0.279544726975627	1.40518436138429	0.861517776403897	1.06876481577338	NA	1.11954445357903	NA	1.48819371047278	0.898424553361651	1.28590004741051	0.956025338095472	1.09800373886087	NA	1.16152335271041	NA	1.37986889788444
AT1G24520.1	withSNP	homolog of Brassica campestris pollen protein 1	BCP1	118.744014972759	4.280483825	2.134939275	3.40255525	3.72293626666667	7.44219045	6.20359974637681	131.25	58	82.25	112	223.5	42391.4442476965	1444.9065312	1524.347999225	1625.5679563	1468.600197825	1460.93616276667	4660.98881032258	43027.5	44235.5	42042.5	41936	42551.6666666667	0.439482197059165	-1.38932558885566	0.891612083686039	-1.06962195748212	0.963468044975393	-1.05663660147303	0.398744521411573	1.42203496400797	0.994066007844908	1.00962082920841	0.829248611808772	1.09393122632779	1	-1.01957897112432	0.972355835075682	1.08653558210371
AT1G53130.1	withSNP	Stigma-specific Stig1 family protein	GRI	27800.1508615473	907.872965375	703.02864155	674.15892805	784.3824444	753.006390925	1315.75792083333	35048.75	25634.5	21998.5	30699.6666666667	28612.25	22.9522990378549	0.718076275	0.5410895	0.452478525	0.83000225	0.723900766666667	2.31637508064516	27.25	19.75	14.25	29.5	26	0.069821553775053	-1.24849237076863	0.0565134929022662	-1.23581308904031	0.570474755103165	-1.15786213569363	0.390779670490681	-1.13294032660086	0.942952749827834	-1.23875606207395	0.725713454403254	-1.35667943192493	1	1.04337715441271	0.999246981940911	1.00957517189856
AT5G26700.1	withSNP	RmlC-like cupins superfamily protein	No name	413.526423840991	14.21029965	6.42056245	6.83854885	6.82523456666667	18.4378997	20.594637173913	578.25	242.25	224.75	284.333333333333	752.75	57913.4617424461	1479.1111828	1555.911070725	1653.3858273	1446.01950945	1430.27207563333	4771.32639612903	59844	61319.25	58047.25	56097.75	56486.6666666667	0.26000432095829	-1.54453716954687	0.295725361352216	-1.44684821697922	0.600836593246437	-1.45112963424243	0.678153611405472	1.22260491857076	0.997550895482955	1.00528709617037	0.848770772909394	1.08651579611512	1	-1.05873120178367	0.995225619784613	1.04605166092541
AT1G60740.1	withSNP	Thioredoxin superfamily protein	No name	308.730677537403	14.35760965	5.618612075	6.708730475	7.0068502	17.222766575	20.8081299275362	449.75	151.75	170.75	224.333333333333	547.5	41108.2719549665	1313.527480275	1437.443663875	1500.558372425	1322.882475625	1313.67483606667	4237.18542024194	41397.75	43670	40688.5	39968.5	40522.3333333333	0.241538465696463	-1.57032323559963	0.361211731373616	-1.39297944744245	0.674803640018897	-1.36853630565657	0.810473628193176	1.13663532427288	0.97190202591311	1.04712582458504	0.631450536399182	1.11072450661108	1	-1.02998505633272	0.968595533291466	1.06935380127256
AT1G01370.1	withSNP	Histone superfamily protein	CENH3	12.8787640652535	0.356750133333333	0.400703575	0.46288595	0.0929043666666667	0.3459149	0.517029178743961	10.75	15.75	17	3.33333333333333	14.25	12.5613453090132	0.174459975	0.37913555	0.46288595	0.35672095	0.2835267	0.562774112903226	7	15.25	17	12.5	11.3333333333333	0.75501525589505	1.17019873090992	0.510382326122494	1.27979999604823	0.766470056870044	-1.27240376964502	0.822823932456405	1.12523848245602	0.911346203705589	1.33233230892356	0.555579284816016	1.49411346867201	1	1.22429116626059	0.983333153223751	1.21633802817465
AT4G02380.1	withSNP	senescence-associated gene 21	AtLEA5	8049.10393760195	180.38900305	157.179236675	482.199023275	151.684269433333	290.6605494	261.433337753623	5919.75	4790.75	13362.75	5021	9420.25	38978.5097503985	1316.83281525	1430.16392025	1041.840605225	1313.3361609	1290.26161973333	4247.84779112903	42532.5	44729.5	29089.5	40644.75	40754.3333333333	0.810971606783389	-1.10412587271543	0.0000437699839697265	2.40195578161334	0.875387634299145	-1.13202543835261	0.108566135335747	1.56330385934688	0.987030682164224	1.03787586711943	0.094762076441445	-1.28794122120126	1	-1.0399783315431	0.995720797264669	1.03035182744698
AT1G01380.1	withSNP	Homeodomain-like superfamily protein	ETC1	0.108920359443983	0.0197123666666667	0	0.0281415666666667	0.01796185	0.0250121	0.0285686473429952	0	0	0.25	0	0.25	0.153955389653487	0.0337971	0	0.021106175	0.008980925	0.0061999	0.109022903225806	0.5	0	0.25	0	0	NA	-1	NA	1.01608264865778	NA	-1	NA	1.01246854449118	NA	-1.07248920971512	NA	-1.03009551305667	NA	-1.07259212222213	NA	-1.0714891121251
AT1G01390.1	withSNP	UDP-Glycosyltransferase superfamily protein	No name	1.1946551622639	0.02230125	0.030381825	0.030440775	0.0125408	0.0175386	0.032320652173913	0.75	1.75	1.75	0.333333333333333	1	0.79285714966063	0.003372075	0.0108836	0.017196375	0.01023545	0.0195445666666667	0.0108776612903226	0.25	0.75	1	0.75	1.33333333333333	NA	1.26998971648189	NA	1.31699581025759	NA	-1.05937468243496	NA	1.07716779857812	NA	1.13609752829736	NA	1.26496955826643	NA	1.14489144245954	NA	1.31591169306243
AT1G01400.1	withSNP	0	No name	0	0	0	0	0	0	0	0	0	0	0	0	0	0	0	0	0	0	0	0	0	0	0	0	NA	NA	NA	NA	NA	NA	NA	NA	NA	NA	NA	NA	NA	NA	NA	NA
AT1G01410.1	noSNP	pumilio 22	APUM22	0	0	0	0	0	0	0	0	0	0	0	0	0	0	0	0	0	0	0	0	0	0	0	0	NA	NA	NA	NA	NA	NA	NA	NA	NA	NA	NA	NA	NA	NA	NA	NA
AT1G01420.1	withSNP	UDP-glucosyl transferase 72B3	UGT72B3	1.87909594971725	0.0349332	0.0332117666666667	0.040694075	0.0296198333333333	0.043121	0.0506278260869565	2.25	1.25	2.25	1.66666666666667	2	0.841373696930861	0.0142637	0.00806845	0.0231099	0.022596925	0.00734283333333333	0.046011935483871	1	0.25	1.25	1.25	0.333333333333333	NA	-1.13996217573849	0.843116672707682	1.09045853871614	NA	-1.08014808082435	NA	-1.00531399471194	NA	-1.18380542520095	NA	1.084038283202	NA	1.04913572543683	NA	-1.11476652652037
AT5G19880.1	withSNP	Peroxidase superfamily protein	No name	46272.0196087015	1083.28028215	731.209734975	708.012747925	1048.47698543333	697.69231535	1569.9714234058	64125.75	40616.75	35173.75	62393	40181	5.08852890830746	0.11137465	0.074126175	0.157328175	0.09078205	0.0675119666666667	0.359273064516129	6.5	3.75	7	4.5	3	0.0208762829404095	-1.4030842673198	0.0167447644562557	-1.37815204661126	0.960491212309354	-1.02822669896832	0.0157179136747524	-1.4268217022429	0.902406921409198	-1.35503956281304	0.952752074978499	1.12420414034044	NA	-1.23741340777114	NA	-1.48218322558122
AT1G69870.1	withSNP	nitrate transporter 1.7	AtNPF2.13	62801.1423840139	720.3389485	526.72815435	636.826854525	692.367939333333	695.89494225	1043.96949057971	74003.25	50815.25	54887	71676	69911.25	2.17443224625093	0.0240182	0.061995375	0.0210645	0.0147172	0.0166728333333333	0.077478064516129	2	5.25	1.25	0.75	1	0.0942105758027385	-1.29825204510592	0.861889029329024	-1.03742954547943	0.94960028697536	-1.03569674567119	0.90994340233171	1.02913760731213	NA	1.57864184999732	0.957799200714887	-1.10339972364275	NA	-1.25800431913768	NA	-1.18740964449945
AT1G10770.1	withSNP	Plant invertase/pectin methylesterase inhibitor superfamily protein	No name	319.201658300007	12.49718675	4.793681375	5.39613845	5.90758033333333	16.7895056	18.1118648550725	453.75	164.25	158.25	219.666666666667	614.75	44248.6896881197	1216.0991286	1322.186581425	1294.2652064	1266.6497202	1245.8609554	3922.90041483871	44908.5	47564.25	41479.75	44736	44915.6666666667	0.187848092272854	-1.64011420371023	0.230947923238687	-1.51339113496688	0.602803205420164	-1.4493978456209	0.658439140852195	1.23570367642768	0.98763704372752	1.03836040876308	0.961047377526241	1.03571014356885	1	1.00096612706115	0.948344480435094	1.1050881381277
AT1G01453.1	withSNP	0	No name	0.204764872944153	0.0102311	0.0275563333333333	0	0	0	0.0148276811594203	0	1	0	0	0	0.627588896686483	0.015997675	0.02575505	0.02041825	0.002945475	0.0223002	0.0516054032258065	0.75	1	0.75	0	0.666666666666667	NA	1.09548320850736	NA	-1	NA	-1	NA	-1	NA	1.04574989201053	NA	1.00772440575407	NA	-1.16587770898066	NA	1.09396284108489
AT1G01453.2	withSNP	0	No name	0.0526968488804811	0	0	0	0	0.0233731	0	0	0	0	0	0.25	0	0	0	0	0	0	0	0	0	0	0	0	NA	-1	NA	-1	NA	-1	NA	1.01246854449118	NA	NA	NA	NA	NA	NA	NA	NA
AT2G47030.1	withSNP	Plant invertase/pectin methylesterase inhibitor superfamily	VGDH1	814.883847244643	11.04053465	5.641555325	6.368945425	5.2050148	14.984342875	16.0007748550725	1076.5	508.75	503.25	516	1465	116805.981219338	1274.9960442	1381.109956975	1273.226921875	1290.3043782	1213.51520843333	4112.89046516129	122542.75	129090.25	105747.75	118455	113543	0.334859495825355	-1.46542471933334	0.45150333811368	-1.32257913173634	0.567238121079195	-1.47958565243706	0.612605673348412	1.26295517933537	0.988758082192571	1.0337718365343	0.972428191415458	-1.02728934726185	1	-1.0285673009711	0.995720797264669	1.01951232732314
AT5G39880.1	withSNP	0	No name	634.163071944243	13.462289125	6.053747275	7.42200345	7.2615492	17.9236541	19.5105639492754	852.75	350.5	380.25	467.333333333333	1137.75	77880.2684100107	1234.78921995	1367.764609625	1434.874384575	1290.356972875	1203.317285	3983.19103209677	77777	83592.5	78050.75	77777	73967.6666666667	0.244487050220225	-1.5607737700942	0.412077760369708	-1.3519800108992	0.664843671933261	-1.38124728783761	0.649439970672022	1.24014156594898	0.95802464907785	1.05761004663729	0.581053433845182	1.12894372171175	1	1.00471027556265	0.995225619784613	1.04725546335923
AT1G01471.1	withSNP	0	No name	0	0	0	0	0	0	0	0	0	0	0	0	0	0	0	0	0	0	0	0	0	0	0	0	NA	NA	NA	NA	NA	NA	NA	NA	NA	NA	NA	NA	NA	NA	NA	NA
AT1G78040.1	withSNP	Pollen Ole e 1 allergen and extensin family protein	No name	29062.84284064	733.956590725	653.14807285	751.098729	676.371170233333	676.77304145	1063.70520394928	32522	26674	27999.75	30246.6666666667	29372	1.29352458962955	0.02486065	0.091670775	0.032701	0.0327151	0.0130021333333333	0.0801956451612903	0.75	3.25	1	1.25	0	0.466553268697436	-1.09756568302958	0.327782766610155	1.11022546243136	0.784102374686531	-1.07964994065717	0.931175753543553	-1.01576798507887	NA	1.43496543202844	0.973516350446836	1.06111208548499	NA	1.09403923352314	NA	1.0014378090292
AT1G01480.2	withSNP	1-amino-cyclopropane-1-carboxylate synthase 2	ACS2	3.96502309939738	0.559352	0.1548268	0	0.2227457	0	0.810655072463768	12.5	5.25	0	6.33333333333333	0	0	0	0	0	0	0	0	0	0	0	0	0	NA	-1.03744339561347	NA	-1.06007386909803	NA	-1.03894253855553	NA	-1.06013686788508	NA	NA	NA	NA	NA	NA	NA	NA
AT1G65970.1	withSNP	thioredoxin-dependent peroxidase 2	TPX2	3869.01843469952	114.459722525	112.150121375	111.76785255	142.688210466667	118.3706236	165.883655833333	3992	3702.25	3234.25	5016.66666666667	4049.5	40504.0155034732	1187.82004945	1303.0944448	1341.243072375	1197.9734754	1197.98491516667	3831.67757887097	40819.5	43192.5	39679.5	39453	40260	0.952066298655864	1.02450892787766	0.839376728627311	1.06092484214972	0.685849296353461	1.22309109744235	0.780575079092916	1.09411070242762	0.962568337154147	1.04936407501971	0.669881504442478	1.09822285594082	1	-1.02897904716199	0.966275226085471	1.06666401417325
AT5G52310.1	withSNP	low-temperature-responsive protein 78 (LTI78) / desiccation-responsive protein 29A (RD29A)	COR78	40650.7699357421	234.2404372	177.796257875	456.4818176	242.6061355	646.632715775	339.478894492754	27522.5	20431.75	45405	28929.3333333333	75232.75	5.74124373065556	0.03588515	0.075535175	0.09255485	0.0373609	0.0418802666666667	0.115758548387097	3.5	7.25	9	3.5	4.33333333333333	0.846560991680659	-1.11308708779927	0.211621615652163	1.53001687341196	0.96884510879253	1.04971690101079	0.0726142817261255	1.88112035351556	0.777156766608227	1.55792172339047	0.190136643787288	1.8621635266728	NA	1.00096040837934	NA	1.16254557285955
AT4G00430.1	withSNP	plasma membrane intrinsic protein 1;4	PIP1;4	32465.6750150729	288.926733875	350.553415625	477.484022275	409.544955833333	639.30352275	418.73439692029	22558	26598.5	31780.5	32351.6666666667	49188.25	3.50338340473449	0.058848875	0.053947725	0.05930975	0.04903145	0.0470410333333333	0.189835080645161	4	3.5	3.5	3.25	3.33333333333333	0.581576991293715	1.22313602821397	0.0680688438489991	1.5932953373972	0.649346283179671	1.32309857990199	0.01001678312027	1.97724744157772	NA	-1.08037591694698	0.997209947386325	-1.01339946582014	NA	-1.11732895787446	NA	-1.092328588925
AT1G25330.1	withSNP	basic helix-loop-helix (bHLH) DNA-binding superfamily protein	CES	29944.1353662426	665.1958534	687.9627829	627.113028625	773.3747122	636.852704975	964.051961449275	31423.5	31024	25024.5	37003.6666666667	29531.25	0.847841130912852	0.0386786	0.061468775	0.032235775	0.015803475	0.0168425333333333	0.124769677419355	1.25	2.25	0.5	0	0	0.744590776172148	1.07432408287514	0.90443783822963	1.02618786964062	0.683761820232898	1.15260501001289	0.950429897970169	1.01672774879029	NA	1.06606877439548	NA	-1.04967507604584	NA	-1.09421249015376	NA	-1.09397471101775
AT3G01700.1	withSNP	arabinogalactan protein 11	AGP11	254.872824934016	9.9706125	4.109708025	4.124083925	5.25321366666667	14.15405255	14.4501630434783	350.25	135.5	117.25	188.666666666667	501.25	38209.3445911273	1144.477867175	1154.46202735	1199.629257875	1152.180294875	1118.51983296667	3691.86408766129	40085.75	39636.25	36788	38485.75	38324	0.197829043797309	-1.62310130863339	0.18113243437875	-1.56950469582963	0.647963044290057	-1.4015735648492	0.57569003602027	1.28935706583331	0.992065955969918	-1.02975255087894	0.985151542605257	1.02373323222682	1	-1.0333900490096	0.995225619784613	1.06174496789504
AT1G01530.1	withSNP	AGAMOUS-like 28	AGL28	0.26502230330394	0.030259	0.0412086	0.0220834333333333	0	0	0.0438536231884058	0.25	0.75	0.25	0	0	0.395868301038128	0.00756475	0.03090645	0.0167771	0.0261343	0	0.0244024193548387	0.25	0.75	0.25	0.75	0	NA	1.03906280552244	NA	1.00524532746108	NA	-1.01539815080368	NA	-1.00909581403205	NA	1.06390066710464	NA	1.00573657715624	NA	1.06643048481588	NA	-1.03500593574146
AT3G62710.1	withSNP	Glycosyl hydrolase family protein	No name	442.966451292743	6.12024825	2.735986175	2.953298675	2.65155033333333	8.7240603	8.869925	604.25	246.25	228.75	267.666666666667	870	103114.054982046	1047.073563725	1192.10996635	1189.329746525	1067.998777025	1051.3437551	3377.65665717742	102923	113835.75	100971.25	100524.25	100825.333333333	0.495719478754882	-1.33372367246029	0.520396299720771	-1.27123924696973	0.74085555712761	-1.29287589970627	0.69585357400155	1.20415834104887	0.929381341341139	1.08672089102192	0.742838659029732	1.10401793021598	1	-1.01789021830867	0.969921250753287	1.07753630935401
AT4G35010.1	withSNP	beta-galactosidase 11	BGAL11	700.923241492273	7.248359525	3.2127026	3.7018069	2.6299514	10.78401335	10.5048688768116	954.5	372.25	381	353	1423	139970.462567935	1067.9897377	1238.390658225	1219.6250279	1099.56326245	1045.7680686	3445.12818612903	139351.5	156497.25	137147.25	137098	132916	0.544277278922473	-1.29142783799467	0.613250036785822	-1.21074354386036	0.734184202856594	-1.28552352058373	0.680314529303991	1.20662063594177	0.88024461348263	1.10762186646943	0.666269010874758	1.11090626391775	1	-1.0109368443096	0.990584984687066	1.05233064711954
AT4G18596.1	withSNP	Pollen Ole e 1 allergen and extensin family protein	No name	281.587138608665	10.607382775	4.7501157	5.910711125	5.4579565	15.4107995	15.3730185144928	367.5	154	164.75	191.666666666667	536.5	36456.9759816976	1058.411250475	1186.20545855	1223.66856485	1085.8929347	1042.15246306667	3414.22984024194	36403.5	39619.5	36464.5	35820.5	34981.3333333333	0.269287458220508	-1.53451866452296	0.444568015354648	-1.33047880650104	0.656698783518394	-1.39393831439833	0.558176045855318	1.30157464696004	0.944427375597193	1.07160734340329	0.626544619762296	1.12432554661891	1	-1.01041826803688	0.983333153223751	1.06658238193194
AT4G21620.1	withSNP	glycine-rich protein	No name	18970.0680829256	765.3841227	571.257578525	546.8984344	634.669267533333	609.678105275	1109.25235173913	24591.5	17226.5	14989.25	20724.6666666667	19279.5	0.959409676079817	0.031258375	0.080264325	0.04235365	0.03648495	0.0409530666666667	0.100833467741935	0.5	1.75	0.5	1	0.666666666666667	0.0408549574776515	-1.30040900804583	0.0370840408978812	-1.27802392969135	0.474760041359959	-1.19924746661816	0.271514254491754	-1.17829071390864	NA	1.35054690936628	NA	1.02423515898681	NA	1.12294391837484	NA	1.07147491770569
AT1G01560.1	withSNP	MAP kinase 11	ATMPK11	8.25564296851349	0.0334731	0.1287643	0.233085625	0.1092473	0.108989475	0.0485117391304348	0.5	8.75	15	6	8	0.051700439842129	0	0	0.00262535	0.00424025	0.00352886666666667	0	0	0	0	0.25	0	0.0209665150530973	2.15722624339056	0.0000393122510606817	3.14726111992931	NA	1.73209438245226	NA	2.01572702320385	NA	-1	NA	-1	NA	1.05160755878705	NA	-1
AT5G09810.1	withSNP	actin 7	ACT7	44466.1021104672	646.07234705	531.592500825	556.6704814	622.813985066667	597.562273	936.336734855072	51863.5	40254.5	37840.5	50418.6666666667	46956.25	1.98925689155801	0.015372425	0.101331925	0	0.005796575	0.015347	0.0495884677419355	1	6.75	0	0.25	1	0.0740684130395717	-1.17095489167303	0.504859672282852	-1.06669692998132	0.904213818421208	-1.03473137537707	0.91025023487524	-1.01656751875729	NA	1.43631638401768	0.952171467409913	-1.07561814983344	NA	-1.05915004789976	NA	-1.01265784923427
AT5G54095.1	withSNP	0	No name	254.78157119418	11.285069225	5.028941775	5.53150815	5.9776728	13.79218495	16.3551727898551	356.5	149	141.75	193	441.5	33302.4852016323	1056.5175691	1075.31703485	1129.0725082	1058.698189175	1000.4383427	3408.12119064516	34916.75	34648.75	32548.25	33444.5	32339.6666666667	0.268978096775914	-1.53658646937445	0.325875032028245	-1.42157941196521	0.668977654270291	-1.37860160251442	0.76421431725996	1.16720823754468	0.992065955969918	-1.02354872223719	0.957882967172005	1.04266114015445	1	-1.03684379612332	0.995720797264669	1.02422002293005
AT1G01580.1	withSNP	ferric reduction oxidase 2	ATFRO2	2.19780093999183	0	0.0329307	0.0482053333333333	0.01336725	0.043286475	0	0.25	1.25	3.25	1	4.5	0.350366568695933	0	0	0	0.006683625	0.00573906666666667	0	0.25	0.75	0	0.5	0.333333333333333	NA	1.2156683381838	0.0645381576894579	1.69122394070522	NA	1.1835146663913	NA	1.83155525059127	NA	1.11638515267536	NA	-1.06326047250594	NA	1.06198576442197	NA	1.00351270255481
AT1G01590.1	withSNP	ferric reduction oxidase 1	ATFRO1	66.9956030310735	0.951046875	0.710601375	0.571507275	0.7596091	0.665928275	1.37832880434783	95.75	64.5	47.5	76	64.25	0.193347595474643	0	0	0.010690625	0	0	0	0	0	0.75	0	0	0.409359005870687	-1.25944247211052	0.0986572045488307	-1.44239738319401	0.758128130261944	-1.20123851465716	0.365997048972314	-1.28384507886163	NA	-1	NA	1.11907008527606	NA	-1	NA	-1
AT1G65980.1	withSNP	thioredoxin-dependent peroxidase 1	TPX1	22043.7321707373	565.56908555	549.98142835	528.441779825	558.189831133333	582.883359875	819.665341376812	23707.75	21923	18811.75	23662.6666666667	23980	2.21409634557093	0.044999075	0.099909125	0.065878725	0.044605	0.0287094333333333	0.145158306451613	1.75	4	2.25	1.75	1	0.955413392699559	1.01340331822751	0.911617930170033	1.02010265890925	0.987715915479526	-1.00800084024358	0.581831745140931	1.09436599553608	NA	1.37233237691439	0.937178095578671	1.1327718621061	NA	1.00511387249326	NA	-1.18173786475362
AT3G54820.1	withSNP	plasma membrane intrinsic protein 2;5	PIP2;5	24701.2187963808	410.58331625	346.286155925	452.48418815	447.6216967	577.1019615	595.04828442029	23651.25	19483.25	22359.5	26238.6666666667	32946.5	12.1071752877514	0.175180025	0.3209043	0.244448575	0.2062363	0.211487733333333	0.56509685483871	9.75	15.5	11.25	10.75	11.3333333333333	0.814053071684547	-1.10336544094901	0.65810236999308	1.15137210607736	0.940047240978318	1.07177810328004	0.294933093763756	1.37973001984404	0.796998292333212	1.47371738393177	0.859070957920907	1.21278909868806	1	1.07217860597345	0.995225619784613	1.14060976233753
AT5G59310.1	withSNP	lipid transfer protein 4	LTP4	12378.8276707599	518.263233475	219.8944445	464.374114875	425.782511	576.35746025	751.106135471015	15535	6215	11712.5	12718	16807.75	1.26944191246799	0.040126775	0.086575875	0.06066005	0.0652004	0.0431120666666667	0.129441209677419	1	1.5	1	1.5	1	0.0000381700873670484	-2.05530195436859	0.951190541028542	-1.01891593396183	0.732159670103219	-1.18833389216166	0.521386312377074	1.18105467929904	NA	1.14167283200968	0.992415484372288	1.02429448521622	NA	1.10295205149034	NA	1.01030654647112
AT1G01620.2	withSNP	plasma membrane intrinsic protein 1C	PIP1;3	0	0	0	0	0	0	0	0	0	0	0	0	0	0	0	0	0	0	0	0	0	0	0	0	NA	NA	NA	NA	NA	NA	NA	NA	NA	NA	NA	NA	NA	NA	NA	NA
AT3G53990.1	withSNP	Adenine nucleotide alpha hydrolases-like superfamily protein	No name	21204.9509478945	544.125488975	410.935481125	570.21888205	474.49775	574.739667875	788.58766518116	23471.5	16843.75	21023.25	20752	24437.75	11.364530348366	0.254035425	0.290994625	0.32251405	0.28226395	0.2877507	0.819469112903226	10.75	11.25	11.5	11.25	11.6666666666667	0.1246718144141	-1.2709517288078	0.459141683942204	1.12800941568281	0.723564857591493	-1.13923949564492	0.578918284848205	1.11541768173133	0.991402179364031	1.05041877844497	0.885134951418573	1.16582981633044	1	1.03893495496916	0.995225619784613	1.13151074561947
AT2G39350.1	withSNP	ABC-2 type transporter family protein	ABCG1	56482.1413967558	495.834933475	421.02775115	558.598412275	520.530425833333	562.74012255	718.601352862319	58272.5	46981.25	55177	61550	64519.5	65.6352335917066	0.662098625	0.626015025	0.546300025	0.7102841	0.475193233333333	2.13580201612903	75.25	65.25	52.5	78.75	53	0.694630452086605	-1.11283903142568	0.345029481865537	1.20696450991404	0.941426286479995	1.05122855902554	0.459453075564017	1.19167340670289	0.986892305308695	-1.09635599901261	0.863632507205659	-1.1943701587072	1	1.03312579139399	0.933459503992286	-1.29965850410048
AT1G01640.2	withSNP	BTB/POZ domain-containing protein	No name	0.124618089317022	0	0	0.0667149	0	0	0	0	0	0.5	0	0	0	0	0	0.003219825	0	0	0	0	0	0	0	0	NA	-1	NA	1.02703680454898	NA	-1	NA	-1	NA	NA	NA	NA	NA	NA	NA	NA
AT2G47050.1	noSNP	Plant invertase/pectin methylesterase inhibitor superfamily protein	No name	43833.4963955732	971.05754765	1037.11241685	1099.063932	917.131058733333	1018.2835455	1407.3297792029	43469.75	45185	42597.25	41896.3333333333	45382.75	42964.6037866627	971.05754765	1037.1125209	1099.063932	984.485459	980.079435333333	3132.44370209677	43469.75	45185	42597.25	42250.5	42929.6666666667	0.756479221211105	1.10326458764745	0.431606466216403	1.19755557933173	0.942024110198004	-1.05644429727609	0.780438242934566	1.09354258570068	0.992065955969918	1.02194919551034	0.785876796927925	1.10061466044664	1	-1.02264084163195	0.961537841563531	1.08923627018843
AT1G01650.2	withSNP	SIGNAL PEPTIDE PEPTIDASE-LIKE 4	ATSPPL4	65.7398890648876	0.527020825	0.931380825	0.93608795	0.488405633333333	0.41683055	0.763798297101449	55.25	90.75	83.75	52.3333333333333	42.75	17.7691729042118	0.1645287	0.1888569	0.289571025	0.165164375	0.1051233	0.530737741935484	17.25	17.5	25.25	15.75	10.3333333333333	0.192419063875496	1.56185008291863	0.106009115214078	1.61864176933008	0.991514627959881	-1.01409665860256	0.818855258647116	-1.11990637474758	0.994066007844908	1.02199196004012	0.451332464844791	1.47673134426796	1	-1.07407772017243	0.899161032665801	-1.35846686406638
AT5G48140.1	withSNP	Pectin lyase-like superfamily protein	No name	306.342765358092	6.628803925	2.54065435	2.70429555	3.53954386666667	8.301169275	9.60696221014493	445.25	158	143.75	243	562.75	64869.1868348204	965.704557075	1135.357632425	1033.563544925	1030.518228125	943.239431366667	3115.17599056451	64798	73887.75	59990	66200.5	61732	0.255536034647885	-1.5528361125229	0.269825119495058	-1.4737249544792	0.718688356884785	-1.32783542665158	0.770101946608284	1.16378808317646	0.84824165439442	1.12289792457973	0.935825911413862	1.04270001440747	1	1.02651175532818	0.995225619784613	1.04724138192202
AT1G69530.2	withSNP	expansin A1	AT-EXP1	29483.7034688848	558.940950375	451.921693975	378.0385222	637.8679217	543.507846275	810.059348369565	34631.25	26707	19695.25	39876	32997.25	0.0573594512161871	0.006304625	0.007862725	0.010909875	0.013350875	0.0050704	0.0203375	0	0	0.25	0	0	0.486215528770114	-1.17264846573807	0.0995217050181802	-1.32688151945404	0.816501872581029	1.12534429474624	0.912821043422189	1.03386534332622	NA	-1	NA	1.05169733013746	NA	-1	NA	-1
AT1G01680.1	withSNP	plant U-box 54	ATPUB54	1.04362582154872	0.256725	0.055548	0.0356673	0.0419301	0.0169326	0.372065217391304	2.5	1.25	0.5	0.666666666666667	0.25	0.167364904133752	0	0	0.018585725	0	0.00399553333333333	0	0	0	0.75	0	0	NA	-1.07241414483837	NA	-1.10230219105188	NA	-1.10571248458698	NA	-1.12717358847419	NA	-1	NA	1.1158644242669	NA	-1	NA	-1
AT2G24450.1	withSNP	FASCICLIN-like arabinogalactan protein 3 precursor	FLA3	369.967251340204	9.677135575	4.17377995	4.2366507	4.1798423	12.1745728	14.0248341666667	538	213.5	188.25	238	681.75	51416.8362175278	939.85131325	1037.1756649	1034.1421485	961.09114035	933.147855866667	3031.77842983871	52080	55959.5	49602.25	51062.75	50465.3333333333	0.337064342762565	-1.47027694681445	0.325503055632532	-1.42194496912728	0.630412014862173	-1.41505814132856	0.76460679027982	1.16692610956198	0.975031328111912	1.05479139301678	0.885784158693125	1.07036157889363	1	-1.01351565407075	0.987984404378422	1.06661938682661
AT1G01695.1	withSNP	Phosphatidylinositol N-acetyglucosaminlytransferase subunit P-related	TRM33	52.0624194988047	1.102724225	0.95604805	0.900950725	0.818454133333333	0.7525436	1.59815105072464	66	53.25	46.75	50	45	4.49387583965781	0.07164335	0.12114075	0.0382494	0.075553025	0.142138333333333	0.231107580645161	4	6.75	1.5	3.75	7.66666666666667	0.724903239440519	-1.12732560999843	0.717796245626713	-1.11109234601229	0.609899837567463	-1.29732646542523	0.307503331371199	-1.32029202817276	NA	1.26736057320139	0.779800399765767	-1.30941300172944	NA	-1.0212370939565	NA	1.33397967804482
AT3G04120.1	withSNP	glyceraldehyde-3-phosphate dehydrogenase C subunit 1	GAPC	35080.1744768391	434.13364015	508.0683003	529.161162375	573.792308766667	532.612890075	629.179188623188	31926.25	34870	32558	42166.3333333333	37983.25	13.0975427993005	0.1473301	0.141141875	0.245828975	0.287565175	0.168253866666667	0.475258387096774	10	8.25	15	19.75	11.6666666666667	0.173222014751478	1.21916370036331	0.0177682230806666	1.32832705642874	0.167233872107912	1.32731089024309	0.0499269206091009	1.30702320273215	0.992944867126076	-1.05351057592229	0.792211191329522	1.30310145841197	1	1.47294354580572	0.912136399868862	1.38975459037491
AT1G55560.1	withSNP	SKU5 similar 14	sks14	524.830497737606	8.8126835	3.291358425	3.32058245	3.19151336666667	11.352127225	12.7720050724638	800.5	273.25	237.25	295	1034.25	86009.0664439959	942.277261325	1089.975553125	1077.286447925	988.791389225	930.9056091	3039.60406879032	85194.5	95989.25	84394.25	85614.25	81977.6666666667	0.407814353982075	-1.38982330704585	0.377027251505433	-1.35907735870518	0.668226808768241	-1.34763906229451	0.778722644903282	1.14970693616354	0.923772972200638	1.10310957187122	0.775630897648194	1.11045446268599	1	1.01038307539239	0.987984404378422	1.06872737471123
AT4G16190.1	withSNP	Papain family cysteine protease	No name	27581.1357924345	527.16924065	332.14230975	392.0002355	447.079137766667	518.11532465	764.013392246377	34331.75	20734.25	21828	29692	33512	1.03844959545669	0.030815725	0.035031875	0.0067665	0.009985825	0.0129755333333333	0.099405564516129	1.75	2	0.25	0.5	0.666666666666667	0.0394908309256653	-1.48628103533358	0.307100935692602	-1.22854382606222	0.750400381040754	-1.17298904680787	0.924945032732272	1.03247283386321	NA	1.03949602660433	NA	-1.22908855359352	NA	-1.19064973231851	NA	-1.18231861943642
AT3G14040.1	withSNP	Pectin lyase-like superfamily protein	No name	747.198786982149	11.758632025	9.8879843	6.177161725	7.53379963333333	13.554804625	17.0414956884058	931.25	750.25	405.75	604	1073.5	73589.4324300198	970.1120689	1337.91820775	616.2260627	1116.14494145	921.619042666667	3129.39377064516	76318	102578.5	42397.75	83734.75	70363.3333333333	0.859380219681586	-1.09510753319034	0.199704389682744	-1.48730478047209	0.665583486901379	-1.35141684792558	0.747311638437881	1.16075401884494	0.797934798369856	1.28895440382484	0.083839757633838	-1.54458119691995	1	1.09446988419577	0.995720797264669	1.03338458621445
AT2G38110.1	withSNP	glycerol-3-phosphate acyltransferase 6	ATGPAT6	33668.4825517515	353.0646906	327.842575175	423.79596405	435.2524146	509.386910075	511.687957391304	30876.25	27556.25	31154.5	38376.6666666667	43588.25	5.89712464816454	0.056814075	0.0714946	0.083215325	0.0873956	0.117467466666667	0.183271209677419	4.25	5.5	5.25	6.25	9	0.945769833717521	-1.02437048874115	0.192032049798657	1.27625292414015	0.662951668043037	1.20957933041415	0.0386295995754849	1.47968171338144	0.98783811327177	1.10475657108475	0.915527606108608	1.18003910096424	NA	1.20287463636708	NA	1.33430892800562
AT1G01740.1	withSNP	Protein kinase protein with tetratricopeptide repeat domain	BSK4	44.5856584384821	0.712025766666667	0.65118875	0.77540745	0.4343077	0.65938785	1.03192140096618	40.5	46	51	33.3333333333333	48.75	0.81089956738298	0.009981475	0.0208469	0.0187161	0.01303545	0.0239002333333333	0.0321983064516129	0.5	1	0.75	0.5	1.33333333333333	0.903998661125522	1.06613133441518	0.747761306281711	1.13256464844349	0.978864988194633	-1.0301323430695	0.887934148516175	1.07270811441302	NA	1.14013586578339	NA	1.09504089955279	NA	-1.00026894879172	NA	1.14959361682032
AT1G55260.1	withSNP	Bifunctional inhibitor/lipid-transfer protein/seed storage 2S albumin superfamily protein	LTPG6	25266.4573297459	711.18026735	568.79625785	525.1368942	581.794730733333	507.507589525	1030.69603963768	33140	24400	20673.25	27468	23222.25	6.19406957951166	0.1831152	0.1441876	0.142444475	0.12916695	0.158925133333333	0.590694193548387	8	5.75	5.25	5.5	6.66666666666667	0.200176204121736	-1.22478359624403	0.126263841597422	-1.23603828152109	0.500006597819166	-1.21485425795069	0.0727297286799084	-1.30610579730279	0.935790755279665	-1.23975324218784	0.863632507205659	-1.2195823541762	NA	-1.2768566876037	NA	-1.14526087189393
AT5G21090.1	withSNP	Leucine-rich repeat (LRR) family protein	No name	25728.4080261379	551.42987655	439.875295425	488.617670925	511.642888533333	503.2213874	799.173734130435	30141.75	22834	22636.25	28303	27048.25	9.85548898068595	0.2310437	0.201145075	0.15380835	0.225598475	0.220483966666667	0.745302258064516	12	10	6.75	10.75	11	0.0854129848136822	-1.20661565408168	0.787206144934144	-1.03843840791851	0.812289111182085	-1.07339489861879	0.862629353244048	-1.03011844971111	0.962568337154147	-1.164557913995	0.624916507015233	-1.38880641594119	NA	-1.08708797592743	0.995759479099412	-1.02008830245817
AT3G16240.1	withSNP	delta tonoplast integral protein	AQP1	16684.2622646591	150.6314114	281.479029425	381.803907375	280.6417274	500.288664275	218.306393333333	8177.75	15044.25	17749.25	15338.6666666667	26564.75	12.7745410277823	0.194958525	0.341924475	0.271971675	0.2674123	0.2357156	0.628898467741935	9.75	16	12.25	13	11.6666666666667	0.172578996052772	1.59588037821186	0.0140047009363162	1.99040172899987	0.471069763629943	1.53416150465093	0.00350879393178013	2.37695514948304	0.733898109491645	1.50401060686691	0.737221410030543	1.29862393521521	1	1.23639999806761	0.983333153223751	1.18743126626842
AT4G35100.1	withSNP	plasma membrane intrinsic protein 3	PIP2;7	30883.6556835518	605.42241445	617.97224575	543.50911655	647.709736433333	499.44155135	877.423789057971	34762	33226.75	26308.5	37233	27896	8.49879760806179	0.1512757	0.21176205	0.1619261	0.1561504	0.160415533333333	0.487986129032258	8	10.5	7.5	7.75	8.33333333333333	0.781225693276946	1.05881549782381	0.930859836681288	-1.01762511499304	0.863073291574959	1.07230761426458	0.476848712161613	-1.1277051937366	0.933785664817168	1.2370784805256	0.985534168955793	1.03577913455423	NA	-1.01924915024182	0.995720797264669	1.03016877516952
AT4G04020.1	withSNP	fibrillin	FIB	26095.8117930457	292.160442225	434.429871825	430.9106026	467.3911881	494.005090725	423.42093076087	19177.5	27680	23672	30788.6666666667	31568.25	2.16273449221524	0.026690725	0.090200675	0.02744835	0.041933425	0.0170764333333333	0.0860991129032258	1.25	5	1	2.25	1	0.133678070055386	1.49061592438768	0.0854909270179963	1.50102353848023	0.366466204797401	1.4959797863657	0.0488133959948146	1.6506613641089	NA	1.76661156001818	0.995009008070856	-1.01687752032663	NA	1.20383090318393	NA	-1.09385990417038
AT1G67090.1	noSNP	ribulose bisphosphate carboxylase small chain 1A	RBCS1A	37194.2481656513	700.002962775	936.81067275	750.1507274	799.948443266667	874.283413325	1014.4970475	33876.25	43781.75	31253.5	38969	41302.25	36987.1715451724	700.002962775	936.81067275	750.1507274	792.39913745	912.6936418	2258.07407346774	33876.25	43781.75	31253.5	36754	42519	0.209489238840296	1.3676095558227	0.576156108610299	1.15675414784133	0.843696839972168	1.13639574084149	0.336782360493526	1.29222196008213	0.864671284434954	1.2312562922342	0.988214773095801	1.02059875341983	1	1.07529323330875	0.899161032665801	1.23563177593099
AT1G13440.1	withSNP	glyceraldehyde-3-phosphate dehydrogenase C2	GAPC-2	29791.5846247707	403.159922325	489.342733325	465.3659137	487.8730593	489.154792975	584.2897425	27398.75	31253.25	26909.25	33392.3333333333	32524.25	13.3324340275261	0.144697	0.3958358	0.18428185	0.2095793	0.1441497	0.466764516129032	9.25	24.75	10	13	9	0.00306162799353937	1.25439395286044	0.000911512111060992	1.26016215725637	0.103590174983196	1.2145536112536	0.000683986195671094	1.29158978332026	0.395132678294236	1.92887502004761	0.938735910096932	1.13567579330298	1	1.23799704300608	0.995720797264669	-1.05576362197559
AT1G01800.2	withSNP	NAD(P)-binding Rossmann-fold superfamily protein	No name	0.662481017208221	0	0.1218393	0	0.06816225	0.0268026	0	0	1.5	0	2.33333333333333	0.25	0.302276087451607	0	0.0140077	0	0.017089675	0.00732603333333333	0	0	0.5	0	0.75	0.333333333333333	NA	1.06574017512019	NA	-1	NA	1.07644124705438	NA	1.0085692705786	NA	1.06395548960829	NA	-1	NA	1.10003472795925	NA	1.03461050808687
AT1G01810.1	withSNP	0	No name	22.4095197405486	0.985180825	0.7908678	0.73762485	0.684816366666667	0.84412755	1.42779829710145	29.5	21.25	18.5	20.3333333333333	24.25	2.18148102768052	0.124572	0.0595756	0.123055625	0.09225525	0.0592350333333333	0.401845161290323	3.25	1.25	2.5	2.25	1.33333333333333	0.622864433447263	-1.19373155672988	0.572332571341019	-1.1892033357084	0.617157817406501	-1.33404244794563	0.848576117806231	-1.08367464616015	NA	-1.41486606685756	0.981236790202011	-1.06866831047846	NA	-1.16989471004246	NA	-1.46559528789832
AT1G70370.2	withSNP	polygalacturonase 2	PG2	62381.2860260811	767.0128544	575.277739075	558.45339435	803.9452987	484.8321399	1111.61283246377	82556.25	56359	50275.5	86845.6666666667	50692	14.4591684054354	0.17337925	0.15189055	0.1659196	0.133161225	0.117912966666667	0.559287903225806	17.5	15.25	14.75	13.25	11.6666666666667	0.279927023244055	-1.27795471602361	0.310697082252592	-1.2344099382374	0.953879169700878	1.04265835704362	0.0901994519208069	-1.42567850597286	0.982208597015099	-1.11012454470423	0.985151542605257	-1.04381589057224	1	-1.21432991169833	0.94798171109009	-1.28679891734943
AT5G42050.1	withSNP	DCD (Development and Cell Death) domain protein	No name	30403.160109361	287.221421875	339.260195875	688.629225825	357.949356566667	479.024033075	416.262930253623	21352	23672.25	42870.75	26666.6666666667	34727.75	2.42889262031601	0.0375396	0.045561375	0.041360025	0.025965975	0.0646364333333333	0.121095483870968	2.25	3	2	1.25	4	0.515360988839919	1.19961503480071	8.52891046041496E-07	2.34546023405635	0.686528126297622	1.2285175703543	0.015059842608932	1.67491633546662	NA	1.10189617515923	1	1.00068872073459	NA	-1.17840632087916	NA	1.1744475825187
AT2G38530.1	noSNP	lipid transfer protein 2	cdf3	23305.7014260123	800.355762325	636.999908875	764.277055425	868.9459961	849.267133975	1159.93588742754	25114.5	19475.75	20543.75	27635	26336.5	22838.7090824267	800.355762325	636.999908875	764.277055425	762.0568409	878.070054066667	2581.79278169355	25114.5	19475.75	20543.75	23547.5	26870.3333333333	0.498929508030119	-1.18020943167939	0.907187839976152	1.03316144549055	0.908763795498523	1.07406455540678	0.707113862515645	1.11037948623655	0.812469297485202	-1.27981671943011	0.950303422657729	-1.0756102147136	1	-1.05279793032203	0.995225619784613	1.09098163625866
AT1G01830.3	withSNP	ARM repeat superfamily protein	No name	49.4030575524804	0.3184226	0.433373375	0.59662705	0.5316746	0.445429	0.461482028985507	36.75	43	59	61.6666666666667	49.25	1.21430253916502	0.010924575	0.0189209	0.018355525	0.016669925	0.0150242666666667	0.035240564516129	0.75	1.75	1.25	1.25	1	0.752682931381892	1.17530205166211	0.237891518105826	1.50124845314474	0.732981797081762	1.31844007240855	0.63574269359133	1.24848586439481	NA	1.28586873963298	NA	1.19216893571829	NA	1.14147057628843	NA	1.08498481372121
AT1G01840.1	withSNP	0	No name	16.680746180892	0.517110675	0.5188402	0.439411275	0.4023021	0.471813425	0.749435760869565	19.5	18	14.5	15	17.25	0.495143784477636	0.010016775	0.013859375	0.04624585	0.023563575	0.0248611333333333	0.0323121774193548	0	0	1.25	0.5	0.666666666666667	0.968077249810082	1.02512733408297	0.935663324072326	-1.03878721528337	0.850697285329374	-1.1815730985162	0.970573482591738	-1.02174007146842	NA	-1	NA	1.17636145448143	NA	1.05481524683898	NA	1.16365397660758
AT4G03290.1	withSNP	EF hand calcium-binding protein family	No name	225.917961017382	8.129656975	3.427675775	4.4641812	3.77907446666667	9.09398325	11.782111557971	327.5	128.25	144.5	156.666666666667	370.5	33718.0668789155	944.4961433	1063.5079593	569.3112797	947.371715225	877.5242206	3046.76175258064	38327.5	41691.25	20044.25	36805.25	34752	0.254288546543251	-1.55474392195907	0.446989225403156	-1.33048123394808	0.607827574880313	-1.44401887284218	0.856524725189995	1.10539947538466	0.955764809346855	1.07490861244994	0.0000301063838927289	-1.67254651863863	1	-1.03511220931527	0.995720797264669	-1.01672824422494
AT5G35735.1	withSNP	Auxin-responsive family protein	No name	23637.2548536269	251.941768175	268.465325775	545.696707725	267.9063004	466.0801527	365.132997355072	17228.75	17436	31463.75	18480	31103	1.44200991586917	0.034378175	0.023810725	0.040534175	0.021995375	0.0228335333333333	0.110897338709677	1.75	1.25	2	1	1	0.755002643006188	1.10148173550944	0.0000029418025884279	2.16280577081861	0.923209114105869	1.06860073706016	0.00120983217712205	1.84657545412266	NA	-1.10357518707646	0.957882967172005	1.10229666782729	NA	-1.18246190469133	NA	-1.17187552661213
AT1G01880.2	withSNP	5'-3' exonuclease family protein	No name	0.813160997559859	0.0304513	0.1044404	0	0.0202226	0.0247851	0.0441323188405797	1	2.25	0	0.333333333333333	0.5	0.731126481606998	0.0151896	0.0262765	0	0.00512725	0	0.0489987096774194	1	2.25	0	0.5	0	NA	1.05004117558381	NA	-1.03728517998668	NA	-1.0285276190743	NA	-1.01860680165579	NA	1.08183740625993	NA	-1.07894024481462	NA	-1.03502677184115	NA	-1.03819815236784
AT1G44575.1	withSNP	Chlorophyll A-B binding family protein	CP22	22379.7566608918	400.9099768	547.523658625	443.649801875	555.8060473	460.7589655	581.028951884058	20288	25848.5	18805	28031.3333333333	22517	0.927739490986402	0.0317201	0.06000705	0	0.0165124	0.0084326	0.102322903225806	1.25	2.25	0	0.5	0.333333333333333	0.122477315836879	1.39533957950891	0.413288438576487	1.19808148152571	0.420616549703137	1.36000649397837	0.445212420856714	1.21383686238679	NA	1.12225262862178	NA	-1.16215294713538	NA	-1.08074285792634	NA	-1.08845267572632
AT4G10340.1	withSNP	light harvesting complex of photosystem II 5	LHCB5	21700.2347684537	322.652980925	413.661055775	400.5262948	430.7449862	459.94666705	467.613015833333	18463	22208.75	19622	24677	25619.5	5.07805828611361	0.0909571	0.209799775	0.096428425	0.059660725	0.0637016333333333	0.29341	4.5	10.5	3.75	2.75	2.66666666666667	0.188196119287216	1.31413340912496	0.108872680374652	1.33727345346062	0.437851915311819	1.32266548163345	0.0386295995754849	1.48369284914121	0.807700666335822	1.51323141600882	0.998457007739869	-1.00603209750185	NA	-1.17298979893529	NA	-1.2183965510966
AT3G47470.1	withSNP	light-harvesting chlorophyll-protein complex I subunit A4	CAB4	23209.5040507596	315.0561456	439.421645575	414.784952225	440.136698666667	458.516411275	456.603109565217	18914.5	24770.5	21284.25	26429.3333333333	26780	6.54049509217303	0.110764875	0.435061975	0.002914875	0.009837	0.0137029	0.357306048387097	5.75	23	0	0.5	0.666666666666667	0.0608548810647254	1.42384990071747	0.0407871937263689	1.41585417891057	0.316508701335089	1.38175795723682	0.0241880517486926	1.51568156739597	0.793840796069581	1.27961996486876	0.910208181848636	-1.10078211368527	NA	-1.0910581845869	NA	-1.09053821017466
AT1G01910.3	withSNP	P-loop containing nucleoside triphosphate hydrolases superfamily protein	No name	0.107805715799829	0.0234775	0	0	0	0.0248992	0.0340253623188406	0.25	0	0	0	0.25	0.153369951032519	0.00566255	0	0	0.00645725	0.0076953	0.0182662903225806	0.25	0	0	0.25	0.333333333333333	NA	-1.03771692910848	NA	-1.00550656133611	NA	-1.03404798308903	NA	1.00166977056004	NA	-1.03622800963936	NA	-1.03514598347455	NA	-1.00006815226004	NA	1.00317931283496
AT1G19180.1	withSNP	jasmonate-zim-domain protein 1	AtJAZ1	23762.5045832388	177.983782725	340.576034875	697.125330125	265.805723533333	455.046035075	257.947511195652	11211.5	20671	37210	16893.6666666667	28117.5	6.34224047633379	0.1133751	0.10760135	0.141731075	0.105144475	0.105975133333333	0.365726129032258	6.75	6	7	5.75	6	0.023692649644127	1.77036402058451	2.60232740591884E-09	3.31632497902645	0.500055900444474	1.40797763896789	0.000424092886111799	2.28049518089092	0.988758082192571	-1.07824589860917	0.956294791646703	1.10928041615486	NA	-1.11244601893149	NA	1.07530410944141
AT1G01910.5	withSNP	P-loop containing nucleoside triphosphate hydrolases superfamily protein	No name	27.8018979575753	0.432847075	0.393080025	0.4751013	0.474697633333333	0.526667225	0.627314601449275	27.25	24.5	26.25	31	33.75	6.79318312236746	0.120014975	0.106314075	0.087066325	0.069140275	0.2355882	0.387145080645161	7.25	6.25	4.5	4	13.6666666666667	0.993142135602172	-1.00653283694192	0.84308240825623	1.09646757255148	0.976650026213694	1.03754009792798	0.815720206508846	1.13158062635265	0.988758082192571	-1.09222956839659	0.899955181048882	-1.19830243061353	NA	-1.33005142090767	NA	1.50381684967918
AT1G01920.1	withSNP	SET domain-containing protein	No name	48.0553366226222	0.650729325	0.6561337	0.623913575	0.4318513	0.5471615	0.94308597826087	56.25	51.75	45.75	37.6666666666667	46.5	5.46649501404668	0.0693118	0.05633975	0.092453675	0.0834504	0.0689192	0.223586451612903	5.25	4.25	6.5	6	5.33333333333333	0.987021882475844	-1.00986346877227	0.957292818831564	1.02398118522269	0.63562794917759	-1.35574620071948	0.835297699329892	-1.10083590685984	0.986946435466771	-1.11369140357987	0.891898576228754	1.20529999854801	NA	1.06693031387943	NA	1.09868545549296
AT3G45140.1	withSNP	lipoxygenase 2	ATLOX2	49512.4425901566	300.957093575	366.38596005	411.078696775	421.059486333333	453.797938025	436.169700833333	40423.25	47637	47164.75	56764.3333333333	59457	2.88269017232742	0.02260205	0.06344255	0.019758125	0	0.0178396333333333	0.0729098387096774	2.5	8.5	1.75	0	2	0.509490651848159	1.24632248042628	0.210258703901672	1.385329274779	0.635111169504636	1.31733588047848	0.175837344696715	1.47452562021914	NA	1.36222872096782	NA	-1.03658552339824	NA	-1.22857085281895	NA	-1.06416326185748
AT2G17840.1	withSNP	Senescence/dehydration-associated protein-related	ERD7	22067.8079302361	172.81723245	183.4156901	376.04870995	202.254913866667	451.754845675	250.459757173913	14338.25	14732.25	26007.5	16726	36263.25	7.57688541226904	0.104101975	0.12327085	0.108063	0.08686125	0.0977995333333333	0.335812822580645	8	8.5	7	6.5	7.33333333333333	0.861938107087763	1.09444222425298	0.0320636708976724	1.84043521343419	0.885165695366227	1.14634762090273	0.0183922622778695	2.070934087485	0.992065955969918	1.05971720965215	0.998457007739869	-1.00467167556118	NA	-1.11034358431746	0.999246981940911	-1.00726213731114
AT3G07850.1	withSNP	Pectin lyase-like superfamily protein	No name	544.201539967242	10.325241525	4.668312475	5.0400087	3.2137146	11.93037965	14.9641181521739	825	347	317.5	259.333333333333	954	68295.6302963671	844.146611325	1224.3883802	678.2855598	997.010617075	856.168508266667	2723.05358491935	66455.75	94006	46534	74977.25	65506	0.380834396951565	-1.434540616399	0.396783248251693	-1.36621299392156	0.453533662921038	-1.58714212047677	0.837970380840168	1.11885292548739	0.644598093876589	1.35265933586312	0.557338827810527	-1.25324307403296	1	1.12419797434217	0.989279599233908	1.09998493709026
AT5G60390.1	withSNP	GTP binding Elongation factor Tu family protein	No name	35060.1490556989	368.205667375	468.561424975	503.47480645	471.027286733333	441.242343425	533.631401992754	30758	35159	35324	39520.6666666667	35998	7.8360326053108	0.109665925	0.083816725	0.091452225	0.125884725	0.134425666666667	0.353761048387097	8.5	6	6	9.25	10	0.352971525621785	1.24931834880108	0.0620552035992383	1.42224382245551	0.625060236946851	1.24958187671551	0.368851081737587	1.24538206132571	0.944427375597193	-1.22680642613412	0.92567112374384	-1.15229100369669	NA	1.06103833838677	0.995720797264669	1.05811672484383
AT1G01950.2	withSNP	armadillo repeat kinesin 2	ARK2	0	0	0	0	0	0	0	0	0	0	0	0	0	0	0	0	0	0	0	0	0	0	0	0	NA	NA	NA	NA	NA	NA	NA	NA	NA	NA	NA	NA	NA	NA	NA	NA
AT1G01950.3	withSNP	armadillo repeat kinesin 2	ARK2	0	0	0	0	0	0	0	0	0	0	0	0	0	0	0	0	0	0	0	0	0	0	0	0	NA	NA	NA	NA	NA	NA	NA	NA	NA	NA	NA	NA	NA	NA	NA	NA
AT3G05610.1	withSNP	Plant invertase/pectin methylesterase inhibitor superfamily	No name	561.517378033181	6.682809925	3.27597675	3.370542425	3.24285426666667	9.166489575	9.68523177536232	754.75	342	307.25	374.333333333333	1039.25	96670.5724856083	869.29842905	974.5681417	941.854907825	900.22434325	850.314258666667	2804.18848080645	98042	106769.5	91708	97080	93340	0.348860290456495	-1.45944671963865	0.359088323361612	-1.39438209389315	0.631715328585996	-1.41883234019528	0.63189670387045	1.25304207526042	0.949592609054259	1.06946352118906	0.921948069336717	1.05387321051695	1	-1.00440024609224	0.995225619784613	1.0478401346664
AT1G05850.1	withSNP	Chitinase family protein	ATCTL1	28665.277849593	514.487912675	379.49435775	403.138214475	456.907737566667	438.61493795	745.634656050725	35882.5	24979	23877.25	32132.6666666667	29939	8.95071537922579	0.1830683	0.20187875	0.116117325	0.176985575	0.0482726333333333	0.590542903225806	12	12.75	6.25	10.25	2.66666666666667	0.000596419159847511	-1.3053354452691	0.0497601044501418	-1.16888641468092	0.520235541347752	-1.12081009012582	0.355575999360728	-1.10004074862214	0.993048344815445	1.04983629778167	0.745982455792164	-1.34300234495183	NA	-1.10005637678299	0.631842735978968	-1.71855407076766
AT1G58360.1	withSNP	amino acid permease 1	AAP1	29814.8686097714	360.077469725	349.543686225	367.41247125	418.4838362	434.527661575	521.851405398551	29600.5	27570.5	25497.25	34748	35037	0.198200196345706	0.009496825	0.009603625	0.0118581	0.006653125	0.00697846666666667	0.0306349193548387	0.5	0.25	0	0.25	0	0.959339073806544	1.01648463878274	0.62146431782165	1.10185299128635	0.731053503239453	1.15455202844465	0.208377879967826	1.26372094251143	NA	-1.03829424210795	NA	-1.07641647195254	NA	-1.03774146399073	NA	-1.07714765174306
AT5G62350.1	withSNP	Plant invertase/pectin methylesterase inhibitor superfamily protein	No name	13219.0514178006	373.7772989	200.53283055	284.424235575	297.8013268	425.392589625	541.706230289855	16629.75	8437.5	10601	13251.6666666667	18433.5	4.81279427658746	0.125304975	0.149718725	0.10089045	0.12732265	0.129676833333333	0.404209596774194	5	6	3.5	4.75	5	0.0335998961903937	-1.63051263258219	0.57002217167712	-1.16499198415758	0.781218059675619	-1.19014519356164	0.557301534270003	1.19728049452318	NA	1.12328672500317	0.951087864713698	-1.12754067311041	NA	-1.02493590950504	NA	-1.05967314118442
AT3G04700.1	withSNP	Protein of unknown function (DUF1685)	No name	242.016080735929	6.5409185	3.120052275	3.8808231	3.561032	8.015941625	9.47959202898551	326.25	144.5	154.75	182.333333333333	403.75	40623.5257592651	910.8383835	980.0594483	655.094952125	909.74036435	849.9890324	2938.18833387097	45508.25	47302.25	28294.5	43523.25	41473.3333333333	0.390181237959651	-1.42770084909536	0.568894645664689	-1.25331594276361	0.746022570328849	-1.3081873978982	0.780438242934566	1.15704116157236	0.988758082192571	1.0280602919368	0.00333420373422785	-1.41470749395081	1	-1.0393115049197	0.995720797264669	-1.0270159609883
AT4G38810.2	withSNP	Calcium-binding EF-hand family protein	No name	23973.8084375616	213.894816775	261.81481715	374.43228835	327.336220733333	418.68378555	309.99248807971	17026	20149.25	25025.25	26092.3333333333	32438.25	1.82994607764576	0.02412825	0.03114285	0.041352775	0.030375075	0.0301247	0.077833064516129	1.25	1.75	2.25	1.75	2	0.532293160931379	1.24461103390024	0.0310624035509881	1.69199316419882	0.508251282968831	1.42190446622916	0.025756709964028	1.81522010869632	NA	1.12905659358318	0.771250392828665	1.31701924934249	NA	1.12244575374177	NA	1.2061927479137
AT1G02010.2	withSNP	secretory 1A	SEC1A	0	0	0	0	0	0	0	0	0	0	0	0	0	0	0	0	0	0	0	0	0	0	0	0	NA	NA	NA	NA	NA	NA	NA	NA	NA	NA	NA	NA	NA	NA	NA	NA
AT1G06680.1	withSNP	photosystem II subunit P-1	OE23	19217.3132704685	326.80959215	384.036434475	371.911645825	406.699134466667	417.0245542	473.637090072464	17588	19395.5	17094.5	21991	21895.25	4.14705699054974	0.0806527	0.134782125	0.092976325	0.0682556	0.0753540666666667	0.26017	3.75	6.25	3.75	3.25	3.33333333333333	0.22709439320814	1.21531297963695	0.126263841597422	1.23804613314026	0.425730011449308	1.2442362978404	0.0396428522087138	1.34964918530653	NA	1.39220303017814	0.982730650441246	1.06840139228258	NA	-1.07629252589065	NA	-1.05212769922006
AT1G02020.2	withSNP	nitroreductase family protein	No name	20.1889790114089	0.169591575	0.168758425	0.25627755	0.1253586	0.25272115	0.245784891304348	18.25	17.5	23.25	13.6666666666667	26.75	2.52672597079116	0.01470005	0.031786975	0.033065775	0.0090459	0.0563984	0.0474195161290323	1.25	3	2.75	1	5.66666666666667	0.959339073806544	1.03369526448153	0.393097804786991	1.35961974348203	0.891913948048335	-1.14714144744653	0.492769938566701	1.33939806271284	NA	1.1724043033945	0.885784158693125	1.16817664963925	NA	-1.0277993268428	NA	1.30747974548449
AT1G02030.1	withSNP	C2H2-like zinc finger protein	No name	30.5831010222753	0.1648789	0.41293485	0.39356555	0.371985566666667	0.434829875	0.238954927536232	14.25	35.75	30.25	34	38.25	2.19270627758564	0.030346075	0.030227775	0.043616975	0.0272082	0.0270376333333333	0.097890564516129	2.25	2	2.5	2	2	0.0331943481302955	1.94195604793777	0.0204580930506678	1.9299295698514	0.294382129201566	1.72420256406698	0.0258587551411528	2.0102061028842	NA	-1.05139806777902	0.95693934001694	1.11331068382534	NA	-1.04616339675097	NA	1.10284724892069
AT1G02040.1	noSNP	C2H2-type zinc finger family protein	No name	14.9258944254904	0.327878475	0.368834775	0.3030855	0.411189533333333	0.344660925	0.475186195652174	14.5	16	11.75	18.6666666666667	15.5	14.7074982204654	0.327878475	0.368834775	0.3030855	0.4293336	0.3111946	1.0576725	14.5	16	11.75	18.5	13.6666666666667	0.752357220787623	1.14814472970474	0.971493586423821	1.01688394308827	0.827259004885089	1.18877444988664	0.823454729946645	1.10812943563413	0.98726218751247	1.07907693427443	0.960542549397092	-1.07615791934877	1	1.23234122475977	0.995225619784613	1.09248868363806
AT3G23450.1	withSNP	0	No name	32655.7087668317	526.263962975	346.957423925	351.65460185	473.565818166667	414.3446758	762.701395615942	43804.5	27034	24717	39743.6666666667	33620	1.16961897005983	0.020460925	0.02067885	0.028786775	0.02169805	0.0216754333333333	0.0660029838709677	1	1	1.5	1	1.33333333333333	7.43336105790909E-06	-1.46591068084855	0.000131097519476492	-1.3690560060767	0.659098468466509	-1.10818433244438	0.0958771484440124	-1.19052776968983	NA	1.00312248654337	NA	1.18690241828525	NA	1.00095798654457	NA	1.0864926131656
AT2G22055.1	noSNP	RALF-like 15	RALFL15	9744.08314643504	875.345498725	925.751868875	993.1144029	823.574737033333	877.947930075	1268.61666481884	9770.75	10054	9599.5	9384.33333333333	9756.75	9596.94630326192	875.345498725	925.751868875	993.1144029	896.63368405	846.369063933333	2823.69515717742	9770.75	10054	9599.5	9593	9243.33333333333	0.785759045798834	1.09251190967075	0.422202389383577	1.20065434021403	0.936872330587894	-1.06034440143363	0.88603356928798	1.05073436594817	0.993742066414489	1.01312397568061	0.763684805616983	1.10395635834881	1	-1.01263899373064	0.995225619784613	1.04316322863656
AT5G15960.1	withSNP	stress-responsive protein (KIN1) / stress-induced protein (KIN1)	KIN1	6412.26861820771	258.739064775	159.4096023	275.6130746	160.779153233333	408.133758075	374.984151847826	6583.75	4025	6046.5	4193.66666666667	10467.5	2.53336900820592	0.067013225	0.12212465	0.166768225	0.124685075	0.1146508	0.216171693548387	1.5	2.75	3	3	2.33333333333333	0.525089879038169	-1.31386529565891	0.867902496477107	1.08103491951557	0.732185489872336	-1.31325317464734	0.43284576068874	1.37876310776899	NA	1.11997245738387	0.84793618078427	1.20799700755563	NA	1.15165494751173	NA	1.09838704230391
AT2G45960.1	noSNP	plasma membrane intrinsic protein 1B	ATHH2	41682.0746612149	577.0793466	713.303132275	697.788379775	810.8341921	825.73737515	836.346879130435	35369.75	42119.75	36406.75	50050.6666666667	49544.25	40983.735855163	577.0793466	713.303132275	697.788379775	746.521943725	838.821116833333	1861.54627935484	35369.75	42119.75	36406.75	44377.5	49629.3333333333	0.225882976862515	1.27884682886991	0.145781182864538	1.2943458373397	0.315422710473677	1.3734438215142	0.0322095596510181	1.47666302356468	0.931694191829664	1.15043385027084	0.838017303234007	1.13867289801322	1	1.23201411249979	0.50267995262461	1.41291925404622
AT1G31812.1	noSNP	acyl-CoA-binding protein 6	ACBP	22250.9071043971	919.1678886	757.508086225	715.482738975	781.174042266667	753.2090907	1332.12737478261	27625.25	21226.75	18193.25	23873.3333333333	22274.75	22355.2119376562	919.1678886	757.508086225	715.482738975	738.43737575	780.258583033333	2965.05770516129	27625.25	21226.75	18193.25	21636.75	22750.6666666667	0.272609706152125	-1.18186937184475	0.235896830291491	-1.17471329825833	0.601351148530817	-1.16871557382554	0.418743881223061	-1.14249149125366	0.811624395693796	-1.24360838919771	0.367977343702802	-1.3063000072967	1	-1.24929433234395	0.937244040959403	-1.16764566098328
AT1G02074.1	withSNP	0	No name	0.17670765000529	0.20333845	0	0	0.152091	0	0.294693405797101	0.75	0	0	0.333333333333333	0	0	0	0	0	0	0	0	0	0	0	0	0	NA	-1.06570323766313	NA	-1.02730370139189	NA	-1.03482725141796	NA	-1.03097076108255	NA	NA	NA	NA	NA	NA	NA	NA
AT5G24770.1	withSNP	vegetative storage protein 2	ATVSP2	22477.9215524636	207.2366285	355.832787125	449.184529075	343.738209766667	403.45473565	300.342939855072	13722.75	22999.75	26016.5	23160	26239.25	0.371146124469066	0.0172009	0.012104675	0.007192975	0.0032644	0	0.0554867741935484	1	0.5	0.25	0	0	0.166122163315274	1.56177105794975	0.0166619731149232	1.88651804150382	0.531065943467078	1.45185718324466	0.084843924941987	1.7101774344219	NA	-1.07344299156754	NA	-1.12484117135594	NA	-1.17866639582602	NA	-1.17946509190395
AT3G42640.1	withSNP	H(+)-ATPase 8	AHA8	1454.15837448891	12.800454675	9.044164575	9.3325596	9.40536873333333	13.9308388	18.5513835869565	1798	1153.25	1083.25	1344.33333333333	1952.75	108731.017079396	767.101972675	889.05764755	888.26977675	798.22994895	779.579588266667	2474.5224925	107139.75	120235	106789	106464.75	105951	0.446018105810119	-1.3112375860437	0.579659408556521	-1.20187252481682	0.761373309948932	-1.25097746787338	0.79086040142352	1.12342825033746	0.898099912130371	1.10587474211846	0.612228324808447	1.12472715299252	1	-1.00121240219092	0.948344480435094	1.08799656098105
AT1G04410.1	withSNP	Lactate/malate dehydrogenase family protein	c-NAD-MDH1	24432.1176986988	390.07964625	340.26172	348.295360625	376.900983966667	401.231193475	565.332820652174	27276.75	22307.75	20722.75	26606.6666666667	27501.25	2.61947813972976	0.022609425	0.121593425	0.02336055	0.03945555	0.018159	0.0729336290322581	1	7.75	1	2.25	1	0.173265425192361	-1.11219155896268	0.778012504499163	-1.02694223474891	0.891913948048335	-1.03181518773226	0.275980796450478	1.09488807095863	NA	2.25353279264711	0.990535172405401	1.03025102724345	NA	1.24406447972749	NA	1.15105288781311
AT5G47000.1	withSNP	Peroxidase superfamily protein	No name	278.080361114831	6.112933575	1.9493739	2.775291125	2.75122576666667	8.6584263	8.85932402173913	400.75	108	145.25	183.333333333333	566.75	51691.0783005971	797.359827975	906.539467625	893.8542211	850.1536258	771.1945752	2572.12847733871	51625.5	56803.75	50004.25	52617	48631.6666666667	0.240701704761393	-1.55834801802532	0.424665604172765	-1.33840233901652	0.699725898954634	-1.33207934600642	0.679837084541537	1.21788434109711	0.917025824314199	1.0861204298309	0.769705170866843	1.09022240922172	1	1.02382193303093	0.987984404378422	1.05464050984107
AT3G45970.1	withSNP	expansin-like A1	ATEXLA1	16709.7118832828	424.219122175	196.639891275	566.7691517	273.273578666667	398.8744978	614.810321992754	20031.5	8840.5	22299.75	12868.6666666667	18304	3.50173055248921	0.07748835	0.080018425	0.12884085	0.086053325	0.0667050666666667	0.249962419354839	3.25	3	4.75	3.75	2.33333333333333	0.00603797747835932	-1.85214311730461	0.167648731247417	1.38048774595777	0.407427004045415	-1.43658826761038	0.989060396368177	1.00612974706183	NA	-1.03549327446765	0.760473918643627	1.33296791637114	NA	1.08043477605001	NA	-1.11270321106704
AT1G08830.1	withSNP	copper/zinc superoxide dismutase 1	CSD1	14644.955994286	409.83731	322.597088275	379.542832825	390.549031033333	393.71901105	593.967115942029	16889.25	12448.5	13307.75	16198.6666666667	15894.25	12.174479071981	0.28661575	0.436159225	0.3131918	0.379399075	0.203006066666667	0.924566935483871	11.25	17	10.5	14.25	7.66666666666667	0.245648672467953	-1.21803080734752	0.956239133388284	1.01278462115636	0.946803903907121	-1.03825938955564	0.934851090769429	1.02211332187876	0.899059599979445	1.33137261010016	0.985151542605257	1.03916745996909	1	1.18220489831085	0.94798171109009	-1.29304920740037
AT1G02100.2	withSNP	Leucine carboxyl methyltransferase	SBI1	9.55479428235733	0.174417225	0.14655285	0.180457166666667	0.331438533333333	0.35579945	0.252778586956522	10.25	3.75	7	20	11	3.9295471853243	0.10117625	0.044318075	0.028936925	0.12985365	0.050067	0.326375	6	2.5	1	7.25	3	0.79465006983827	-1.10482717437014	0.935026598567464	-1.03038992574678	NA	1.1059359311634	NA	1.01718047518196	NA	-1.25991818478245	0.532814745967062	-1.45985234554357	NA	1.07076862871517	NA	-1.16997116534181
AT3G05020.1	withSNP	acyl carrier protein 1	ACP	13654.4802895148	486.85849195	430.5681726	401.5699325	429.707293833333	393.5755305	705.592017318841	16442.75	13521	11523.75	14770	13091.75	15.5348383381063	0.412585775	0.53062655	0.843779975	0.396540075	0.3046459	1.33092185483871	13.25	15.75	23.5	12.25	9.66666666666667	0.588952289499186	-1.10861798988653	0.521020935836254	-1.10861312381786	0.737134170145745	-1.12927084459928	0.394950972225491	-1.15829230027641	0.967699950686156	1.15917429191977	0.285420158664315	1.67072932627064	1	-1.04704707988211	0.990408510536392	-1.1675465340639
AT4G23690.1	noSNP	Disease resistance-responsive (dirigent-like protein) family protein	AtDIR6	28347.0307177376	975.9170895	639.78605975	550.625060025	774.7060259	728.35383225	1414.37259347826	39967.75	24645.5	19116.5	32368.3333333333	29519	28206.8354240794	975.9170895	639.78605975	550.625060025	677.901336675	761.8550431	3148.11964354839	39967.75	24645.5	19116.5	27518.25	30476.3333333333	0.00839216086634939	-1.47511562689861	0.000235649772369143	-1.60733882989157	0.44168119486927	-1.25717245122107	0.179987880152756	-1.25878373705271	0.428339411288474	-1.50793013413037	0.0226648039449734	-1.71492918085326	0.905943175436406	-1.38520778308566	0.88601157690995	-1.25291689890626
AT3G26110.1	withSNP	Anther-specific protein agp1-like	No name	641.169145722643	25.028479975	22.179991525	18.7725848	21.0136677	26.28336645	36.273159384058	739.25	628	470.75	632.666666666667	774	22207.981907931	802.33767605	812.665736	786.016047725	833.80523975	760.523177933333	2588.18605177419	23555.25	23303.25	20098	23503.25	21818.6666666667	0.829155734425165	-1.07537822061021	0.399207489485036	-1.21025207867952	0.781536380458897	-1.17064599107888	0.768746020862732	1.09785111086875	0.988989181574979	-1.02918235992134	0.957882967172005	-1.04400489621832	1	1.00375520118599	0.995720797264669	1.03056012467701
AT3G23050.1	withSNP	indole-3-acetic acid 7	AXR2	22994.0132375032	478.02020625	382.58550095	378.2179591	450.917443033333	388.2998152	692.782907608696	28395.75	21346.75	18909.5	27019	22598.5	3.10970562646452	0.04196275	0.06653315	0.0632518	0.0428294	0.1264164	0.135363709677419	2	3	2.5	2	6.66666666666667	0.146683127861381	-1.20066889558366	0.230353903367964	-1.15344977525957	0.88584165808071	-1.05462015059805	0.305937670821514	-1.1512015295814	NA	1.19981242706906	0.929088972645726	1.1530040709034	NA	1.00244549852229	NA	1.66328154258767
AT5G07410.1	withSNP	Pectin lyase-like superfamily protein	No name	443.350350067755	8.869553775	5.816298725	4.233374475	4.20146336666667	11.768435775	12.8544257608696	583.25	354.5	224.5	280.333333333333	777.25	49593.6902558454	780.204734875	1020.277436	540.550200275	941.3920758	760.210183433333	2516.78946733871	50803.25	64878.5	30700	58300.5	48073.6666666667	0.63711397333023	-1.25086243648322	0.304963583007166	-1.43958771135272	0.609347180048368	-1.44229582899719	0.670425827035172	1.22786154580171	0.8565600849537	1.23106894810746	0.21881589651335	-1.42505928279096	1	1.13977535281758	0.995225619784613	1.08769136101168
AT1G02145.1	withSNP	homolog of asparagine-linked glycosylation 12	ALG12	3.77150452086253	0.13218575	0.0657345	0.0428417	0.03201315	0.17311685	0.191573550724638	5	4.5	2	1.33333333333333	6.25	1.6010617437203	0.03529895	0.0320768	0.018312875	0.014176225	0.0307279	0.113867580645161	2.5	1.75	1	1	2	0.992990786456052	-1.00522912228874	0.760405727648076	-1.1050504884517	NA	-1.13896617977955	NA	1.06172338658237	NA	-1.10670330565737	0.844538326690546	-1.2061600930913	NA	-1.24097687067088	NA	-1.12467880168702
AT1G02145.2	withSNP	homolog of asparagine-linked glycosylation 12	ALG12	0	0	0	0	0	0	0	0	0	0	0	0	0	0	0	0	0	0	0	0	0	0	0	0	NA	NA	NA	NA	NA	NA	NA	NA	NA	NA	NA	NA	NA	NA	NA	NA
AT1G78960.1	withSNP	lupeol synthase 2	ATLUP2	47523.8242084378	476.106250225	402.471379425	365.5961673	470.026841366667	385.73086945	690.009058297101	57827	45339.5	37394.25	57789.3333333333	45924	41.9299358077064	0.269569	0.357043975	0.5690595	0.4233237	0.221344266666667	0.869577419354839	31.5	40.75	59.25	48.75	25.6666666666667	0.32045225594319	-1.15375064672498	0.145231487059658	-1.19229124471051	0.977760707119151	-1.01384065632425	0.313227041788822	-1.15757664818564	0.921361592956422	1.22343892496571	0.132197683367481	1.77636439727146	1	1.43429969990278	0.977855766536699	1.19733965310827
AT1G20340.1	withSNP	Cupredoxin superfamily protein	DRT112	15034.5660472276	312.495508125	376.5695903	353.896787125	390.188703933333	383.96755575	452.89204076087	13786.5	15701.5	13359.5	17309.6666666667	16557	16.1800555595856	0.392721	0.428758575	0.41043035	0.39147205	0.3990198	1.26684193548387	16.75	17.25	14.75	15.75	16.6666666666667	0.120318150143864	1.24711028041499	0.108804420180512	1.22976243100016	0.370247643116124	1.24639907603673	0.0576914466437176	1.29959073818617	0.993742066414489	1.02761284812756	0.998457007739869	-1.0041094217841	1	-1.05256023329362	0.995720797264669	1.04995700423502
AT3G05930.1	withSNP	germin-like protein 8	GLP8	223.539367297832	6.4608003	4.0331393	4.298905575	4.0567456	8.231905375	9.36347869565217	281	161.25	151.25	177.333333333333	357.75	34026.6674911621	806.536824075	980.594171475	752.43106335	883.893301725	754.431214566667	2601.73169056452	34684.5	41020.25	28320.5	36419.25	31597.3333333333	0.516275510758539	-1.32396206614146	0.599905433524239	-1.22812193963764	0.754241759661841	-1.29806154491364	0.675845371132888	1.2195360081336	0.90198200177061	1.15724793770758	0.900956987872799	-1.09041861999033	1	1.05355446315322	0.995466099060289	1.05085909818354
AT3G49120.1	withSNP	peroxidase CB	ATPCB	17950.2318056006	346.225223475	229.68762165	249.203865325	317.984340533333	381.181490925	501.775686195652	21380.75	13942	13115.5	20157	23377	0.487483947368775	0.0093729	0.032027925	0	0	0.0142916333333333	0.0302351612903226	0.25	1.25	0	0	0.666666666666667	0.401549368953501	-1.33815838664336	0.526312893069635	-1.22793229864396	0.920229714147017	-1.09827583679099	0.810250538188673	1.11310870149039	NA	1.08958274301103	NA	-1.01711033541554	NA	-1.01839994381161	NA	1.01742696342901
AT2G28950.1	withSNP	expansin A6	ATEXP6	34104.7157024442	851.11433075	516.361796275	374.504923475	758.778578466667	380.454264825	1233.49903007246	55958	30805.75	20516.5	50042.6666666667	24278.5	2.7373958556358	0.020910975	0.084841175	0.070019325	0.055251075	0.0193743333333333	0.0674547580645161	1	4.5	3.5	3	1	0.029799077091751	-1.5501270081421	0.0000837135649225088	-1.94145791314612	0.864013470467394	-1.11118260802718	0.000322887789402756	-1.94595646319517	NA	1.71829759197872	0.457306862525111	1.56330178162223	NA	1.40099523111167	NA	1.15774212392331
AT3G14380.1	withSNP	Uncharacterised protein family (UPF0497)	No name	13798.1735161835	555.562567	310.741201475	349.3842926	443.250521466667	377.11206085	805.16314057971	20130.5	10528.5	10668.75	16302.3333333333	13443.5	0.445720248785718	0.0438293	0.039435	0.0237012	0.038290525	0.0199452333333333	0.141384838709677	1	0.75	0	0.5	0	0.0000172816811800524	-1.71285952174404	0.00329068538158209	-1.44334340815705	0.424763740670548	-1.24474292762204	0.0280470565207246	-1.37199564842551	NA	-1.02149664762115	NA	-1.06489376502711	NA	-1.03195863771801	NA	-1.06517735862578
AT3G52590.1	withSNP	ubiquitin extension protein 1	EMB2167	11336.5552072254	375.0370598	401.1955372	373.427920275	356.0568633	376.59800895	543.531970724638	11934.75	11927	10181.5	11461	11774	12.4696689608546	0.4120106	0.486765775	0.650240325	0.349496925	0.204199033333333	1.3290664516129	12.5	14.75	17	10.5	6	0.353198261868771	1.09625333280235	0.358479889265555	1.08514966178457	0.842252152445343	-1.0498935140023	0.538446072436817	1.06961164331118	0.980920169173222	1.11629257250107	0.665341047445044	1.37130653896657	1	-1.11621815115915	0.868351314835146	-1.44418482498217
AT5G14380.1	noSNP	arabinogalactan protein 6	AGP6	30100.1177743848	788.29956815	778.8225787	743.949792225	705.304499666667	773.0926155	1142.46314224638	32313.75	31228	26510	29490.3333333333	31487.5	29670.8134932517	788.29956815	778.8225787	743.949792225	776.1021842	745.394454033333	2542.90183274194	32313.75	31228	26510	30416.75	29829.3333333333	0.944900510252114	1.03065950607287	0.958665390920312	1.01852563027491	0.887939673638386	-1.10744624564624	0.947156585256511	1.02800947420858	0.980704356120117	-1.05629348870495	0.898291526988655	-1.08290180717716	1	-1.05356380828864	0.995720797264669	1.01810942129642
AT1G02190.2	withSNP	Fatty acid hydroxylase superfamily	No name	1.37112905073459	0	0	0.1461227	0	0	0	0	0	6	0	0	0.268675036293964	0	0	0.009120225	0.00640345	0	0	0	0	0.75	0.5	0	NA	-1	NA	1.11691969251617	NA	-1	NA	-1	NA	-1	NA	1.08136906429873	NA	1.04893392326627	NA	-1
AT4G39480.1	withSNP	cytochrome P450, family 96, subfamily A, polypeptide 9	CYP96A9	36749.8100736952	476.93257025	422.60086305	328.742495075	570.895931366667	376.16979255	691.206623550725	44228.25	36757.5	25328.75	53161.3333333333	33891.75	4.28208009367033	0.051984975	0.054446925	0.0591882	0.056183175	0.0567260333333333	0.167693467741935	4.25	4	4	4.5	4.66666666666667	0.791436088532206	-1.07553231167506	0.12375975542044	-1.2990790394462	0.676877447860846	1.18740154511608	0.474453537191629	-1.17294540638531	NA	-1.02997049227771	0.985151542605257	1.040516283006	NA	1.03864541541465	NA	1.10316291494419
AT1G78460.1	noSNP	SOUL heme-binding family protein	No name	29952.0574307973	703.9347089	744.690816225	773.3094859	646.4907072	737.708029425	1020.19523028986	30069.5	31025	28671.25	28184.3333333333	31363.25	29344.9511275044	703.9347089	744.690816225	773.3094859	700.394253775	710.148545833333	2270.75712548387	30069.5	31025	28671.25	28688.5	29669	0.795510421838206	1.09368245075372	0.539380089634545	1.16609589856965	0.912867057840747	-1.08109402331328	0.794607663107403	1.09182931089197	0.994066007844908	1.01241387234429	0.912117339190326	1.06844759862013	1	-1.04049776186042	0.977855766536699	1.0874885151139
AT2G45580.1	withSNP	cytochrome P450, family 76, subfamily C, polypeptide 3	CYP76C3	35531.331268597	714.4536333	390.995826725	402.455961925	548.628955	372.426736925	1035.44004826087	56665.25	29321.75	26687	43725.6666666667	28790.25	2.2421955914825	0.034547	0.03760855	0.04522615	0.03665665	0.0416155	0.111441935483871	2	2	2.5	2	2.66666666666667	0.0000586452151415756	-1.69826481972541	0.000249351001266625	-1.5834786980507	0.376029145806265	-1.27651173904347	0.0000262440405232949	-1.74452093678313	NA	1.03304344640766	0.953802672063192	1.1173592201204	NA	1.00069842396499	NA	1.09706169337182
AT1G02210.1	withSNP	NAC (No Apical Meristem) domain transcriptional regulator superfamily protein	No name	0	0	0	0.0445182	0	0	0	0	0	0	0	0	0.0492432862119211	0.021548075	0	0.01112955	0	0	0.0695099193548387	0.25	0	0	0	0	NA	NA	NA	NA	NA	NA	NA	NA	NA	-1.05124385021297	NA	-1.04665902951136	NA	-1.05147450868504	NA	-1.04827902973547
AT5G20290.1	withSNP	Ribosomal protein S8e family protein	No name	16268.0786008636	368.001958525	422.1284602	372.5959294	361.699539366667	369.81801755	533.336171775362	16739	17930	14518.5	16603	16495.75	2.58747628129276	0.092712075	0.129327375	0.049102825	0.053365325	0.0226628	0.299071209677419	3.75	5.25	1.5	1.75	0.333333333333333	0.0475751793977427	1.17623603911472	0.235282155142016	1.10336710637384	0.963608113739439	-1.01422372866972	0.519215560096557	1.07053675700788	NA	1.12041683991587	0.887368580724126	-1.16893722361712	NA	-1.20510183339399	NA	-1.10147471201945
AT1G02228.1	noSNP	transposable element gene	No name	0.0623090446585109	0	0	0.0238724	0	0	0	0	0	0.25	0	0	0.0523832743553289	0	0	0.0119362	0	0	0	0	0	0.25	0	0	NA	-1	NA	1.01608264865778	NA	-1	NA	-1	NA	-1	NA	1.05169733013746	NA	-1	NA	-1
AT1G02230.1	withSNP	NAC domain containing protein 4	ANAC004	10.4377512545414	0.330883575	0.191973375	0.304422425	0.131220366666667	0.14799375	0.479541413043478	16.75	8.75	12.5	6.33333333333333	7.25	1.72370603388325	0.0188135	0.064014475	0.0674213	0.053046575	0.0257198	0.0606887096774194	0.5	2.5	2.25	2.25	0.666666666666667	0.51181566265292	-1.33541160504663	0.999645595988571	-1.00087275372837	NA	-1.59160370990027	NA	-1.48166645371137	NA	1.3562810559598	0.651598611008749	1.35049751301208	NA	1.31785650576985	NA	1.21327558344875
AT1G02250.1	withSNP	NAC domain containing protein 5	anac005	3.17243457052858	0.0632025	0.065816225	0.069978675	0.0996879	0.079627675	0.0915978260869565	3	2.75	2.5	5	3.5	0.708392575253609	0.02842735	0.026101	0.020807725	0.022664175	0.0239945333333333	0.0917011290322581	1	0.75	0.75	0.5	0.333333333333333	0.991964746572112	1.00729792270882	0.93296332603239	1.04015557616701	NA	1.15715984895323	NA	1.0811317422613	NA	-1.02129873990599	NA	-1.01665640472661	NA	-1.07457920019893	NA	-1.11589616408242
AT4G24640.1	withSNP	Plant invertase/pectin methylesterase inhibitor superfamily protein	APPB1	168.860236248328	6.18141515	2.31921295	2.49286375	3.28790496666667	8.09233925	8.95857268115942	243.5	85.5	77.75	131.666666666667	320.25	28447.8707399363	727.722665075	833.713876975	793.847376275	783.88693945	707.548068466667	2347.49246798387	28383	31752.75	27048.5	29359.5	26946	0.256063069852269	-1.55289444808959	0.261494217781097	-1.48218520352973	0.722239877227586	-1.32625501611618	0.71466569448461	1.20052307319775	0.944427375597193	1.09643970351325	0.929088972645726	1.06397059251685	1	1.0394219227431	0.987984404378422	1.07992852534502
AT1G54070.1	withSNP	Dormancy/auxin associated family protein	No name	76.9713107906357	6.51141825	1.47703885	3.022945675	2.9666391	6.67373145	9.43683804347826	125.75	26.25	47.25	58.3333333333333	130.75	12438.5937826752	747.60956835	843.122351125	352.18897175	774.571974325	694.576250666667	2411.64376887097	14430.25	15873.75	5963.75	14382.75	13107.6666666667	0.0572971275413421	-1.93507861147603	0.332157386546306	-1.4173013246687	0.606367317305124	-1.44219424938063	0.93785372848796	1.04806702099068	0.977052930375852	1.07720299094023	9.67712112744413E-06	-2.05962745219277	1	1.00294967497169	0.99578958888485	-1.010942065838
AT3G54890.1	withSNP	photosystem I light harvesting complex gene 1	LHCA1	15661.1090401049	252.052396225	319.454813475	318.451839975	336.586148066667	363.58723335	365.293327862319	13236.5	15865.75	14354.5	17732.6666666667	18607.75	4.63152847140354	0.10030385	0.148926675	0.10176245	0.08825965	0.0806823333333333	0.323560806451613	5	7	4	3.5	3.66666666666667	0.238721874917141	1.3022033941763	0.111011443082563	1.35689729366205	0.479264256487451	1.31933864671019	0.0478823386610614	1.49480208738829	NA	1.24712624367806	0.98442570003213	-1.06429322588252	NA	-1.22269711888572	NA	-1.11240408980342
AT5G24150.1	withSNP	FAD/NAD(P)-binding oxidoreductase family protein	SQE5	35265.0562968172	481.8476354	350.08978935	394.448716975	620.722443033333	362.031884775	698.329906376812	42258.5	28610.75	29296.75	55212.6666666667	31154	1.72388772781005	0	0.083095725	0.012246675	0.0041725	0.006047	0	0	7.5	0.75	0.25	0.333333333333333	0.305561038082967	-1.28758285278184	0.714714502454935	-1.10240587195779	0.659113209133324	1.24326979538496	0.478179354990613	-1.21167523439988	NA	1.62029124405865	NA	1.08074579591519	NA	1.02544974374978	NA	1.02681016377464
AT5G67340.1	withSNP	ARM repeat superfamily protein	No name	29596.1192277725	198.627202975	216.544485575	330.211305325	253.059530966667	361.423789575	287.865511557971	22605.75	23860.75	31844.75	29228	40331.5	10.5807355186841	0.123588	0.093035925	0.107695825	0.0876418	0.0942406666666667	0.398670967741935	14.25	9	9.75	9.25	10	0.689078697301396	1.12781568583543	0.00360989501847691	1.69208148059045	0.655007110678058	1.24097864861023	0.00288185207537212	1.79577213169691	0.898897839366707	-1.34386193040787	0.88587742195755	-1.19594735828466	1	-1.34143909916985	0.964717006011618	-1.24660784768384
AT2G36020.1	withSNP	HVA22-like protein J	HVA22J	142.953266756246	3.760258375	1.157291225	1.7357297	1.70140586666667	3.801807125	5.44964981884058	233.25	66	87	106.666666666667	235.5	40374.1025856264	698.8706158	784.192334525	597.69654785	728.0355419	678.512188633333	2254.42134129032	42843	46699	31780.5	42738.25	40580.6666666667	0.0828026001970094	-1.84505549465386	0.270824876187718	-1.4721483854073	0.546533677271719	-1.4997810742246	0.932697602226662	1.05262455642421	0.95802464907785	1.07115794360241	0.447958170115062	-1.1926728814202	1	1.00264264123105	0.995466099060289	1.04363972777627
AT4G12800.1	withSNP	photosystem I subunit l	PSAL	14493.2763587878	300.44200185	323.572129175	323.298649175	357.938579166667	357.0578904	435.423191086957	13949.75	14266.5	12900.75	16726.6666666667	16202.25	8.6028723362099	0.250794425	0.184390875	0.1925504	0.212750425	0.197228833333333	0.809014274193548	11	7.75	7.25	8.75	8.33333333333333	0.616659291914183	1.12254237540065	0.378815723263085	1.17153910171266	0.66134175841577	1.18750693270701	0.236120835493763	1.25524716170534	0.918344245581633	-1.27909425824588	0.832542405942269	-1.24066878429446	NA	-1.18165270910171	0.987984404378422	-1.17232397455961
AT5G53560.1	withSNP	cytochrome B5 isoform E	ATB5-A	11423.3460807803	379.85457355	323.4732578	322.053717825	365.874238133333	356.86527185	550.513874710145	13192.25	10560.25	9513	12874.6666666667	12183	17.2725746258863	0.41370235	0.889594675	0.4906159	0.439773375	0.4523941	1.33452370967742	13.75	29.25	13.75	14.5	14.6666666666667	0.140027109832563	-1.13941356994039	0.365703752247712	-1.08298279140805	0.88879326399181	-1.03763337207419	0.987594509591969	-1.00246041206159	0.269784582630864	1.85540214643023	0.946015149826677	1.10811676694997	1	1.04561646904114	0.995720797264669	1.08028211465813
AT1G02320.1	noSNP	0	No name	0.115101098848036	0.1488765	0.0963271	0.1132681	0	0.0763108	0.215763043478261	0.25	0	0.25	0	0	0.10162656056725	0.07443825	0.024081775	0.084951075	0	0.0508738666666667	0.240123387096774	0.25	0	0.25	0	0	NA	-1.03748285395685	NA	1.00524532746108	NA	-1.03373385326281	NA	-1.00909581403205	NA	-1.04728982614233	NA	1.00364230567379	NA	-1.04815246353574	NA	-1.04626893056513
AT1G14420.1	withSNP	Pectate lyase family protein	AT59	298.824175903539	5.292740725	1.9448078	2.3865285	2.9032832	6.330704025	7.67063873188406	437.75	153.75	157.25	244.333333333333	528.5	53221.2431734377	662.20555025	793.35976245	608.3726927	687.34357105	677.056119833333	2136.14693629032	54500.25	63487.25	43434.5	54110.5	54278.3333333333	0.365440081381733	-1.4326645139289	0.445580301787566	-1.32112750131956	0.798394247496171	-1.24208143972898	0.834905973177051	1.1171422363651	0.871514421239066	1.14156066840635	0.772020436071962	-1.11244615557592	1	-1.00175105403344	0.972112731903857	1.08726957494656
AT5G17920.1	withSNP	Cobalamin-independent synthase family protein	ATCIMS	45471.9126721703	328.1026745	351.981723075	389.25987415	467.2542273	354.88964235	475.511122463768	43600.75	41045.5	42692.75	61738.3333333333	45477.75	23.3263001887434	0.244128525	0.1947341	0.185771225	0.188583025	0.1569865	0.787511370967742	31.25	21.5	20.75	21.75	19	0.903548434991481	1.06191629164021	0.550007812223828	1.21531997463219	0.675703185408177	1.31343125112312	0.792489262612486	1.12180791096026	0.951701534277703	-1.20025979562154	0.857415393549453	-1.22839987903639	1	-1.27010302166526	0.909530676742823	-1.3778737747495
AT5G60615.1	noSNP	Defensin-like (DEFL) family protein	No name	7475.58043884415	672.168248725	702.963409725	728.24431605	672.1560271	683.5250775	974.156882210145	7509.75	7660.75	7084.75	7660.33333333333	7594	7388.99976904279	672.168248725	702.963409725	728.24431605	727.925096025	662.939983233333	2168.28467330645	7509.75	7660.75	7084.75	7795	7240	0.820438494924921	1.08329696489365	0.582602325162589	1.15164996652476	0.995783704302381	-1.00594938280736	0.866615311068355	1.06258155659644	1	1.00068006521893	0.939815892264402	1.05406894898363	1	1.04162862051454	0.995225619784613	1.05547410799419
AT3G08030.1	withSNP	Protein of unknown function, DUF642	No name	23397.8535612292	399.143752725	311.0953204	420.364088525	346.625956233333	352.1223496	578.469206847826	26998.75	19644.25	24161.25	23707.3333333333	23411.25	5.59188108804993	0.09365015	0.08244655	0.133613725	0.073862325	0.1041082	0.302097258064516	5.75	4.25	7.25	4.25	6	0.137796166952554	-1.24774971667495	0.413518295786861	1.13188206918276	0.676877447860846	-1.14692092199772	0.78680946266521	-1.05962627201299	0.973944467585049	-1.15905833601658	0.830522338043641	1.25907507869658	NA	-1.18264006428857	NA	1.00693172691069
AT1G02360.1	withSNP	Chitinase family protein	No name	0.561967850632728	0.0219965	0.0153115333333333	0.0243039	0.0154474	0.034358925	0.0318789855072464	0.75	0.25	0.25	0.333333333333333	1.25	0.878022078883425	0.03479515	0.016425	0.016339225	0.037816625	0.0106499	0.112242419354839	1.5	0.5	0.5	1.5	0.333333333333333	NA	-1.06914310071956	NA	-1.05031745940453	NA	-1.05100276219782	NA	1.082745235249	NA	-1.19950821446278	NA	-1.18032338805939	NA	1.00072236475162	NA	-1.25502000100202
AT5G65020.1	withSNP	annexin 2	ANNAT2	19471.0125047164	408.764531325	310.4269073	342.7141458	394.518823233333	350.5580069	592.412364239131	23662.5	16535.25	16681	23065	19862	2.23428003016645	0.042759525	0.046847	0.052382725	0.050136425	0.0637077333333333	0.137933951612903	2	2	2	2.25	3	0.0660545569649636	-1.28105534070879	0.554058139405869	-1.09385535750339	0.942462426707083	-1.03530933167005	0.618340304982042	-1.09433551376904	NA	1.01134452915651	0.985151542605257	1.05377190647102	NA	1.05164893353908	NA	1.17755930424544
AT2G41800.1	withSNP	Protein of unknown function, DUF642	No name	19009.8159830222	338.04121305	248.96543455	426.58468435	286.9013389	349.507394525	489.914801521739	20487.75	13766	21733	17655	20792.75	0.289858290306342	0.00833765	0	0.0112185	0	0.0111584333333333	0.0268956451612903	0.25	0	0.5	0	0.666666666666667	0.278845798862482	-1.31407621350578	0.230118897616371	1.30802643582619	0.812021715646843	-1.15753951493588	0.815253833022015	1.0847335136891	NA	-1.02240360477188	NA	1.03250780407162	NA	-1.02248213813496	NA	1.02626692110857
AT1G02390.1	withSNP	glycerol-3-phosphate acyltransferase 2	ATGPAT2	45.0379384574134	0.4846961	0.390623575	0.470216625	0.640175	0.8472981	0.702458115942029	42	32.25	33	55.3333333333333	70.75	0.280009098447852	0	0	0.010616475	0.009573475	0.00799766666666667	0	0	0	0.5	0.5	0.333333333333333	0.956586954695491	-1.03619672794962	0.964572510026551	1.02294100265228	0.926253384557525	1.10182515138339	0.565264262981575	1.28930873666314	NA	-1	NA	1.11816636860802	NA	1.10432714977698	NA	1.05557611105654
AT1G02391.1	noSNP	0	No name	0	0	0	0	0	0	0	0	0	0	0	0	0	0	0	0	0	0	0	0	0	0	0	0	NA	NA	NA	NA	NA	NA	NA	NA	NA	NA	NA	NA	NA	NA	NA	NA
AT1G31330.1	withSNP	photosystem I subunit F	PSAF	12874.7958465054	270.478633275	290.93737005	304.0608223	312.3534745	345.367128375	391.99801923913	12140.5	12295	11738.5	14096.3333333333	15148.25	1.79089663210043	0.06078905	0.1266702	0.022490575	0.038481675	0.0293686333333333	0.196093709677419	2	4.5	0.25	1	0.666666666666667	0.651046532233021	1.11486921042096	0.254964959093343	1.22035505708078	0.743380992333912	1.15554270278254	0.106287540035561	1.34227401988145	NA	1.23796207983054	0.824697814577165	-1.18492108579481	NA	-1.10269475417844	NA	-1.15393857925741
AT1G02405.1	withSNP	proline-rich family protein	No name	6.29028161139817	0.231620675	0.28800895	0.37610575	0.3375393	0.22908855	0.335682137681159	5.25	6.25	7.5	7.66666666666667	5	2.21826807472813	0.072211125	0.05069745	0.256026675	0.0906852	0.0836266666666667	0.232939112903226	1.25	0.75	5	1.75	1.66666666666667	0.811038339072706	1.1380026275925	0.371825611603382	1.38346836063256	NA	1.20056991981689	NA	1.00714947590431	NA	-1.12123469674842	0.109279061334414	2.00756403572325	NA	1.11006384015238	NA	1.1304386293042
AT2G16600.1	withSNP	rotamase CYP 3	AtCYP19-1	10812.7225286556	415.9507447	260.864988675	270.17103685	290.748990433333	344.6413047	602.827166231884	14923.5	8692.5	8354.75	10585.3333333333	12215	17.494366633741	0.439209275	0.605303725	0.623518825	0.4980514	0.435250733333333	1.41680411290323	15.5	21.25	18	16	15	0.00924352840241465	-1.52654913252213	0.0348920084687458	-1.38740246653845	0.22115975184544	-1.39610380492961	0.604854947104632	-1.12737568078593	0.979729922918496	1.13703247773452	0.941022296944623	1.13635744835017	1	1.00428194594724	0.995720797264669	-1.0717783757154
AT4G27090.1	withSNP	Ribosomal protein L14	No name	10336.520172572	327.80170415	390.35076225	351.04419105	325.5456424	341.38641615	475.074933550725	10302.5	11448	9481.75	10346.3333333333	10543.5	5.67390171986739	0.115908	0.43954555	0.2089973	0.12061355	0.155248066666667	0.373896774193548	3	13.5	4.75	3	4	0.0948339126608362	1.21439934771139	0.168485801000876	1.16416164052198	0.994784443758089	-1.00355613547037	0.468665918319604	1.10794113082667	0.323839253833935	2.0733811913617	0.812137265050735	1.28482693984097	NA	1.00012366989505	NA	1.19057696023272
AT4G34050.1	withSNP	S-adenosyl-L-methionine-dependent methyltransferases superfamily protein	CCoAOMT1	13367.086451336	233.91720985	215.7975192	295.09975695	288.883376866667	339.66705885	339.010449057971	12053	10530.25	12963.25	14922.3333333333	17174.25	12.7670146606835	0.4314338	0.425065025	0.14799545	0.165609175	0.206075566666667	1.39172193548387	21.25	19.75	6	7.25	9.66666666666667	0.907739808603303	-1.03429396371069	0.0531463986327355	1.3500388677665	0.583313478666173	1.222005583437	0.0128934869594035	1.50259967183043	0.994074186244636	-1.02309006804291	0.115075736830369	-1.98652272822427	0.631909477671805	-1.91183581753038	0.681156036789586	-1.65946997266402
AT1G02440.1	withSNP	ADP-ribosylation factor D1A	ARFD1A	2.29030195198104	0.046573975	0.098078725	0.158983925	0.143189733333333	0.09572735	0.0674985144927536	0.75	2.25	3	3.33333333333333	2	1.33224145647283	0.052058075	0.065115725	0.04208755	0.081770375	0.120213733333333	0.167929274193548	1.25	1	0.5	1.75	2.33333333333333	NA	1.27493363232449	0.201182420777978	1.48738575845396	NA	1.39435484702294	NA	1.23077469357744	NA	-1.02951901958263	0.937178095578671	-1.11261471096262	NA	1.06965474870823	NA	1.15929863460686
AT2G30570.1	withSNP	photosystem II reaction center W	PSBW	12003.9967837851	297.542578	325.1352162	309.7311986	339.2460251	338.2762579	431.221127536232	11794.5	12271.5	10512.5	13549	13120.75	1.88174484653153	0.028034675	0.191073925	0.045489225	0.0296986	0.027424	0.090434435483871	0.5	5.5	1	0.5	0.333333333333333	0.496784483953591	1.13834818071268	0.43445229196033	1.13595408913275	0.716403003648202	1.1430945711508	0.278863510137729	1.20585116330485	NA	1.98147054360754	NA	1.11897792588613	NA	1.00071328916873	NA	1.0035948445032
AT1G53210.1	withSNP	sodium/calcium exchanger family protein / calcium-binding EF hand family protein	AtNCL	28615.295929872	270.58766015	237.62339875	305.737725425	293.0721139	338.192691675	392.156029202899	28392.25	23673.25	26978.5	30977.3333333333	34739.75	10.8034742775991	0.116589825	0.11149495	0.1391682	0.1141011	0.0848222	0.376096209677419	11.75	10.75	11.75	11.5	8	0.758423162972682	-1.08712858578496	0.319163584906638	1.20605231828163	0.892862549121924	1.07944582063745	0.188955785396502	1.30085345140981	0.992065955969918	-1.05768106125726	0.984770967251759	1.06282541351741	1	-1.00736181551425	0.995225619784613	-1.127524540906
AT3G43860.1	withSNP	glycosyl hydrolase 9A4	AtGH9A4	358.124230922594	5.41516795	2.543763625	2.5326848	2.67631576666667	6.69742555	7.84806949275362	507	220.75	191.25	254	630.5	60919.4526070135	656.04648775	778.153366225	714.3471426	699.04136785	638.915635	2116.27899274194	60586.5	70058.25	57289.25	61828	57434.6666666667	0.260678825989269	-1.53964805575968	0.244923411041368	-1.49245646100218	0.58757410444085	-1.46156132249375	0.727312731803505	1.18902895877103	0.907020467260311	1.13015463355171	0.928592341017179	1.06040128186078	1	1.02552122350942	0.995225619784613	1.05407161688922
AT1G20070.1	withSNP	0	No name	9928.12894582395	87.287002225	123.050218725	258.329112	168.269451866667	333.99752485	126.502901775362	4598.25	6432.5	11605.25	8969	17313.5	0.308849436651942	0.009214975	0.0111641	0.014254575	0.002528125	0.0198267333333333	0.0297257258064516	0.25	0.25	0.5	0	0.666666666666667	0.597864571302397	1.26900926551218	0.0183440217059474	2.02053085519894	0.558194252212818	1.48227645733885	0.00735160640193064	2.3565831655954	NA	-1.00193310822584	NA	1.03006300316305	NA	-1.02865337666971	NA	1.03170721183748
AT3G01530.1	withSNP	myb domain protein 57	ATMYB57	24178.2088650707	324.26290795	390.50090775	336.99235145	444.439050366667	333.4247175	469.946243405797	23401	26750.25	20206.5	31956.3333333333	23253	3.48823242722199	0.0962896	0.0492238	0.063124075	0.046343	0.0426028666666667	0.310611612903226	6.25	2.75	3.25	2.75	2	0.416016193200922	1.24936381838116	0.633810457723921	1.13570643377561	0.521956264719532	1.3366223440034	0.791977439836505	1.09478589757111	NA	-1.53021754747026	0.787332398503434	-1.30811939723097	NA	-1.52938893421824	NA	-1.22240021679621
AT1G02490.1	noSNP	0	No name	0.11210100561859	0.0972426	0.0913561	0.137554	0.0955444	0.159263066666667	0.140931304347826	0	0	0.25	0	0.25	0.161486116036786	0.02431065	0.022839025	0.1031655	0.107873225	0.1298279	0.0784214516129032	0	0	0.25	0.25	0.333333333333333	NA	-1	NA	1.01608264865778	NA	-1	NA	1.01246854449118	NA	-1	NA	1.03972965761176	NA	1.03526090458287	NA	1.03813255881754
AT5G57660.1	withSNP	CONSTANS-like 5	ATCOL5	17873.5155599387	226.6681888	265.54260895	268.813649475	305.5017043	333.127033625	328.504621449275	15609.25	17497.5	15453.75	20929.6666666667	22157.25	5.50731504974456	0.085772875	0.091390275	0.10706825	0.083416325	0.101606966666667	0.276686693548387	5.25	5.5	5.75	4.75	6.33333333333333	0.471780792468929	1.22485902942766	0.29838146756978	1.27392372891914	0.549890860386576	1.32158370347586	0.0837052576591649	1.50075146531486	0.993742066414489	1.03616389090326	0.925569873962207	1.14988376129295	NA	-1.06510376503896	NA	1.09463661008587
AT2G37180.1	noSNP	Aquaporin-like superfamily protein	PIP2;3	23463.4244207282	264.671298525	357.95900445	543.9495765	416.808086766667	662.96990665	383.581592065217	14300.5	19167.5	25269.5	22762.3333333333	35252.5	21507.2731648282	264.671298525	357.95900445	543.9495765	345.100848525	634.698499866667	853.77838233871	14300.5	19167.5	25269.5	18494	33167.3333333333	0.543668653228809	1.28199042088741	0.0509209241085366	1.75321435958668	0.646021322250897	1.37383896015763	0.0269266188575662	1.98584711931074	0.944427375597193	1.19696313340036	0.273588481782842	1.64828428034901	1	1.20877814606176	0.196839160139893	2.00915794832371
AT1G35720.1	withSNP	annexin 1	ANN1	16865.0995642841	271.3243982	245.241062825	301.308116125	273.806502766667	331.149616275	393.223765507246	16646	14545.5	15981.75	17130.6666666667	20156.25	10.5674598795021	0.2240826	0.125294575	0.2515074	0.19975585	0.1315064	0.722847096774194	13.25	7.5	13	11.75	7	0.87782169966322	-1.05985873621124	0.522310352397822	1.17607331244967	0.998378381033137	1.00280089768446	0.43069334646056	1.24404313826225	0.871695230907157	-1.4016975784094	0.985151542605257	1.05395693531276	1	-1.06994222757352	0.94798171109009	-1.31564738358162
AT3G01230.1	withSNP	0	No name	171.002927500365	6.757298775	2.998590025	3.82193575	2.996047	8.523051875	9.79318663043478	240	97.25	108	108.333333333333	302.75	22889.6034714707	688.282398425	779.523406725	625.01228385	709.0098432	629.454148266667	2220.26580137097	24259.75	26394.75	18946.5	23863.25	21669	0.312771694345592	-1.49465938753545	0.496968914685752	-1.29784588107812	0.607827574880313	-1.44351684747584	0.744178089044423	1.18127505976667	0.917202765024304	1.08218985070341	0.521768218999932	-1.12879075482358	1	-1.01204894995762	0.995720797264669	-1.01974229738404
AT1G02530.1	withSNP	P-glycoprotein 12	ABCB12	145.871593075925	1.056147875	0.921765	0.61506395	0.855292866666667	0.745255075	1.5306490942029	198.5	154.25	97.5	162	136.25	10.6723164149285	0.099250825	0.045107775	0.038760125	0.059402975	0.0709433	0.320163951612903	17.75	7	6	10.5	12.3333333333333	0.744214380773014	-1.14037745965277	0.14472787410847	-1.46845976546133	0.807823326810422	-1.19496457948583	0.478396666702709	-1.27389580421707	0.694184279502525	-1.65561449346364	0.376082640630245	-1.66265704983552	1	-1.36451496357868	0.937111891592134	-1.35550521350728
AT1G02540.1	withSNP	0	No name	0.10162689140646	0	0.0229086	0	0	0.0236695	0	0	0.25	0	0	0.25	0	0	0	0	0	0	0	0	0	0	0	0	NA	1.03774310867692	NA	-1	NA	-1	NA	1.01246854449118	NA	NA	NA	NA	NA	NA	NA	NA
AT1G02550.1	withSNP	Plant invertase/pectin methylesterase inhibitor superfamily protein	No name	0.254941206939935	0.0772832	0	0.0212254666666667	0.02774	0.0741064	0.112004637681159	0.5	0	0	0.333333333333333	0.5	2.08045500171014	0.004089475	0	0.3261812	0	0	0.0131918548387097	0	0	9.25	0	0	NA	-1.03973166459	NA	-1.0163466988358	NA	-1.0172757986106	NA	1.00166977056004	NA	-1	4.87250423785903E-06	3.53047219838754	NA	-1	NA	1.07215650410622
AT3G25170.1	withSNP	ralf-like 26	RALFL26	110.516608044441	6.87610125	3.100723475	2.466606875	2.87767306666667	8.694994575	9.96536413043478	163	68.25	46.5	69.6666666666667	208.75	13938.117481282	635.21648815	651.54553005	677.91077085	614.56841425	600.4847206	2049.08544564516	14694	14688.5	13627	13656.25	13587.3333333333	0.290993256199046	-1.51524174699428	0.13400657092929	-1.6455507979269	0.522791791122953	-1.52196935400704	0.729816470921703	1.19009623117243	0.993742066414489	-1.0180550731892	0.960114399428756	1.03835041311123	1	-1.06725257394726	0.995720797264669	1.01447310407476
AT1G02570.1	withSNP	0	No name	0.220386980256914	0	0.0169111666666667	0.02240935	0.024677	0.0228074	0	0	0.25	0.25	0.333333333333333	0.25	0.115906458810774	0	0.006666575	0.011204675	0.0097846	0	0	0	0	0.25	0.25	0	NA	1.02213628349073	NA	1.01608264865778	NA	1.02676065916081	NA	1.01246854449118	NA	-1	NA	1.04284170821545	NA	1.04825556071258	NA	1.03438003604076
AT1G02575.1	withSNP	0	No name	0	0.0119079666666667	0	0.0141790666666667	0.0124484	0.0115053	0.017257922705314	0	0	0	0	0	0.052135853607937	0.014838175	0	0.0106343	0.00675965	0	0.0478650806451613	0.25	0	0	0	0	NA	NA	NA	NA	NA	NA	NA	NA	NA	-1.05124385021297	NA	-1.04665902951136	NA	-1.05147450868504	NA	-1.04827902973547
AT1G02580.1	withSNP	SET domain-containing protein	EMB173	3.59643465517826	0.031206775	0.028851675	0.076970175	0.0379401666666667	0.022072925	0.0452272101449275	2.75	2.75	6.5	3.66666666666667	2	2.8419255347948	0.022696825	0.028851675	0.069486275	0.0239459	0.00979283333333333	0.073215564516129	2	2.75	6	2	0.666666666666667	0.967104809145849	1.028448290109	0.11515800019869	1.67325753384177	NA	1.10995276587545	NA	-1.08639369901992	NA	1.12025663050656	0.28014256768898	1.74249304229313	NA	1.00175641413061	NA	-1.08166397283374
AT1G02590.1	withSNP	Aldehyde oxidase/xanthine dehydrogenase, molybdopterin binding protein	No name	0	0	0	0	0	0	0	0	0	0	0	0	0	0	0	0	0	0	0	0	0	0	0	0	NA	NA	NA	NA	NA	NA	NA	NA	NA	NA	NA	-1	NA	NA	NA	1.05007204730513
AT1G29670.1	withSNP	GDSL-like Lipase/Acylhydrolase superfamily protein	No name	12147.9381765892	236.709080525	107.21687905	193.462576425	140.527748633333	325.954108075	343.056638442029	14589.25	6297.75	10251	8824	19924.5	7.88616599853009	0.105876825	0.2389905	0.1444873	0.107681575	0.125741666666667	0.34153814516129	6.25	12	7	5.75	6.66666666666667	0.0102288111627287	-1.89868885324397	0.726791083110716	-1.1218975802625	0.35748272495782	-1.52829045399352	0.319026104921637	1.35764948207764	0.700240494463731	1.6225344995662	0.922323027242507	1.15898396074314	NA	-1.04679456240205	0.948344480435094	1.29561746215566
AT1G02620.1	withSNP	Ras-related small GTP-binding family protein	No name	0.500995853248981	0.0662439	0.1812732	0.06628705	0	0.0150389	0.096005652173913	0.5	1	0.75	0	0	0.164503559597063	0.016560975	0.016515925	0.011325075	0	0	0.0534225	0.5	0.25	0	0	0	NA	1.02436937344055	NA	1.01432767699362	NA	-1.01707122014381	NA	-1.02163702502226	NA	-1.02513567735871	NA	-1.06866628477707	NA	-1.07024180751986	NA	-1.06915647678176
AT1G02630.1	noSNP	Nucleoside transporter family protein	No name	13.4505835067429	0.138055075	0.302746325	0.144966275	0.255218833333333	0.150517175	0.20007981884058	9.75	21	9.25	19	10.75	14.7619050084244	0.138055075	0.302746325	0.144966275	0.320267175	0.164302666666667	0.445338951612903	9.75	21	9.25	22	11.6666666666667	0.0896264845733071	1.76790123644212	0.808503032282577	1.11343247583211	0.532711700051366	1.49063161898675	0.85308928543202	1.10268777624713	0.529759146269884	1.7510554633767	0.985151542605257	1.05413227283601	0.638836498041367	1.79519784991514	0.995466099060289	1.10334924785739
AT1G02630.2	noSNP	Nucleoside transporter family protein	No name	0.973284176298634	0.0519592333333333	0.0527726	0.0168524	0.0268462	0.02042525	0.0753032367149759	2.25	1.5	0	1	0.5	1.05325305445465	0.038969425	0.0263863	0.0042131	0.019596125	0.0136168333333333	0.125707822580645	2.25	1.5	0	1	0.666666666666667	NA	-1.07240907381767	NA	-1.24521957323438	NA	-1.14563200661337	NA	-1.17801585010119	NA	-1.12230569214197	NA	-1.457221380101	NA	-1.21051131877294	NA	-1.31520261845472
AT2G41430.2	withSNP	dehydration-induced protein (ERD15)	CID1	14744.6410803207	316.987453475	309.633658975	558.758509575	293.454237433333	325.3188767	459.402106485507	13511.5	12292.5	20495.5	12639.3333333333	13722.25	0.945112488802548	0.0389711	0.074110775	0.032632475	0.02912865	0.0190301333333333	0.125713225806452	1	2.25	0.5	0.5	0	0.987570812302213	-1.00651759594817	0.00051349152484942	1.80207123951991	0.92351679148694	-1.06718573470457	0.783603274057148	1.08836254451415	NA	1.13763726946976	NA	-1.04704881277891	NA	-1.05323854873975	NA	-1.11170179112878
AT3G62180.1	withSNP	Plant invertase/pectin methylesterase inhibitor superfamily protein	No name	165.51291218862	5.65148415	2.303029625	3.093815675	3.4643755	7.08703345	8.19055673913044	227.5	86	101.5	141.333333333333	284.5	23694.9566089548	599.778493275	683.0768995	645.814128425	612.896366125	598.1542809	1934.76933314516	23931.75	26473.5	22286.75	23428	23307	0.155356902662108	-1.67532590105979	0.388878732827509	-1.36511899003379	0.735518435236208	-1.3142225150125	0.699998691637569	1.20620018602173	0.931915142076766	1.08693331428885	0.932183800173715	1.04760537950326	1	-1.01592092706821	0.990325545635271	1.05817399060589
AT5G04180.1	noSNP	alpha carbonic anhydrase 3	ACA3	31865.5713321786	597.17991765	668.356222625	661.39867985	556.889310733333	611.355241875	865.478141521739	31717	34448.5	30308	30170.3333333333	32235.25	31417.5492884352	597.17991765	668.356222625	661.39867985	604.8183013	597.046570466667	1926.38683112903	31717	34448.5	30308	30769.5	30948.3333333333	0.598231264125857	1.15316304731951	0.460256943893007	1.1770269991595	0.922146556223552	-1.06778615533217	0.825563222358058	1.07206632108071	0.944864181883689	1.06779183664645	0.832563728887711	1.07692248987249	1	-1.02508670663296	0.986707908233435	1.06156641567085
AT4G02250.1	noSNP	Plant invertase/pectin methylesterase inhibitor superfamily protein	No name	13473.5510910636	592.07420915	650.119828625	667.805711175	553.042583033333	621.5702744	858.078563985507	13309.25	14228	13025.25	12683.3333333333	13883.5	13225.1204937115	592.07420915	650.119828625	667.805711175	607.35433835	593.910163766667	1909.91680370968	13309.25	14228	13025.25	13062	13022	0.685684587831377	1.13091695912785	0.447631506280906	1.19344007701735	0.928066934716219	-1.0667800736311	0.778259484629404	1.09551611611234	0.978905976401987	1.04945647051285	0.798385717599515	1.09710110088647	1	-1.01321836789686	0.966872520713353	1.08657348418903
AT1G05450.2	noSNP	Bifunctional inhibitor/lipid-transfer protein/seed storage 2S albumin superfamily protein	No name	20744.6170446028	579.83608525	536.9881852	515.9900488	594.506331566667	562.42461605	840.342152536232	22817.25	20253.25	17251	23828	21794.5	20574.7249321065	579.83608525	536.9881852	515.9900488	532.47532645	590.9888501	1870.43898467742	22817.25	20253.25	17251	20643.5	22607.3333333333	0.863642579655847	-1.04275584881264	0.867553037948708	-1.03545222945795	0.974172434393542	1.01950089611573	0.933535195305144	1.02221280281443	0.944427375597193	-1.11568519261644	0.800122855398862	-1.15129398466734	1	-1.08914778357145	0.999246981940911	1.00296408574198
AT5G26692.1	withSNP	Putative membrane lipoprotein	No name	118.678292148258	6.788602725	2.997469975	3.28911655	3.36482816666667	8.67250865	9.83855467391304	167.75	66	64.5	85	216	14391.600221729	644.03656085	702.5397937	482.59151875	686.6020366	580.1940247	2077.53729306452	15846	16757.75	10362	16128.25	13888.3333333333	0.331192230610601	-1.47646092281663	0.391630599487378	-1.37060549281557	0.686528126297622	-1.35749384053733	0.737123975288961	1.18552411322843	0.988758082192571	1.04248469966581	0.156597984743514	-1.34690970943192	1	1.02174898780334	0.995720797264669	1.01129569869476
AT1G02690.2	withSNP	importin alpha isoform 6	IMPA-6	0.0978600850519575	0	0.0217811	0	0	0	0	0	0.5	0	0	0	0	0	0	0	0	0	0	0	0	0	0	0	NA	1.07626585567635	NA	-1	NA	-1	NA	-1	NA	NA	NA	NA	NA	NA	NA	NA
AT1G02700.1	withSNP	0	No name	4.32188826003638	0.0446471	0.1163826	0.193177825	0.0993932333333333	0.0816601	0.0647059420289855	1.5	5	7.75	4.66666666666667	2.75	1.61885607570787	0.005345225	0.0034235	0.17041275	0.012728175	0	0.0172426612903226	0.25	0	6.25	0.5	0	0.429954770347648	1.3593192655091	0.0782431000508299	1.68482427654066	NA	1.28184615228421	NA	1.13929673808687	NA	-1.06187244244029	0.00331066141202833	2.37876742693035	NA	1.05977739219804	NA	1.05804303782193
AT1G02710.1	withSNP	glycine-rich protein	No name	4.98766998769993	0.4260474	0.506541225	0.442360675	0.525177333333333	0.2841369	0.61746	5.5	6	4.75	6.66666666666667	3.25	0.218928722834065	0.03765765	0.052080925	0.0547326	0.042326	0.0518198	0.121476290322581	0	0.5	0.25	0	0.333333333333333	0.885271173580481	1.08400924646062	0.935130084850003	1.04115818207881	NA	1.06647461258928	NA	-1.13768966903535	NA	1.08473563716294	NA	1.04109864876935	NA	-1	NA	1.04047999917523
AT3G17820.1	withSNP	glutamine synthetase 1.3	ATGSKB6	18160.4015668517	347.497743825	272.13229165	278.359673975	307.966916433333	319.44762825	503.619918586957	21868.5	16202.25	14883	19654.6666666667	19818.25	21.0133779766077	0.22266225	0.393727825	0.269557975	0.464318925	0.5087786	0.718265322580645	14	23.5	14.25	27.5	29.6666666666667	0.0732460372385234	-1.23330519026354	0.235597753436825	-1.14721924825202	0.652041515960416	-1.12732188460657	0.893320488310902	-1.0256293608008	0.912963085853934	1.32465023090872	0.979224613778278	1.07096390218981	1	1.50080494398919	0.785561410645398	1.55596602623592
AT4G15210.1	withSNP	beta-amylase 5	AT-BETA-AMY	22957.0704837768	188.067666075	223.683984275	296.92627845	244.786909333333	317.071545575	272.561834891304	17867	20476	24106	23364	29407	4.12093572955517	0.06366935	0.040421825	0.052578275	0.0365326	0.0641764666666667	0.205385	5.75	3	4	2.75	5.33333333333333	0.512111115521253	1.22821819683417	0.0373019739732059	1.58782900574899	0.676193380798507	1.26547973525314	0.0426802441416727	1.6476900157128	NA	-1.3839747392401	0.933196490357893	-1.1480087011684	NA	-1.44363226743776	NA	-1.09031858031902
AT3G55290.2	withSNP	NAD(P)-binding Rossmann-fold superfamily protein	SDRd	11474.7858055553	257.3151293	244.63872405	255.9630351	280.620170566667	314.70205045	372.920477246377	11438	10626.75	9760.25	12648	13834.5	5.03921467729193	0.145023825	0.126341375	0.14216435	0.113713575	0.131212966666667	0.467818790322581	6	4.75	4.75	4.25	5.33333333333333	0.998073463275608	1.00133639071099	0.824304733531154	1.07002163328239	0.919409395580855	1.07758874157372	0.40775875722922	1.2533064443471	NA	-1.1535008827577	0.972387110139278	-1.07850860421533	NA	-1.24248856841224	NA	-1.09619260299571
AT5G44020.1	withSNP	HAD superfamily, subfamily IIIB acid phosphatase	No name	20908.8710780149	614.19221315	368.820308	357.9996536	467.9073882	314.652282375	890.133642246377	32916.75	17853	16082.5	25179.3333333333	16410.25	3.70407420539508	0.1059354	0.0720733	0.14417385	0.055560125	0.0526994333333333	0.341727096774194	5	2.75	5.75	2	2	0.00599532911747588	-1.59405480839671	0.00786144366890009	-1.52018665146573	0.485483421347306	-1.28093730004235	0.000705197020197645	-1.74572792755501	NA	-1.30253198393936	0.919454637054093	1.17443728957747	NA	-1.5015735042445	NA	-1.17448525848761
AT2G21660.1	withSNP	cold, circadian rhythm, and rna binding 2	ATGRP7	11884.9575669754	966.7175575	73.06087175	101.9311866	81.5509743666667	313.373857925	1401.0399384058	36856.75	2397.75	3459.5	3209.66666666667	12082	13.4665028626671	0.220593575	0.443195575	0.396522875	0.488826825	0.273198033333333	0.711592177419355	8.5	16.75	12.5	19.25	9.66666666666667	0.0000586452151415756	-3.31432418432533	0.000184260709729052	-2.87409024169075	0.00305890742807356	-2.94532452176841	0.0991999718573696	-1.80903528664443	0.918344245581633	1.30401786840925	0.853020680873084	1.2441090726213	1	1.42846861009322	0.995720797264669	1.0801045454231
AT1G02750.2	noSNP	Drought-responsive family protein	No name	0	0	0	0	0	0	0	0	0	0	0	0	0	0	0	0	0	0	0	0	0	0	0	0	NA	NA	NA	NA	NA	NA	NA	NA	NA	NA	NA	NA	NA	NA	NA	NA
AT2G06520.1	withSNP	photosystem II subunit X	PSBX	8253.47358422218	275.495767625	310.45929095	274.847358775	308.748513633333	310.8802775	399.269228442029	8177	8672.75	6980	9247	9028	12.3518835912198	0.38591835	0.6555638	0.35679645	0.484827675	0.412920533333333	1.24489790322581	10.75	17	8.25	13.5	11.3333333333333	0.328893561893443	1.16458590107727	0.581105187268179	1.08945700916867	0.733855475425093	1.12246866580829	0.234539533018939	1.19833005324886	0.891001374587321	1.36717825626274	0.982051062230128	-1.06830114154034	1	1.14962348000394	0.995225619784613	1.1242537856357
AT5G53120.1	withSNP	spermidine synthase 3	ATSPDS3	21005.9348863919	308.057559925	301.890981925	293.939454125	356.863196666667	309.463235225	446.460231775362	22252.5	20362.25	17749.25	25868	21764.75	13.8944200009355	0.224853875	0.15577765	0.244236625	0.3108809	0.140331066666667	0.725335080645161	15.25	10	14.75	19.75	9.33333333333333	0.925705848948787	1.02237384487809	0.807289541889088	1.0443735227219	0.619499780307358	1.15994099202363	0.715676990358643	1.07290608627623	0.917025824314199	-1.29519517032968	0.985151542605257	1.04980060084353	1	1.19626798189263	0.995225619784613	-1.1152098941824
AT5G06320.1	withSNP	NDR1/HIN1-like 3	NHL3	11115.495624407	65.477453225	184.148184325	538.7603943	124.8316041	308.151382425	94.8948597463768	3046.75	7943.75	21238	5833	14009.5	2.58115415733811	0.13220375	0.089063475	0.0353418	0.05244745	0.0345838	0.426463709677419	5.5	3.5	1	1.5	1.33333333333333	0.00049524801170405	2.31569338882817	4.47541258262926E-18	5.8857898458526	0.192657916651035	1.70356366989716	5.24972397511767E-09	3.65449723060597	NA	-1.25028961531802	0.21180554255222	-1.80467934024155	NA	-1.72684524804081	NA	-1.85464540112449
AT1G70700.1	withSNP	TIFY domain/Divergent CCT motif family protein	JAZ9	16624.0357683904	248.3131407	299.0109586	347.320507175	285.164004666667	306.81547995	359.874116956522	14744.5	16896.5	17412.5	16959.3333333333	17711.25	0.930640065832938	0.016359475	0.028935825	0.02287445	0.034417275	0.0263627	0.0527725	0.5	1.25	0.75	1.25	1	0.345224808141963	1.25123393717653	0.0333996839708793	1.47741907979748	0.799817984379669	1.15123152972493	0.266506679851874	1.29571561769731	NA	1.17306058134904	NA	1.09121179131063	NA	1.18362917541938	NA	1.0738112064351
AT1G54580.1	withSNP	acyl carrier protein 2	ACP2	13138.9214386293	395.7305359	333.20370945	308.771734325	350.935132	306.15494365	573.522515797102	16378.5	12737.75	10844	14733.6666666667	12441.5	3.59927379101498	0.0992386	0.08765415	0.085525475	0.162033075	0.0863431333333333	0.320124516129032	3.75	3	2.5	5.75	3	0.320547334649547	-1.1626524100532	0.243987670914025	-1.16721364908866	0.72412985488418	-1.12231459656848	0.20114462871127	-1.20544693836944	NA	-1.1050974971903	0.939774718986827	-1.13974055360166	NA	1.26526113967553	NA	1.01929364307346
AT1G02813.1	withSNP	Protein of unknown function, DUF538	No name	0.320450827879265	0	0.0176398	0.0591511	0.017539	0.1258348	0	0	0	0.75	0	0.75	0.168936053972022	0	0.0088199	0.02957555	0.0087695	0.00408826666666667	0	0	0	0.75	0	0	NA	-1	NA	1.03810905470292	NA	-1	NA	1.03441660481713	NA	-1	NA	1.11606331463786	NA	-1	NA	-1
AT4G36110.1	withSNP	SAUR-like auxin-responsive protein family	SAUR9	9102.71395816899	158.242998975	152.9181544	340.21896745	176.4075437	306.072633275	229.337679673913	6496	6099	11945.75	7373.66666666667	12446	1.65041906263264	0.0591578	0.043440025	0.060968375	0.0490188	0.0597825333333333	0.190831612903226	1.75	1.25	1.75	1.5	2	1	-1.00026497099372	0.000378963695667377	2.0581852854619	0.89635534657195	1.10422818808043	0.00899533906901535	1.84358958190011	NA	-1.11882365747653	0.985151542605257	1.04976486328492	NA	-1.05709316389195	NA	1.07378495999922
AT4G18700.1	withSNP	CBL-interacting protein kinase 12	ATWL4	4752.69547917794	44.0686979	42.432344575	52.66842475	47.2056237	69.49578115	63.867678115942	4256.5	3993	4320.25	4637	6637.5	51997.682973379	574.6019219	659.2476544	473.929178125	600.0003876	574.249397866667	1853.55458677419	54975	60964.75	39142.5	54925.25	53576	0.982783270440787	1.0124382574792	0.453706836688787	1.24003363542519	0.948921379063609	1.06233479943039	0.135593582931271	1.5231753723272	0.919222597943149	1.09366330286294	0.16868404187465	-1.23928313348529	1	1.00378613274151	0.995225619784613	1.04785669909561
AT1G02830.1	noSNP	Ribosomal L22e protein family	No name	0	0	0.0281135	0	0	0.0283027	0	0	0	0	0	0	0	0	0.01405675	0	0	0.00943423333333333	0	0	0	0	0	0	NA	NA	NA	NA	NA	NA	NA	NA	NA	NA	NA	NA	NA	NA	NA	NA
AT4G00360.1	withSNP	cytochrome P450, family 86, subfamily A, polypeptide 2	ATT1	31855.0465978545	402.2387154	311.8568322	323.40580635	397.783098766667	305.0780619	582.95466	39759.75	28638.75	26957	39692.6666666667	29392.75	1.54012953038372	0.024599925	0.0184824	0.02126765	0.02379635	0.0212321	0.0793545967741936	2	1.25	1.25	1.75	1.33333333333333	0.0539520043683287	-1.25044719194187	0.284654623259063	-1.13554171355825	0.98733054473817	-1.00773662856393	0.0853276104444787	-1.23034525082763	NA	-1.17232993689103	0.93488604946008	-1.1389757708998	NA	-1.05637801442148	NA	-1.10199880051067
AT3G05640.2	withSNP	Protein phosphatase 2C family protein	No name	18255.8127195138	216.963865925	222.314238575	277.49272115	274.761428133333	304.70915485	314.440385398551	16244	16202	17526.5	20637.3333333333	22248	1.20870582258149	0.03151015	0.02258275	0.0191183	0.024072075	0.0219286666666667	0.10164564516129	1.75	1	0.5	1.5	1.33333333333333	0.844178521436194	1.08502037879844	0.280827463811208	1.32858992551383	0.754544509555865	1.22902744412148	0.24050459254776	1.40795600613232	NA	-1.18760211601643	NA	-1.33221201808811	NA	-1.05588495161741	NA	-1.10840152143826
AT2G26450.1	withSNP	Plant invertase/pectin methylesterase inhibitor superfamily	No name	338.770118886123	4.42075485	2.38009575	2.5995649	2.13486986666667	5.7674855	6.40689108695652	446.75	218	210.75	220.333333333333	588.75	58819.4850310015	587.78222075	663.758575425	652.43604475	602.644215075	572.493126433333	1896.07167983871	59375	64993.5	56871	58175	56364	0.451635930324983	-1.37923899135674	0.539295390562174	-1.27087548841352	0.661194525867835	-1.38819812359508	0.713010177375435	1.20164984104552	0.931915142076766	1.07809245995658	0.808433539950823	1.07983495804964	1	-1.01526685450241	0.995225619784613	1.04572716599159
AT2G34480.1	withSNP	Ribosomal protein L18ae/LX family protein	No name	11633.3036640259	324.851333625	353.19903535	305.027776825	301.992858066667	301.954530975	470.79903423913	12536	12884	10152.5	11816	11472.5	13.9279652047575	0.403445475	0.49976615	0.420013975	0.303242575	0.272074766666667	1.30143701612903	16	19	12.5	10.75	10	0.486301736971413	1.11478480172263	0.901922019174516	1.0222520832193	0.84430187471971	-1.07302115552057	0.956844835055418	-1.01221952274597	0.988989181574979	1.07831727794984	0.98543593327021	-1.03861190639269	1	-1.19881616783281	0.995466099060289	-1.10581019215412
AT1G02850.2	withSNP	beta glucosidase 11	BGLU11	9.11394212086467	0.1995731	0.2930999	0.2073719	0.152607566666667	0.03366635	0.289236376811594	11.75	15	6.75	12	1.25	7.92589371746908	0.1150478	0.183244225	0.09480495	0.10758685	0.0092337	0.371121935483871	9	12.75	6.25	8	0.666666666666667	0.858732438755073	1.0773753632823	0.88434464700775	-1.0538818431046	NA	-1.00485068108986	NA	-1.21554713324965	0.972190757361985	1.13991795420082	0.985151542605257	-1.04905177292743	NA	-1.02496412956789	0.912136399868862	-1.32256641173723
AT1G02850.3	withSNP	beta glucosidase 11	BGLU11	0.395834440154965	0.0349654	0	0.0487657	0.0270548	0	0.0506744927536232	0.5	0	0.75	0.666666666666667	0	0.306774171660783	0.008206875	0	0.0111886	0.00663715	0	0.0264737903225806	0.5	0	0.75	0.25	0	NA	-1.02860469871922	NA	1.01608264865778	NA	1.00315446411659	NA	-1.01997464644855	NA	-1.04165446084153	NA	1.02312742566482	NA	-1.01942316146187	NA	-1.04106091364874
AT1G02850.4	withSNP	beta glucosidase 11	BGLU11	5.6590982114218	0.0569595666666667	0.12377085	0.123051866666667	0.126634733333333	0.0678775	0.0825500966183575	3	4.25	6	10.3333333333333	5.25	4.83917993864743	0.037920625	0.0548897	0.08246645	0.115919975	0.0377842666666667	0.122324596774194	2.75	3.75	5.25	8.5	2.66666666666667	0.914589525487926	1.05235660484733	0.634010404187908	1.16592501992846	NA	1.22041857436988	NA	1.08683566827811	NA	1.1018341587172	0.833949840518845	1.23512943035671	NA	1.39229653177512	NA	1.17503743261473
AT1G02850.5	withSNP	beta glucosidase 11	BGLU11	52.2385238183873	0.730077375	0.816124475	0.8598052	0.6097882	0.45544285	1.05808315217391	60	63.5	48.25	53	37.75	27.0590325138168	0.40154365	0.34304175	0.309080875	0.407708	0.262596466666667	1.29530209677419	33.25	25.5	22.5	32	21	0.918655511917371	1.06191976961011	0.979264971716065	-1.01406170195768	0.953343232851643	-1.06926296528872	0.758478219845142	-1.16618919430049	0.979729922918496	-1.13706866462975	0.900587662220378	-1.19408245395735	1	-1.02401318161764	0.957597324561455	-1.28042754436447
AT1G20823.1	withSNP	RING/U-box superfamily protein	No name	13375.0102817593	249.7054911	376.246725475	446.948407125	345.539707833333	301.896477975	361.892016086957	10245.25	14579.75	15648.25	14357.6666666667	12198.5	2.04725228043148	0.0443824	0.0978126	0.0628218	0.08873805	0.0456942333333333	0.143169032258065	1.25	3	1.75	3	1	0.0109689801908401	1.50819058670245	4.22558510069586E-06	1.86791918966278	0.298109951883877	1.35251408029336	0.21314219881394	1.26655037929315	NA	1.37971234931824	0.921948069336717	1.15880716544634	NA	1.38201250157852	NA	1.06496234260157
AT1G02860.2	withSNP	SPX (SYG1/Pho81/XPR1) domain-containing protein	BAH1	0.248451694523206	0.0169528	0	0.0280614	0.0176632	0.0173942	0.0245692753623188	0.5	0	0.25	0.333333333333333	0.25	0.264535145611543	0.007688825	0	0.006913075	0.004385225	0.00573426666666667	0.0248026612903226	0.5	0	0.25	0.25	0.333333333333333	NA	-1.05978078777324	NA	-1.00609734536944	NA	-1.02009087057488	NA	-1.01007360365293	NA	-1.09174786319346	NA	-1.03767836873936	NA	-1.0435691172906	NA	-1.03974674154585
AT3G61160.1	withSNP	Protein kinase superfamily protein	No name	250.838621555524	4.1305798	2.065585875	2.1574195	2.4657943	4.36092295	5.98634753623188	354.25	165	153.75	218	378.25	45426.4263579508	554.63007445	633.563967475	475.031235125	584.2392858	549.832039133333	1789.12927241935	47724.25	52919.5	35374.25	48098.75	46183.6666666667	0.296687152441278	-1.50087171871323	0.329315321626149	-1.41259552145857	0.711547252265143	-1.33530084673115	0.900133790647513	1.07301310895464	0.933746639988456	1.08904645905087	0.387349908513555	-1.19210123419892	1	1.0126519162985	0.995225619784613	1.0486183368663
AT1G61520.1	withSNP	photosystem I light harvesting complex gene 3	LHCA3	14317.1543645014	231.8224841	262.11652345	256.25332595	299.559498733333	301.432882	335.974614637681	13121.75	14039	12459.5	17028	16654.75	4.03414081654399	0.05126765	0.12666515	0.08223485	0.090768875	0.0637144666666667	0.165379516129032	2.5	5.75	3.75	4.5	3	0.455847468810489	1.17300898472567	0.301714993879138	1.20252347673241	0.453610056081416	1.28223524624013	0.0831095274153734	1.36541375608567	NA	1.53857593323379	0.827956145954788	1.27054144909604	NA	1.30975128994702	NA	1.10160712440697
AT1G02880.2	noSNP	thiamin pyrophosphokinase1	TPK1	0.710085795040816	0.0159085333333333	0.0210167	0.0504701	0.0166129	0.0252710666666667	0.023055845410628	0.75	0.25	1	0.333333333333333	1	0.673669703680215	0.0119314	0.005254175	0.02523505	0.004153225	0.0202639	0.0384883870967742	0.75	0.25	1	0.25	1	NA	-1.08529825243991	NA	1.08676302820407	NA	-1.05870196090869	NA	1.06037766283274	NA	-1.10529592268107	NA	1.08543422855192	NA	-1.1153771546744	NA	1.06310565086987
AT2G22470.1	withSNP	arabinogalactan protein 2	AGP2	5771.56035721155	123.739678025	96.782795225	269.7571221	125.899611466667	301.3573577	179.332866702899	4045.75	3009.5	7421.5	4136.66666666667	9566	0.682659416660871	0.050148425	0.01960545	0.04927835	0.0534643	0.0378538666666667	0.161769112903226	1	0	0.75	1	0.666666666666667	0.746728666907579	-1.15361348134468	0.0123146251262354	1.92318684889236	0.980965475764041	1.02790328675076	0.0123656702496007	2.05136833366853	NA	-1.17285689564526	NA	-1.02796802651354	NA	-1.00076261944514	NA	1.00445773509223
AT1G44542.1	withSNP	Cyclase family protein	No name	13777.2332379675	367.030858825	262.274483775	245.2739498	359.3281997	300.945663625	531.928780905797	17667.75	12072	10019.75	17382.6666666667	14260.25	0.461754740848855	0.013902975	0.0321829	0.03062925	0.0157641	0.0271861333333333	0.0448483064516129	0	1	0.75	0	0.666666666666667	0.0912548267167345	-1.32508438382487	0.0407400649020292	-1.35189074291934	0.969906072871155	-1.02410456822674	0.52539442073141	-1.1413264462938	NA	1.06394195429835	NA	1.04960527756634	NA	-1	NA	1.03455786887371
AT4G05320.3	withSNP	polyubiquitin 10	UBI10	14203.2197662163	140.25392775	174.521913675	178.6418059	242.6139159	300.7885644	203.266561956522	10444	12105.5	11105.75	17877.6666666667	21602.5	26.8593301168966	0.23110745	0.482677525	0.607186725	0.2563341	0.4056955	0.745507903225806	17	30.5	35.75	18	28	0.359144355147274	1.27834659465338	0.181772739350958	1.3479224254016	0.134608507516316	1.63917674935587	0.000311726811050945	2.08894858140856	0.871695230907157	1.40490445522385	0.413107867443868	1.62357140624606	1	1.02579445352123	0.986066063813473	1.21081662094768
AT1G02890.2	noSNP	AAA-type ATPase family protein	No name	13.462883335693	0.0536568666666667	0.0896455	0.125758375	0.13396225	0.0630572	0.0777635748792271	6.75	12.5	20.25	17.6666666666667	11.5	13.3189767754465	0.04024265	0.067234125	0.125758375	0.066981125	0.0785727	0.129815	6.75	12.5	20.25	13.25	14.3333333333333	0.839130575098461	1.09133419787797	0.468870100550606	1.23657679365064	0.873825624408524	1.12284841952337	0.874944523944937	1.07055158684301	0.980704356120117	1.10550953514501	0.696625825263183	1.31249830193364	1	1.13860953517609	0.995225619784613	1.11223562778644
AT1G67430.1	withSNP	Ribosomal protein L22p/L17e family protein	No name	10260.4958194254	314.2992131	351.462218875	300.214647125	292.7070958	300.419725675	455.506105942029	10927	11438.5	8939.5	10293.3333333333	10257.5	3.37063308012284	0.103489525	0.3288751	0.04431425	0.054696625	0.0306023	0.333837177419355	3.25	11.25	0.75	1.25	0.333333333333333	0.166850923539761	1.145270181127	0.722352042829362	1.04132242207163	0.787701299429458	-1.06967527068066	0.902769963440358	1.01875646892975	NA	1.60055572663949	0.771791628711847	-1.27100801465442	NA	-1.213150580444	NA	-1.37171541359748
AT5G06760.1	withSNP	Late Embryogenesis Abundant 4-5	AtLEA4-5	6718.4498481631	74.6592825	125.6133011	217.005545925	134.443703966667	298.671444475	108.201858695652	3020.5	5058.5	7384	5521.66666666667	11955.5	5.48472382707088	0.262966225	0.14919955	0.0930646	0.16142465	0.1230262	0.84827814516129	10	5.5	2.5	5.75	4	0.67968984193546	1.21955565301657	0.213667937877461	1.52239956108413	0.811712266288843	1.23047158852361	0.123825526066858	1.7422449499547	0.876407261323975	-1.39177161828263	0.226146088496762	-1.82419092554747	NA	-1.34372918596889	NA	-1.61475788705221
AT1G02920.1	noSNP	glutathione S-transferase 7	ATGST11	3.30580944686119	0.0368996	0.7007332	0.03292275	0	0.0122383	0.0534776811594203	0.25	16	0.5	0	0	3.2723971680653	0.0092249	0.3503666	0.016461375	0	0.00815886666666667	0.0297577419354839	0.25	16	0.5	0	0	NA	1.2234921364142	NA	1.00303382887847	NA	1.00735502355121	NA	-1.002452510514	NA	1.15773711451647	NA	1.00372165656898	NA	-1.00273038726871	NA	-1.0027493986172
AT1G02930.1	withSNP	glutathione S-transferase 6	ATGST1	11.9892764228359	0.261104	0.34431605	0.304829525	0.0856713	0.30215915	0.378411594202899	12.25	17.25	12.5	1.33333333333333	14.25	9.10194169617692	0.2494637	0.31176265	0.219463425	0.066859825	0.195370633333333	0.804721612903226	11.25	15.25	8.75	2.5	8.33333333333333	0.815971712783002	1.12140885902648	0.892632824818506	1.06203839476561	NA	-1.29475966746165	NA	1.06607465800697	0.982265950195382	1.11600202898625	0.985151542605257	-1.04680038377826	NA	-1.47476178396047	0.999246981940911	1.00405538020732
AT1G02930.2	withSNP	glutathione S-transferase 6	ATGST1	2.2611612051432	0	0.7825134	0.1322243	0.107678	0.1144354	0	0	8.25	1	1.33333333333333	1	2.08075452431561	0	0.1775326	0.0325287	0.02651485	0.0375729	0	0	7.5	1	1	1.33333333333333	NA	1.08781306871354	NA	1.01311147855096	NA	1.01726650776928	NA	1.01068153136497	NA	1.10421679298984	NA	1.01542464552385	NA	1.01498624057967	NA	1.01541251658068
AT5G40730.1	withSNP	arabinogalactan protein 24	AGP24	379.007970263285	21.586903875	20.724083775	11.146624475	18.3445666333333	24.05592995	31.2853679347826	442.5	406.25	198	397.333333333333	502	11104.4849303472	535.654079725	581.597628775	606.011562425	558.57935405	548.544290966667	1727.91638620968	11109.5	11828.25	10986.25	11115.75	11105.3333333333	0.968173681686085	-1.02651701876076	0.261810141459886	-1.45623923073036	0.907492116377896	-1.12587189405655	0.846527431466183	1.10758888650768	0.988758082192571	1.03767427709196	0.873592980867999	1.09827929612368	1	1.0059212005574	0.969151697240066	1.11252885791723
AT3G06700.1	withSNP	Ribosomal L29e protein family	No name	6113.05469410995	302.9365657	323.0563736	281.39522665	280.628002466667	297.03993925	439.038501014493	6590.5	6594	5246.5	6178.33333333333	6346.25	2.50360790138863	0.104123725	0.213302025	0.1123069	0.22345975	0.0793157333333333	0.335882983870968	1.75	4	1.5	4	1	0.450910264726225	1.09470201814993	0.928397002218775	1.01315282963958	0.784945614810485	-1.07503345621179	0.760433482459259	1.04525716873081	NA	1.41575054304284	0.998457007739869	1.00755656824857	NA	1.4092166903086	NA	1.05287361959974
AT1G02950.2	withSNP	glutathione S-transferase F4	ATGSTF4	0.703715491568394	0	0	0.0437858	0.2306963	0.0531198	0	0	0	0.25	3.33333333333333	1	0.109059891058316	0	0	0.006883925	0.00796325	0	0	0	0	0.25	0.25	0	NA	-1	NA	1.00935630511502	NA	1.10645877092243	NA	1.03250376171539	NA	-1	NA	1.05144368754572	NA	1.04849804135209	NA	-1
AT1G02950.3	withSNP	glutathione S-transferase F4	ATGSTF4	0	0	0	0	0	0	0	0	0	0	0	0	0	0	0	0	0	0	0	0	0	0	0	0	NA	NA	NA	NA	NA	NA	NA	NA	NA	NA	NA	NA	NA	NA	NA	NA
AT1G02950.4	withSNP	glutathione S-transferase F4	ATGSTF4	0	0	0	0	0	0	0	0	0	0	0	0	0	0	0	0	0	0	0	0	0	0	0	0	NA	NA	NA	NA	NA	NA	NA	NA	NA	NA	NA	NA	NA	NA	NA	NA
AT1G02960.1	noSNP	0	No name	35.2082474361854	0.53434065	0.324686675	0.69838385	0.4777645	0.49930685	0.774406739130435	40.25	22.75	44	35.6666666666667	36.25	37.0882664285671	0.53434065	0.324686675	0.69838385	0.553737425	0.536477233333333	1.72367951612903	40.25	22.75	44	38.5	38.6666666666667	0.525281144623117	-1.31025079335556	0.473620928236096	1.29683678698469	0.972129144465012	-1.0446293398698	0.979217762480794	1.01594061312104	0.812469297485202	-1.46731114667927	0.922282498381587	1.1518924366641	1	-1.04104261323237	0.995720797264669	-1.05010243291604
AT1G49490.1	withSNP	Leucine-rich repeat (LRR) family protein	No name	341.476016893909	4.169929725	1.929025425	2.02408145	1.66180136666667	5.060764	6.04337641304348	502.25	212	189	202	606.5	66675.6037229512	568.5512144	674.1867682	613.463584025	575.300404575	543.397747266667	1834.03617548387	67513.25	77695	62903.5	65433	62442.6666666667	0.418530683131837	-1.40218852963494	0.428144671819578	-1.34185975944356	0.623452453478616	-1.42008626779125	0.796143497606667	1.14515469991613	0.919222597943149	1.1230669324334	0.958243360929246	1.04561846037301	1	-1.02463964080323	0.995720797264669	1.0196238962728
AT2G24200.1	withSNP	Cytosol aminopeptidase family protein	LAP1	23416.5792685665	314.2945252	228.315618925	261.213125175	316.0908483	295.0098344	455.499311884058	27948.75	19128	19554.5	28214.3333333333	25638.25	2.21552919916217	0.0235394	0.0273748	0.034773725	0.028965825	0.0507541666666667	0.0759335483870968	1.75	2	2	1.75	4	0.00227753841772406	-1.31337678405418	0.341007748274882	-1.10191993355413	0.975023916400438	1.01233692865694	0.98690419084028	1.00304137753747	NA	1.0580978937048	0.959079241099569	1.10327260600598	NA	1.00162323900887	NA	1.34138005367842
AT1G02965.1	noSNP	0	No name	0.311326253811075	0.0434179	0.0408982	0.0961376	0.0321165	0.0327173	0.0629244927536232	0.25	0.25	0.5	0.333333333333333	0.25	0.313091000872723	0.010854475	0.01022455	0.0240344	0.01605825	0.0218115333333333	0.035014435483871	0.25	0.25	0.5	0.25	0.333333333333333	NA	1.00208374440892	NA	1.01870926825055	NA	1.00705196676187	NA	1.00194022655921	NA	-1.0016388285104	NA	1.03768733143995	NA	-1.00019224144513	NA	1.00230636909692
AT1G02970.1	withSNP	WEE1 kinase homolog	ATWEE1	56.5896542663847	0.709966925	0.85280735	0.699122775	0.6893083	0.525384975	1.02893757246377	62	68.75	52	60	44.5	2.17725839210867	0.047322325	0.03537475	0.035101075	0.026928325	0.0194537333333333	0.152652661290323	3.25	2.5	2.25	1.75	1	0.403979494274569	1.20323834368475	0.805521342509203	1.06408306475043	0.965713861053056	-1.03067684900674	0.311909711483903	-1.25262712532812	NA	-1.13416886290839	0.944067451679102	-1.13423485970338	NA	-1.31169300662122	NA	-1.53947684120805
AT1G02980.1	withSNP	cullin 2	ATCUL2	2.37163974156452	0.0372856333333333	0.0366134333333333	0.0289394	0.0287276	0.0168603	0.0540371497584541	3	2.5	2.5	2.66666666666667	1.5	91.5858328164947	0.932633175	0.917952025	0.96841965	0.857227025	0.7936829	3.00849411290323	100.75	95.25	89	89.5	83.3333333333333	NA	-1.01263609122233	0.966592826435382	1.02006740298317	NA	-1.02673033387856	NA	-1.15420113655267	0.979729922918496	-1.06126819124957	0.998457007739869	1.00299811725058	1	-1.11201714553968	0.982971972219804	-1.09853434899683
AT1G02990.1	withSNP	0	No name	2.98018271574827	0.03367215	0.0815503	0.02911455	0.01040455	0.03651205	0.0488002173913043	3.25	3	2.5	2	4	3.44635869618057	0.0165333	0.019898825	0.014032225	0.01611975	0.0236150333333333	0.0533332258064516	3.25	3	2.25	3.25	5	0.987172245007023	1.00708344066217	0.991019112211283	-1.00425171796194	NA	-1.03443162144481	NA	1.02833902415222	NA	1.02949383085828	0.985151542605257	-1.03339687050103	NA	-1.00052146924332	NA	1.04036716595889
AT1G02990.2	withSNP	0	No name	0.436163312609576	0	0	0.0415622	0	0	0	0	0	1.75	0	0	0.419066194842631	0	0	0.011061375	0	0	0	0	0	2	0	0	NA	-1	NA	1.08360466766598	NA	-1	NA	-1	NA	-1	NA	1.13778728675851	NA	-1	NA	-1
AT2G02140.1	withSNP	low-molecular-weight cysteine-rich 72	LCR72	70.6521503996012	3.851817325	1.606993775	2.4761685	1.6638538	5.220478775	5.58234394927536	95	35.5	48.5	41.6666666666667	130	12625.5136338241	556.79634785	651.678230025	350.93341025	616.010573225	539.0946475	1796.11725112903	13728.5	15477.75	7517.25	14509.5	12962.6666666667	0.40592241196431	-1.40587584146697	0.707514012676732	-1.1693213389779	0.703808510189059	-1.3288587426851	0.730715360904042	1.18567506678192	0.911346203705589	1.11788753678552	0.000130303528356039	-1.60231358487866	1	1.05946915706402	0.995720797264669	1.03447375384276
AT3G04400.1	withSNP	Ribosomal protein L14p/L23e family protein	emb2171	11082.941356149	300.7206141	331.672301175	279.295390275	283.607721066667	292.804141175	435.826976956522	11837	12305	9457.25	11289	11305.5	2.96898065469199	0.0752434	0.16382345	0.073417075	0.047147025	0.0881280333333333	0.24272064516129	2.5	6	2	1.5	3	0.40781596381494	1.13323520409168	0.941808932420901	1.0139623132628	0.891332708900514	-1.05577248319854	0.860391494826464	1.035970329258	NA	1.45184265223448	0.986843394228881	-1.03524621034927	NA	-1.157260406045	NA	1.02108673280699
AT1G03010.1	noSNP	Phototropic-responsive NPH3 family protein	No name	15.1501439447603	0.118950375	0.275772675	0.145527875	0.185109833333333	0.113462725	0.172391847826087	11.5	24.75	12.5	18.3333333333333	10.75	16.3930255191512	0.118950375	0.275772675	0.145527875	0.2340231	0.125031766666667	0.383710887096774	11.5	24.75	12.5	21.25	11.6666666666667	0.139291275887903	1.70283020631075	0.663474108125843	1.19553490166551	0.746709270032794	1.30665808229665	0.980835680123778	1.01515120661593	0.644598093876589	1.66881220793812	0.94739338500614	1.12571686785143	1	1.48739898761925	0.99765497185818	-1.0139441493509
AT1G03020.1	noSNP	Thioredoxin superfamily protein	No name	0	0	0	0.0397593	0	0	0	0	0	0	0	0	0	0	0	0.009939825	0	0	0	0	0	0	0	0	NA	NA	NA	NA	NA	NA	NA	NA	NA	NA	NA	NA	NA	NA	NA	NA
AT1G03022.1	noSNP	0	No name	0	0	0	0	0	0	0	0	0	0	0	0	0	0	0	0	0	0	0	0	0	0	0	0	NA	NA	NA	NA	NA	NA	NA	NA	NA	NA	NA	NA	NA	NA	NA	NA
AT5G12960.1	withSNP	Putative glycosyl hydrolase of unknown function (DUF1680)	No name	398.332140226396	3.567686675	1.851361925	2.5610186	1.95225433333333	5.631494575	5.17056039855072	473.25	220.25	264.25	263.666666666667	750.25	75891.5461767584	604.86354875	626.103204	633.083452375	622.5395975	536.486829	1951.17273790323	80214.25	79758.5	72098.75	79140	69221.6666666667	0.671345830054531	-1.21097475097961	0.849900418284844	-1.08653269935826	0.870595149288606	-1.1556292532467	0.670883174198237	1.20977054427586	0.993221328655207	-1.0155398626683	0.985151542605257	1.01532316705249	1	-1.00864835422204	0.969921250753287	-1.07104372041631
AT1G08380.1	withSNP	photosystem I subunit O	PSAO	7815.36655147499	221.033349025	229.824140575	249.61852025	262.135960266667	291.31284055	320.338186992754	7357.75	7193	7104.25	8754	9446.5	4.41997169957409	0.212157	0.293864275	0.07673785	0.078441075	0.0858314	0.684377419354839	6.25	9.75	1.75	2.25	2.33333333333333	0.746023809550283	1.08831891004565	0.243059933428333	1.22992001344288	0.669292074555997	1.19008541973941	0.0680195952076464	1.38946240517129	NA	1.2246192592724	0.581418125170065	-1.45515258698046	NA	-1.40393879096382	NA	-1.39991736465146
AT4G09320.1	withSNP	Nucleoside diphosphate kinase family protein	ATNDK1	9015.12295797802	295.509543475	311.614133175	269.246254775	284.6873799	291.16536185	428.274700688406	9746.5	9638.75	7595.75	9480.33333333333	9403.25	2.08831736182087	0.059553775	0.20385745	0.058116375	0.02358005	0.0294139	0.192108951612903	1.5	6.25	1.25	0.5	0.666666666666667	0.501148420272693	1.08789209664151	0.987107833490136	-1.00272353994531	0.927281539966124	-1.03129087285143	0.727986894517398	1.05126601656985	NA	1.68995512176687	0.997156063379486	-1.01186637474869	NA	-1.18089316304404	NA	1.03832561971922
AT2G26850.1	withSNP	F-box family protein	No name	223.00836342617	4.86193325	2.116061925	2.216404025	2.0925778	4.5558017	7.04628007246377	355	141.75	130.25	156.333333333333	336.25	36408.4411317386	548.686934375	623.777404875	359.83765205	575.19377535	528.6328025	1769.95785282258	40176.25	44202.75	22736.75	40350	37814	0.275360906256727	-1.53159863817702	0.291827618426535	-1.45369763797475	0.557681421142926	-1.48973910861422	0.998657759832596	-1.00086768682005	0.944427375597193	1.08410228743344	0.000926870573277113	-1.54211466960858	1	1.00924628049743	0.996991984270858	-1.00634786442125
AT1G03055.1	withSNP	0	AtD27	3.59641259917333	0.13819185	0.144477066666667	0.109196733333333	0.0605508333333333	0.093547825	0.200278043478261	5.75	4	2.5	2.33333333333333	3.75	6.04827149864035	0.131464675	0.081955625	0.17853825	0.227120025	0.172539	0.424079596774193	5.25	3	6.25	9	6.66666666666667	0.861865890490643	-1.09737347651215	0.646662194511129	-1.19243660865424	NA	-1.27723714696335	NA	-1.1272461454595	0.962032923722553	-1.18362737618077	0.950303422657729	1.12575464747809	NA	1.26739966313025	NA	1.01917577887795
AT1G03055.2	withSNP	0	AtD27	1.8126233484196	0	0.0940549333333333	0.081126725	0.0454921333333333	0.0341424333333333	0	0	3.25	3	1.66666666666667	0.75	1.61967897840595	0	0.075267775	0.0801587	0.03382045	0.0244785333333333	0	0	3.25	2.75	1.25	0.666666666666667	NA	1.48099793191394	0.15559720803799	1.42705692370223	NA	1.22965473393524	NA	1.10187207380429	NA	1.61479097033544	0.409749626966909	1.49717153663754	NA	1.2546114559422	NA	1.37233118454547
AT4G02770.1	withSNP	photosystem I subunit D-1	PSAD-1	9906.16569569234	272.6684638	265.721312225	233.8171594	277.736172633333	290.31438605	395.171686666667	10716.25	9837	7884.75	11015.6666666667	11168.75	1.33822052226108	0.032354825	0.116608275	0.024426425	0.039917325	0.0520891666666667	0.104370403225806	0.75	4	0	0.75	1.33333333333333	0.959950896669163	1.0132766136944	0.734286918305509	-1.06017437703933	0.960646617659455	1.02527228953814	0.466996518624854	1.13259039212777	NA	1.38607681318811	0.926196092170965	-1.11019054295581	NA	1.00191337527235	NA	1.07683247669493
AT2G18020.1	withSNP	Ribosomal protein L2 family	EMB2296	12397.5018970976	280.306869875	300.8732402	277.5363222	291.7817834	290.12537945	406.241840398551	12798.5	12915	10889.25	13454.3333333333	12987.5	11.4615097515362	0.27660955	0.309379575	0.23583825	0.36977265	0.198262066666667	0.892288870967742	12	12.5	8.75	15.25	8	0.446876143026673	1.10567127245669	0.522831341365969	1.08003636228366	0.902376286874713	1.04353362728336	0.47143367944397	1.10169917218613	0.992980329672895	1.04996915989643	0.945409189208036	-1.12737325788641	1	1.17679696140729	0.990325545635271	-1.17550908720525
AT1G35490.1	withSNP	bZIP family transcription factor	No name	242.231458853407	5.77202285	2.537420475	2.836692225	2.49068133333333	6.79361015	8.36525050724638	354.75	145	139.75	155	419.5	32249.7357055286	587.052522575	644.815326975	445.40932315	590.65727545	525.236859	1893.71781475806	35831.25	38139	23560	34543.25	31268.3333333333	0.265267481226158	-1.54110246513802	0.333310665069467	-1.41550588276189	0.540803035946169	-1.50512553650994	0.793609270278223	1.14728046335043	0.979586205026158	1.05045076449586	0.0519620020929081	-1.33899864919076	1	-1.03046081265101	0.995225619784613	-1.05082995682586
AT4G21895.1	withSNP	DNA binding	No name	100.073251425778	3.304348675	1.418181525	1.65101785	1.41727933333333	3.5212	4.78891112318841	152.5	59.25	60	66.6666666666667	163	24654.9800428723	556.466812025	572.9244042	635.487104525	554.5905951	522.561888666667	1795.05423233871	25491.25	25372.5	25026.5	24301.25	23409	0.329043695338877	-1.47773987603056	0.418070447401765	-1.35048325325932	0.621907671874391	-1.42520358276513	0.903284303055448	1.07218753353602	0.993048344815445	-1.01633068466206	0.68635921303486	1.11061770071898	1	-1.04287232836872	0.995720797264669	1.01232452449696
AT4G24130.1	withSNP	Protein of unknown function, DUF538	No name	9327.90399062923	298.26847565	226.034054125	267.203972675	329.7036702	288.388874575	432.273153115942	10685.75	7792	7947	11875.3333333333	10056.75	0.876235242814893	0.0268473	0.089181625	0.03184685	0.027086325	0.0626485	0.0866041935483871	0.25	2.75	0.25	0	1.33333333333333	0.540199524682409	-1.20125155205008	0.966291219098834	-1.01498896113112	0.892420503067356	1.10138477906504	0.941178039145308	1.03039544834452	NA	1.54413556126426	NA	1.01546304204642	NA	-1.06217237200894	NA	1.17816796975501
AT5G20390.1	withSNP	Glycosyl hydrolase superfamily protein	No name	178.629287500623	4.0343897	1.780274075	2.173937775	1.96331776666667	5.631363475	5.8469415942029	240.5	99	102.75	118.666666666667	335	28922.1097869606	465.003123025	540.090273675	559.755569075	502.0998003	520.5999448	1500.01007427419	27530.5	31060.75	28640.25	28562	30084.3333333333	0.304171802687154	-1.50271786130224	0.444040872007316	-1.33300204644041	0.656963027882565	-1.39313022900304	0.624590868295606	1.25834321137855	0.911346203705589	1.10666701437307	0.459651292341626	1.16703173714223	1	1.04196536685575	0.783107387504138	1.16642277118481
AT1G03100.1	withSNP	Pentatricopeptide repeat (PPR) superfamily protein	No name	75.4869307542966	0.88027725	0.67332985	0.562192075	0.4994	0.65842175	1.27576413043478	106.75	74.5	58.25	61.3333333333333	78.25	4.60999783722364	0.0319453	0.03318185	0.0450813	0.0593557	0.0556672333333333	0.10304935483871	3.5	3.25	4.25	6.5	6	0.29212925147353	-1.27943511154525	0.0859342673577344	-1.39980677465565	0.0729277070662588	-1.65945665796963	0.390641571427256	-1.2366929214126	NA	-1.03738570357712	0.920476206120896	1.17118508698348	NA	1.4262099222838	NA	1.2403542929236
AT1G03103.1	noSNP	Bifunctional inhibitor/lipid-transfer protein/seed storage 2S albumin superfamily protein	No name	0	0	0.0156244	0	0	0	0	0	0	0	0	0	0	0	0.0039061	0	0	0	0	0	0	0	0	0	NA	NA	NA	NA	NA	NA	NA	NA	NA	NA	NA	NA	NA	NA	NA	NA
AT1G03106.1	withSNP	0	No name	2.72201078721945	0.0577772333333333	0.225933066666667	0.052021025	0.0815831	0.0835953	0.0837351207729469	1.75	7.75	1.5	1	1.75	0.806507458009974	0.0115383	0.033467	0.012732525	0.029213275	0.0148850666666667	0.0372203225806452	0.5	1.25	0.25	1.25	0.666666666666667	NA	1.33458858844975	NA	1.01003805702542	NA	-1.01755231866356	NA	1.01316519091852	NA	1.18568296348726	NA	-1.04593462431689	NA	1.16598281007962	NA	1.12009851292501
AT1G70790.1	withSNP	Calcium-dependent lipid-binding (CaLB domain) family protein	No name	325.328966012735	8.083835675	5.5243191	8.370834775	6.41036356666667	11.295092125	11.7157038768116	353.5	225.75	294.25	281.333333333333	481.25	22124.8709627858	550.386727225	590.46243185	562.729369625	525.99097905	503.762114633333	1775.44105556452	23531.75	24417.5	20712.25	21521.75	21013.3333333333	0.655299379506323	-1.22991122721866	0.865610044799955	1.08173414855267	0.909978692207405	-1.12353982521586	0.520773141069698	1.31441364654341	0.988758082192571	1.02391790289865	0.993952338354434	-1.00621198896658	1	-1.0874270351538	0.995466099060289	-1.02935294952321
AT1G30380.1	withSNP	photosystem I subunit K	PSAK	8792.68482111556	240.377309025	259.277505175	251.28303885	280.013618766667	284.6503624	348.372911630435	8581.5	8790.75	7670.5	10050	9918	1.40617848779196	0.078184725	0.0486797	0.06785055	0.051048875	0.0397522	0.252208790322581	2.25	1	1.5	1.25	1	0.565566536177238	1.13001687531148	0.446688721253563	1.14340232676648	0.680660075363449	1.16857828494747	0.206330872994117	1.25573850907646	NA	-1.28549521252464	0.950740018494507	-1.11896172343686	NA	-1.21692926915856	NA	-1.28142264619906
AT2G44230.1	withSNP	Plant protein of unknown function (DUF946)	No name	22941.7823227485	302.8852908	277.4716847	267.606775675	317.373919233333	281.78083855	438.964189565217	25549.75	22253.75	19159.75	27235.6666666667	23363.5	1.49091740346188	0.020695775	0.0367072	0.013045575	0.0053479	0.0397244	0.066760564516129	1.5	2.25	0.75	0.25	3	0.814053071684547	-1.05912258363435	0.832517789310432	-1.04585444604955	0.952309027368349	1.03528094330811	0.942854425700187	-1.0198125981813	NA	1.09952473754245	0.953667842825298	-1.095058465703	NA	-1.1716731251765	NA	1.16694906525564
AT3G28830.1	withSNP	Protein of unknown function (DUF1216)	No name	535.417140587671	8.162947825	5.4801641	3.78164585	3.5584612	9.33728195	11.8303591666667	741.5	460.25	277	329.666666666667	859	45783.405372554	600.33574585	685.39177825	252.8424792	690.3221852	493.8491104	1936.56692209677	53573.75	59461.25	19602.25	58405.75	42700.6666666667	0.675003818072455	-1.22678114754968	0.319515474773752	-1.42893679558763	0.594366063250328	-1.45692439477761	0.845107379893802	1.11410159792253	0.973909799288693	1.08619680234789	2.17698894874827E-06	-2.26844887586186	1	1.0882722699227	0.990325545635271	-1.09625720403764
AT1G28270.1	withSNP	ralf-like 4	AtRALF4	407.528709162645	13.280431575	8.84480235	10.03774625	8.8557873	13.19838045	19.2470022826087	512.75	327.75	333.5	349.666666666667	511.25	20009.2914329506	532.3866867	585.818322475	577.138733175	538.723932675	488.9022706	1717.37640870968	20642.5	21966	19345.25	19991.5	18482.3333333333	0.20110340649284	-1.39880549892256	0.49918563975732	-1.19741927592379	0.428432111804262	-1.42169162101297	0.931175753543553	1.03699887841339	0.959820860458479	1.05244778477456	0.90266191438588	1.05523323026861	1	-1.02697582358147	0.995720797264669	1.00701857622476
AT5G21105.1	withSNP	Plant L-ascorbate oxidase	No name	28449.8083715005	359.504692325	233.482761	244.864635825	329.407410666667	280.02772035	521.021293224638	38029	23119	21917.25	35228.6666666667	29013	17.6486644418432	0.25071805	0.135595825	0.13296455	0.21809315	0.197891133333333	0.808767903225806	26	13.25	11.5	20.5	19.3333333333333	0.0000416928663495614	-1.48114188100465	0.00177258771374515	-1.34140219641973	0.766131133989698	-1.09133790199211	0.117483332318541	-1.2020131326561	0.811624395693796	-1.5092196371694	0.584351554063664	-1.47470002675049	1	-1.15174200637432	0.958657224953897	-1.27930130481988
AT1G03160.2	withSNP	FZO-like	FZL	54.2805343434285	0.301654075	0.47071105	0.469238425	0.291733566666667	0.5116351	0.43717981884058	41	59.5	53.75	40.6666666666667	69	1.52532973994695	0.002572	0.018134575	0.015000075	0.0097759	0.00766493333333333	0.00829677419354839	0.75	2.5	1.75	1.25	1.33333333333333	0.600340217596094	1.27526710816469	0.480493102693041	1.30819813597257	0.999057411014624	-1.00264669329265	0.488298922507511	1.35223487178442	NA	1.39771752323441	0.775630897648194	1.28680953412482	NA	1.11749087528091	NA	1.13391280707119
AT1G43170.1	withSNP	ribosomal protein 1	ARP1	18814.5712900469	254.470330525	315.242244825	288.11502955	281.945338566667	278.07091355	368.797580471015	17930.25	20556.75	17330	20051.6666666667	19216.25	4.64734808495923	0.073587125	0.10897795	0.084866925	0.0491635	0.0615652666666667	0.237377822580645	4.5	7.25	4.25	3.25	3.66666666666667	0.000890907287764067	1.26242724636266	0.00192052135757577	1.22839609849704	0.517154455041452	1.10842898615066	0.061060001912885	1.16078716883227	NA	1.18974936690786	0.985151542605257	1.03837752085631	NA	-1.09900201611625	NA	-1.04396620383074
AT1G60950.1	withSNP	2Fe-2S ferredoxin-like superfamily protein	ATFD2	9769.7525561212	222.755941975	292.935541175	249.920697675	280.917177	276.1498315	322.834698514493	8793.5	11010	8429	11132	10609	2.45036266512007	0.023865525	0.232227675	0.042097275	0.063357825	0.0420055666666667	0.076985564516129	0.25	7.75	0.75	2	1	0.111762103245351	1.35907887847371	0.304300411491169	1.21705638064004	0.564606252822927	1.25310902208431	0.196564161364738	1.30351093757351	NA	1.74461860595128	0.971864351858499	1.06043898368019	NA	1.1877148148303	NA	1.0603077538173
AT1G03180.2	withSNP	0	No name	46.0852185913636	0.9989951	0.762576475	0.527516625	0.5009188	0.706422675	1.44781898550725	70	46.5	31.5	35	48.25	19.7686644667084	0.225711025	0.349562825	0.3315954	0.37983325	0.207346666666667	0.728100080645161	15.5	24	19.25	25.75	14	0.63006332324799	-1.2372638981719	0.25184635699888	-1.4535489891661	0.443440802453356	-1.57052811108278	0.641659466247637	-1.228694552078	0.917025824314199	1.29862996885346	0.829248611808772	1.25365035916761	1	1.40802796058975	0.995720797264669	1.07843540022748
AT3G13390.1	withSNP	SKU5 similar 11	sks11	223.031824493641	3.461397	1.13148165	0.809743575	1.26921593333333	4.876368025	5.01651739130435	345.25	103.75	64	129	489.25	48969.9851687339	478.7038488	570.975095975	555.2485428	528.0100842	486.927660066667	1544.20596387097	47417.75	55063	47672.75	49842	46832	0.30605994061556	-1.47684741623289	0.1586730081389	-1.57561352150132	0.639735012991633	-1.38036412054734	0.681682372168296	1.21161888324351	0.903227226951178	1.13344528874388	0.771250392828665	1.12409426614521	1	1.05390700005304	0.958657224953897	1.1091599266261
AT1G03190.2	withSNP	RAD3-like DNA-binding helicase protein	ATXPD	0.712157631220251	0.0220463	0.0232424	0	0	0.0425309	0.0319511594202899	0.75	0.5	0	0	2.25	0.0550427485787621	0	0	0	0	0	0	0	0	0	0	0.333333333333333	NA	-1.00228313544159	NA	-1.01908932690641	NA	-1.01671086110631	NA	1.0522870090047	NA	-1	NA	-1	NA	-1	NA	1.11310087414395
AT1G56340.1	withSNP	calreticulin 1a	AtCRT1a	20961.6549673165	377.858558775	330.337554525	269.322972775	312.5743626	274.314627725	547.621099673913	26832.25	21382.75	16496.75	22647.3333333333	19267.5	13.2091539960844	0.1851988	0.2834534	0.10619615	0.2287948	0.212621333333333	0.597415483870968	13	18	6	15	14	0.638944253519092	-1.14196769789488	0.247245952740879	-1.27053599615862	0.703802518416268	-1.20400554501129	0.312969465060498	-1.27194945803872	0.925024656600463	1.27088378654418	0.593382452892662	-1.44991973050428	1	1.09810378959639	0.940737105437912	1.32061767061747
AT2G33380.1	noSNP	Caleosin-related family protein	AtCLO3	16429.9668954431	162.6512869	368.204108325	501.67806985	346.535978566667	492.1472445	235.726502753623	7405	16523	19371.5	15938	22029	15354.1178539622	162.6512869	368.204108325	501.67806985	299.594613425	486.123195966667	524.681570645161	7405	16523	19371.5	13409	21462.6666666667	0.077283196792144	1.79084736764355	0.00384414811319476	2.22801126345642	0.378816724712117	1.64071298681254	0.0142849058644423	2.15423730016861	0.573567583760873	1.69769954013013	0.0245385702732656	2.1737812852738	1	1.51962248746233	0.0847030142900454	2.26908200590142
AT1G56070.1	withSNP	Ribosomal protein S5/Elongation factor G/III/V family protein	LOS1	35855.7221552868	258.8995125	278.983365325	270.37693465	287.455067566667	273.835927325	375.216684782609	36190.75	36353	32071	40500.3333333333	37435.5	33.9629022434368	0.2800016	0.323411125	0.341489175	0.165218225	0.2046575	0.903230967741936	38	41	40.25	21.75	27	0.342605037660558	1.10668902137858	0.167512208699594	1.13151520064649	0.611140406763936	1.10969485582985	0.271371936725762	1.12268122853967	0.988758082192571	1.07468735032667	0.928375374862527	1.13718775243123	1	-1.46689764739324	0.995225619784613	-1.11263334860876
AT3G49910.1	withSNP	Translation protein SH3-like family protein	No name	8917.70534607585	279.768862	316.35004695	278.90862795	260.9404899	272.353323575	405.46211884058	9353	9845	7998	8828	8952.25	2.47612027657184	0.0684711	0.25784885	0.044651625	0.0114163	0.0237412	0.220874516129032	2	8	1	0.25	0.666666666666667	0.152395118444279	1.15399247054234	0.419840061228389	1.08506959155238	0.800816765247163	-1.06779189209255	0.799493123677653	1.03718376010526	NA	1.69719399101999	0.939166417180779	-1.12004600034974	NA	-1.28147851311953	NA	-1.13882022015126
AT1G29140.1	withSNP	Pollen Ole e 1 allergen and extensin family protein	No name	131.932898914294	4.4950763	2.771588675	2.086388325	1.95192463333333	5.901105575	6.51460333333333	179.75	100.25	65.75	78.3333333333333	236.75	20536.6975803551	513.9637579	591.626232475	591.347449675	551.24270705	483.579499866667	1657.94760612903	20395.25	22880.75	20426.75	20919.25	18675.6666666667	0.614819443029696	-1.26666018566967	0.367513718190884	-1.38833022744577	0.639600836861374	-1.40656980258568	0.722863615991838	1.19493549571134	0.936962751284951	1.09804942812965	0.806263121324838	1.1168783921377	1	1.02999580556457	0.995225619784613	1.06088136890667
AT3G20865.1	noSNP	arabinogalactan protein 40	AGP40	11188.9651693223	522.026467525	584.906672225	575.650890225	484.0013101	528.5791763	756.560097862319	11149.25	12088.75	10681.75	10523	11223.75	10915.1073406022	522.026467525	584.906672225	575.650890225	535.594193075	481.672605233333	1683.95634685484	11149.25	12088.75	10681.75	10915.25	10009.3333333333	0.683127037977058	1.14201475456562	0.551056725070411	1.16845521206772	0.926253384557525	-1.0739793854009	0.872969834171325	1.06133722445494	0.95802464907785	1.07113451244294	0.91309999823466	1.07123623155643	1	-1.01512974588564	0.995466099060289	1.0440076879765
AT1G03250.2	noSNP	0	No name	34.1358378670461	0.632446875	0.754365125	0.65233055	0.573426133333333	0.6119967	0.916589673913043	35	39.75	31	32	33.25	32.6858835272301	0.632446875	0.754365125	0.65233055	0.510823775	0.576543433333333	2.04015120967742	35	39.75	31	27.5	30.6666666666667	0.738908337468065	1.17796247482831	0.820942263106632	1.10694402221369	0.978191370801868	-1.03474378862123	0.950096599923852	1.03808064671148	0.988758082192571	1.08710197962343	0.994141603173337	-1.02062078883229	1	-1.18573796191377	0.997101722403265	-1.01377359338507
AT2G41475.1	withSNP	Embryo-specific protein 3, (ATS3)	No name	8683.86790062042	242.64146515	200.4023456	249.776570675	231.142445833333	270.40190225	351.654297318841	9355.25	7288.5	8083.75	9005	10201.5	5.07148254710809	0.148464	0.106959875	0.175252475	0.1712703	0.18345	0.478916129032258	5.25	3.5	5.25	5.75	6.33333333333333	0.47153983971446	-1.15291998559565	0.539630510283622	1.1160719984726	0.948174101584924	-1.03877673029366	0.393359276475531	1.17717753784463	0.961124023921624	-1.18656665174747	0.985151542605257	1.04322561573696	NA	1.04087108892456	NA	1.03921239265949
AT2G23900.1	withSNP	Pectin lyase-like superfamily protein	No name	225.429973129792	4.279160725	1.834959775	1.950926325	1.9560373	5.485565675	6.20168221014493	322.75	128	118.75	150.333333333333	414.5	33764.5607763021	451.81756175	527.087470225	472.183103625	463.74557485	466.337033233333	1457.47600564516	33938.5	38585	30647.25	33361.75	34156.3333333333	0.238547474297821	-1.57257958778671	0.266918875686307	-1.47567487418322	0.577613951758783	-1.47215520442233	0.706292085229902	1.20581682651163	0.914037485298412	1.11107469142301	0.985151542605257	1.01720443362735	1	-1.01193618573144	0.979035282195655	1.07923808402845
AT5G22980.1	withSNP	serine carboxypeptidase-like 47	scpl47	25448.1673392159	459.655157825	336.104381075	281.41796905	393.822038733333	268.95360075	666.166895398551	36525	24103.75	18646.75	31633.3333333333	20924.25	0.737429991032254	0.024342925	0.00989155	0.02096735	0.005564825	0.0135752	0.078525564516129	1.5	0.5	0.75	0.25	0.666666666666667	0.227369619332449	-1.32290299202844	0.0547174255161699	-1.44628313175058	0.805501128285765	-1.15113059833032	0.0431841385568995	-1.52970322324631	NA	-1.1720964590686	NA	-1.09846305437061	NA	-1.2223604325492	NA	-1.15961343003956
AT5G14920.1	withSNP	Gibberellin-regulated family protein	GASA14	12701.4141497822	303.27335105	181.71942565	234.96848305	238.5999936	268.3680674	439.526595724638	16633.25	9373.75	10951.25	13245.3333333333	14385.25	2.48895070835532	0.040291975	0.066730325	0.046018025	0.080986675	0.0569447333333333	0.129974112903226	1.75	3	1.75	3.5	2.66666666666667	0.00250756221435983	-1.58233615991006	0.342669746593009	-1.17822016423029	0.499624800064254	-1.248741874857	0.807437904492091	-1.06414070850809	NA	1.23433915373749	0.985151542605257	1.04588385628473	NA	1.33861865895241	NA	1.17307446488608
AT1G22280.1	withSNP	phytochrome-associated protein phosphatase type 2C	PAPP2C	14228.2445145108	216.6888928	162.63364515	265.72019495	176.351800733333	267.7173765	314.041873623188	14785.75	10463	15364	12228.6666666667	17949.25	27.2537573375063	0.2746931	0.6210409	0.34716755	0.524668275	0.475511466666667	0.886106774193548	18	39.25	19	30.5	31.3333333333333	0.127976187176695	-1.28184177780162	0.0617671097304963	1.30626156875039	0.549951963111766	-1.21323651589011	0.12213189708372	1.28989316233334	0.634258562712289	1.67775459654965	0.935577183021855	1.13662446019997	1	1.39430597147159	0.876248523640116	1.42875209889299
AT5G64260.1	withSNP	EXORDIUM like 2	EXL2	12665.1028758362	112.172487125	141.34379605	297.75652935	181.732394333333	267.7124683	162.56882192029	7386.25	9206.5	16650	12059.3333333333	17326.25	4.79583362207153	0.10156215	0.0483454	0.0831438	0.11883755	0.0880663666666667	0.327619838709677	6	2.25	3.75	7	5	0.609596936141354	1.23622066941629	0.0033575636038721	2.1592967341151	0.58544107885924	1.41977394871347	0.0256899859069566	1.96398677291106	NA	-1.4918795043763	0.925035486443157	-1.15899457362477	NA	1.09973570127783	NA	1.06455701211874
AT3G20220.1	withSNP	SAUR-like auxin-responsive protein family	SAUR47	75.0095317111922	3.715430225	1.5205294	1.674149	2.20218256666667	4.326276275	5.38468148550725	109	40.5	39.5	65.6666666666667	128	13215.7895003582	495.2218381	570.723309425	335.58481805	524.1203565	460.649798133333	1597.48980032258	14510	16156.75	8565.25	14681.5	13182	0.231444433622996	-1.58311167012769	0.280166594900304	-1.46425683127246	0.750196919448849	-1.30497200247004	0.813731226857278	1.13487693908497	0.933746639988456	1.10145275196302	0.00680808119587179	-1.48709134957408	1	1.01575469414295	0.996991984270858	1.00668975837575
AT3G19020.1	withSNP	Leucine-rich repeat (LRR) family protein	No name	463.724133964079	4.25584925	2.713338225	2.298952325	2.40282026666667	4.80343445	6.16789746376812	635	371.5	275.75	359.333333333333	709.25	69250.3191107879	481.4291267	566.4607789	503.1874801	487.490158925	455.982797166667	1552.99718290323	70918.75	80799.5	63797	68622.75	64847.3333333333	0.44992242906969	-1.34852048269052	0.249149705935119	-1.4521090922755	0.582317837360382	-1.44068229889674	0.774158148063674	1.14847289433615	0.933746639988456	1.11227561525678	0.992673068430251	1.01253104378809	1	-1.02640961959003	0.995720797264669	1.01101876762943
AT1G03320.1	noSNP	0	No name	0.864373115226286	0.0494578	0.0699441333333333	0.0443186333333333	0.0556581	0.0348933	0.0716779710144927	0.75	1.5	0.75	1	0.25	0.856108186445689	0.03709335	0.0524581	0.033238975	0.037719325	0.0116311	0.119655967741935	0.75	1.5	0.75	1	0.333333333333333	NA	1.12440295011973	NA	1.02593627003489	NA	1.03106604500148	NA	-1.06955748228001	NA	1.13912537980329	NA	1.02253817675748	NA	1.0526385404822	NA	-1.11156748201726
AT1G72330.1	withSNP	alanine aminotransferase 2	ALAAT2	647.620883203636	10.6065361	4.23653375	5.687028125	5.57954136666667	10.257871875	15.3717914492754	982.5	345.75	440.25	531	950.75	40517.0298957813	430.855131375	501.72735475	470.20954215	454.941467725	452.9525641	1389.8552625	39996.75	45229.75	37686	40512.75	41062.3333333333	0.0596661085069614	-1.86632725683626	0.262437806679028	-1.45434633188229	0.510830760850976	-1.51360849378351	0.979379690213669	1.01580634441853	0.90509051680335	1.10986975045602	0.906540796048498	1.06154538289304	1	1.01793430016473	0.948344480435094	1.09559874551299
AT1G03340.1	noSNP	0	No name	0.993649992728464	0.03104005	0.0285242	0.02671705	0.0233797	0.0321691	0.0449855797101449	1	1.25	1	0.333333333333333	1.25	0.898887486170361	0.015520025	0.02139315	0.02671705	0.008368425	0.0215561	0.0500645967741935	1	1.25	1	0.25	1	NA	1.07903849891011	NA	1.05644994077144	NA	-1.10137854924945	NA	1.07388301546252	NA	1.05366225173578	NA	1.02737275508121	NA	-1.19792542423991	NA	1.06321225583377
AT2G33775.1	withSNP	ralf-like 19	RALFL19	136.130147090738	4.951520725	3.300098425	1.885068575	4.11032083333333	5.17694375	7.17611699275362	184.75	112.5	57.75	156.333333333333	195.75	16899.3437091818	460.048920275	493.0222116	516.709623475	474.7673537	450.4817949	1484.02877508065	17157.5	17867.25	16719.75	16940.75	16400	0.616181025804401	-1.26349773017848	0.146703420552975	-1.61854028449376	0.917654536793967	-1.11602184376345	0.899729250129048	1.07400333178895	0.988989181574979	1.02452431322323	0.810222622572508	1.09164131811721	1	-1.00749097582099	0.992421342503913	1.05816694253324
AT3G14595.1	withSNP	Ribosomal protein L18ae family	No name	1896.17833260475	49.283201775	52.4257189	50.17614185	67.7977616666667	70.41119595	71.4249301086957	1735	1760.5	1499.5	2372	2422.25	14217.3963958393	461.873194175	473.671675925	365.7859034	443.137948525	445.763431	1489.91352959677	15893.5	15862.5	10938.5	14606.75	14959.3333333333	0.811330747862051	1.1013930489636	0.752339573453696	1.1086402904424	0.64073605899989	1.30781891471705	0.2054091668451	1.43761251309421	0.993742066414489	-1.01815434320041	0.213280261167442	-1.28340046596259	1	-1.07882535749884	0.995720797264669	1.01485641142427
AT1G18540.1	withSNP	Ribosomal protein L6 family protein	No name	10530.6316688391	281.35499425	301.9948611	261.268227425	266.370779666667	266.140004525	407.760861231884	11388.75	11450.75	9074	10899.6666666667	10576.25	14.026096930479	0.360187275	0.328376075	0.535986	0.347305	0.339160566666667	1.16189443548387	14	12.5	18	12.5	12.6666666666667	0.386605747072232	1.10120091029801	0.922968208192292	1.01344660711285	0.852093616296352	-1.05317936510679	0.967937811631017	1.00707533108215	0.983259818356938	-1.09640022439346	0.582879597045994	1.35820101068834	1	-1.09372451161982	0.995720797264669	-1.07173841323615
AT5G50830.1	withSNP	0	No name	210.076217704158	5.27320305	2.10316545	2.816268725	2.38901656666667	5.459111475	7.64232326086957	317.5	117	135.25	146.666666666667	332.25	24982.7212218024	465.3867405	507.314753775	374.29444485	464.14972905	440.931618266667	1501.24755	27332.75	28763	18976.25	26074.75	25284.6666666667	0.241590758011948	-1.57143781939946	0.441069752658266	-1.3353747839284	0.611140406763936	-1.43895292925676	0.926128597306693	1.05759122770549	0.979729922918496	1.04199385079485	0.0623687347694728	-1.27055489063569	1	-1.04232757151196	0.999246981940911	1.00182197846562
AT4G01026.1	withSNP	PYR1-like 7	PYL7	10895.5212500499	161.0641325	178.40201485	248.0086484	173.559139466667	263.811304	233.426278985507	8834	9674.5	11625.5	9685.33333333333	14265.5	5.49091437288611	0.09394095	0.0768199	0.1261227	0.180731	0.124226633333333	0.303035322580645	4.5	3.5	5.25	8.25	6.33333333333333	0.769959646258969	1.1339030702565	0.133415491970041	1.5043595347135	0.945280208040572	1.0717384321707	0.156873691552145	1.54427149144817	0.980704356120117	-1.1260912411593	0.922663379544336	1.16144745623574	NA	1.41972285176489	NA	1.14847085057367
AT1G03390.1	noSNP	HXXXD-type acyl-transferase family protein	No name	1.44631091959274	0.037850875	0.0240796666666667	0.0366217	0.0227874333333333	0.02145825	0.0548563405797102	2.25	1	1.75	1	1.25	1.64711277506979	0.037850875	0.01805975	0.0366217	0.03836005	0.0236414333333333	0.122099596774194	2.25	1	1.75	1.75	1.33333333333333	NA	-1.23776191501906	0.989799157733183	-1.00702571860939	NA	-1.24064090944939	NA	-1.1729979495004	NA	-1.29537991444295	0.985103225808007	-1.05761847622876	NA	-1.10670314137734	NA	-1.2178244616083
AT1G03400.1	withSNP	2-oxoglutarate (2OG) and Fe(II)-dependent oxygenase superfamily protein	No name	47.5787183452702	1.0730816	0.83023565	0.764410875	0.865831666666667	0.859129675	1.55519072463768	63	45.25	36.25	50.6666666666667	49	1.77335515296559	0.044679375	0.0321713	0.04042255	0.0534063	0.0399751	0.144127016129032	2	1.25	1.5	2.5	1.66666666666667	0.685008796210522	-1.18327341352074	0.550754226436423	-1.22056114056763	0.844186630063545	-1.17437928348842	0.789688717307246	-1.12561378664341	NA	-1.17876117283289	0.983546318549749	-1.06595744658134	NA	1.10699935766779	NA	-1.0957798739047
AT2G38240.1	withSNP	2-oxoglutarate (2OG) and Fe(II)-dependent oxygenase superfamily protein	No name	9070.25106853755	99.482430075	83.2801077	189.215559475	97.2717622333333	263.1941679	144.177434891304	6259.5	5171.5	10024.25	6196.33333333333	16362.75	0.145889565469008	0	0.014824575	0	0	0	0	0	0.75	0	0	0	0.949848568048503	-1.04189352772177	0.377432235120386	1.37926248221002	0.987795743332702	1.02065038191508	0.209456202136608	1.61852238435022	NA	1.11345279915895	NA	-1	NA	-1	NA	-1
AT1G23350.1	withSNP	Plant invertase/pectin methylesterase inhibitor superfamily protein	No name	85.9846413111238	3.6882793	1.71052365	1.41232025	2.0572203	5.484368925	5.34533231884058	115.5	48.75	35.25	65.3333333333333	173.25	13813.437251418	435.213619825	491.4560562	526.7086635	447.1830037	440.5540032	1403.91490266129	13561.5	14890.5	14253.5	13346.25	13419.3333333333	0.335234467786296	-1.47323985898074	0.195705637235191	-1.55499229411242	0.730704959461526	-1.32107986288835	0.54710880452148	1.31047975482256	0.944427375597193	1.07892518387458	0.484428221702805	1.17421424141032	1	-1.0107409839225	0.937244040959403	1.11574156829638
AT1G22410.1	withSNP	Class-II DAHP synthetase family protein	No name	21613.0196796398	292.1529343	210.56112535	224.970937775	290.432127	261.029416525	423.410049710145	26484.75	18060	17245.75	26488	23166.5	9.99046261382005	0.079050325	0.1083197	0.151709275	0.147147775	0.129705066666667	0.255001048387097	6.75	9	11.5	12.25	10.3333333333333	0.00941515858661427	-1.3283483367257	0.121734160219725	-1.18655440884585	0.996225565737986	-1.00274641649374	0.779300371663222	-1.0501841803674	0.977052930375852	1.15412421409291	0.679638998967336	1.3974151915033	NA	1.3644594365271	0.961537841563531	1.26851604778439
AT1G05580.1	withSNP	cation/H+ exchanger 23	ATCHX23	271.166341599682	3.463577675	1.363157225	1.507802175	0.7093103	3.39117495	5.01967778985507	463.25	161.75	156	96.6666666666667	455.5	57203.726591872	426.46876765	498.58587855	470.228159775	458.9184129	430.756099166667	1375.70570209677	56572.5	64169.75	53752	58198	55564	0.362705534416789	-1.43151861447549	0.40301502133853	-1.34738049716132	0.420616549703137	-1.58462918220679	0.963532452831732	1.028224880885	0.911346203705589	1.11210826450973	0.884285339824781	1.07086450640089	1	1.03311195996702	0.986066063813473	1.07020441299388
AT5G38410.1	noSNP	Ribulose bisphosphate carboxylase (small chain) family protein	RBCS3B	16428.2898001608	292.85468205	442.178737925	355.4325587	372.982219	405.23194455	424.427075434783	13682.25	19841.5	14184.25	17474	18395.75	16284.5705531405	292.85468205	442.178737925	355.4325587	352.51569115	429.642454433333	944.692522741935	13682.25	19841.5	14184.25	15838.25	19258	0.0995357555768293	1.51438346601028	0.318337401880761	1.28678855721794	0.701083664078156	1.24593836923208	0.211202494134839	1.40482225628119	0.790497121470614	1.35107142976614	0.906540796048498	1.12766807239612	1	1.13340573604944	0.833289405353448	1.33108165613404
AT3G53020.1	withSNP	Ribosomal protein L24e family protein	RPL24	10159.8754544449	297.6593059	285.199318975	260.8046274	265.679300066667	259.6235663	431.390298405797	11700	10426.25	8750.25	10579.3333333333	10035.75	3.62444131931866	0.052857225	0.149468475	0.186288625	0.093312225	0.0441657333333333	0.170507177419355	1.75	5.25	6	3.25	1.33333333333333	0.844962903960891	-1.02329244438152	0.574467664830343	-1.04834759392143	0.409628259075131	-1.11937014327908	0.393549832547852	-1.07819499252087	NA	1.49959281222303	0.331291811106627	1.68469642918758	NA	1.22385967672225	NA	-1.06610939878718
AT5G52240.1	withSNP	membrane steroid binding protein 1	AtMAPR5	10735.8681326204	312.49111505	242.176981975	243.22110755	287.377639266667	257.6569206	452.885673985507	13394.5	9739.75	8817.75	12421.6666666667	10802.5	1.09583042959547	0.040883475	0.04639565	0.0302044	0.02747255	0.0271275666666667	0.131882177419355	1.25	1.25	1	0.75	1	0.0120705058679873	-1.24355595842151	0.0553530449520473	-1.17415550628293	0.744121199242017	-1.07975736112044	0.222400117863966	-1.13317723646059	NA	1.01657640093326	NA	-1.031322816991	NA	-1.12989665120216	NA	-1.05282333815739
AT3G22240.1	noSNP	0	No name	9299.01401314395	491.452817725	327.3732037	341.656845475	373.908337766667	419.700041325	712.250460471015	12329	7819.75	7262.5	9515	10367.75	9137.10152621001	491.452817725	327.3732037	341.656845475	330.168077	429.5523453	1585.33167008065	12329	7819.75	7262.5	8151.5	10456.6666666667	0.0317175652148203	-1.42414676536128	0.0924590499055216	-1.30483251548926	0.411282589528182	-1.29181647655384	0.694671915165723	-1.09862089290418	0.415003452643532	-1.50235673232668	0.212813738507723	-1.43659714092304	0.727038426513447	-1.4442436485925	0.986066063813473	-1.12017019017619
AT2G02010.1	withSNP	glutamate decarboxylase 4	GAD4	17536.7652289883	141.829342925	172.219356225	328.019031575	184.718513166667	253.146847625	205.549772355072	12029.75	13965.25	23528.5	15853.6666666667	21071	1.78729104088423	0.021456375	0.046115275	0.024642325	0.0271963	0.0246068666666667	0.0692141129032258	1.25	3	1.25	1.75	1.33333333333333	0.44035497053112	1.23036719685242	2.94005012297307E-06	2.25869044369647	0.62718492200152	1.26705267482505	0.00600660789966379	1.76423989618974	NA	1.44830803540602	0.985151542605257	1.04077460837668	NA	1.11628166929892	NA	1.01684492456349
AT3G28810.1	withSNP	Protein of unknown function (DUF1216)	No name	153.603467556671	3.8779311	1.825949975	1.888439675	1.1758196	4.174484175	5.62019	237.5	101.75	91	73.3333333333333	257	25699.2823054047	467.3946948	615.95951235	222.12992885	514.9929353	425.89341	1507.72482193548	28368.75	36146.5	11792	29817.5	25074	0.342908903488668	-1.46675642591495	0.351947937532161	-1.40132297475671	0.384073383315839	-1.67067481791207	0.888263487767609	1.08195842468781	0.812006229317878	1.24330166718085	0.0000231619258975211	-2.04171911932449	1	1.05241504269545	0.995720797264669	-1.02250461460975
AT1G03490.1	noSNP	NAC domain containing protein 6	ANAC006	2.26037452063885	0.097641725	0.042810625	0.067751725	0.0550190333333333	0.073569675	0.141509746376812	4	1	2	2	2.5	2.33959873853195	0.097641725	0.042810625	0.067751725	0.049007775	0.0777388	0.314973306451613	4	1	2	1.75	2.66666666666667	NA	-1.47479219989299	0.673200456737382	-1.18206452012575	NA	-1.27303145446398	NA	-1.1622694566147	NA	-1.56540111799914	0.802636946806203	-1.28638408002897	NA	-1.39565699436706	NA	-1.21943589522842
AT1G01310.1	withSNP	CAP (Cysteine-rich secretory proteins, Antigen 5, and Pathogenesis-related 1 protein) superfamily protein	No name	124.923038663205	3.87076075	1.55747685	1.633424525	1.75828473333333	5.341692775	5.6097981884058	176.75	66.25	60.25	81.6666666666667	244.75	19034.3034669161	428.24712745	459.4001237	459.875380075	441.738173725	423.985739533333	1381.4423466129	19464	20369	18156.5	19221.5	18846	0.22921165008449	-1.58625279551616	0.233832848203901	-1.51138753200396	0.594857945879045	-1.45695498371238	0.634924554704218	1.25156509357979	0.989720102141944	1.02630874775177	0.953818651747549	1.04571468471857	1	-1.00726639299524	0.987984404378422	1.07299812643564
AT1G03510.1	withSNP	Tetratricopeptide repeat (TPR)-like superfamily protein	No name	36.8437091376381	0.666061875	0.714346225	0.6200945	0.5583565	0.6970028	0.965307065217391	39.5	39	31.25	34	40.75	4.38815452966635	0.095873625	0.068176625	0.090973475	0.116331075	0.0528472666666667	0.309269758064516	5.25	3.5	4.25	6	2.66666666666667	0.870527196165391	1.0697739695786	1	1.00007711704269	0.850550969221274	-1.14722981991625	0.810250538188673	1.097435622153	NA	-1.25458527931588	0.985151542605257	-1.05202149736044	NA	1.08950667441012	NA	-1.38039940977615
AT2G15880.1	withSNP	Leucine-rich repeat (LRR) family protein	No name	536.490308591137	10.59791535	2.4059754	3.907326075	2.5450947	7.238923675	15.3592976086957	1070.5	224	335.25	264.333333333333	741	43170.3964570011	435.305364375	501.832315875	446.253665625	439.705029225	422.336462166667	1404.21085282258	44381.75	49801.75	39308.25	42871	41749.3333333333	0.000735165434607931	-2.71232359496274	0.0311276440119464	-1.89351764384674	0.02144491467932	-2.47820467748126	0.595579126385098	-1.2635410856059	0.944427375597193	1.09439799152126	0.998457007739869	-1.00295780360261	1	-1.02775415631862	0.995720797264669	1.03940264544916
AT1G01620.1	withSNP	plasma membrane intrinsic protein 1C	PIP1;3	11467.9576458278	86.112920625	193.433835775	248.535404575	186.020346833333	251.616361025	124.80133423913	5303.5	11593	13290.25	11579.6666666667	15244.5	1.85467216244371	0.031053125	0.082829725	0.030254275	0.03099795	0.0294384333333333	0.100171370967742	1.25	4.25	1	1.25	1.33333333333333	0.00867556768668715	1.98356466982416	0.0000493865650884921	2.48738136304536	0.114421513612244	1.85008101011148	0.000266274512100146	2.46146524770453	NA	1.70711528813883	0.994141603173337	-1.01997211714264	NA	1.00095035631931	NA	1.0162579162663
AT3G15730.1	withSNP	phospholipase D alpha 1	PLD	27457.3593632201	199.74635215	187.65815105	241.769933475	215.8853234	250.3072446	289.487466884058	26534.25	23276	27042.5	28905.3333333333	32557	6.70664596332507	0.04602275	0.05194615	0.07090735	0.05907835	0.0558859666666667	0.148460483870968	5.75	5.75	7.75	7	7	0.899991747068464	-1.03137826678688	0.0455402310276625	1.29607765730166	0.857462512050502	1.07904839258862	0.0578937928229596	1.3157195796011	0.997684166450827	1.01241445678399	0.690924594253919	1.3478783866297	NA	1.14813638036127	NA	1.18346268057221
AT4G29350.1	withSNP	profilin 2	PFN2	8826.63359920363	276.03292935	230.741431925	230.278924175	264.7403316	249.6962775	400.047723695652	10435.75	8243.25	7376.5	10054.3333333333	9211.5	2.99573478987363	0.106660875	0.095090225	0.130200825	0.100033825	0.0578328	0.344067338709677	3.25	2.75	3.75	3	1.66666666666667	0.278741995730014	-1.14087922549337	0.463809676532055	-1.0903426263296	0.926667236463251	-1.03439598392741	0.852765075171035	-1.03246485651868	NA	-1.05527268001484	0.933196490357893	1.14767958344173	NA	-1.03362755226227	NA	-1.2700649044509
AT4G25780.1	withSNP	CAP (Cysteine-rich secretory proteins, Antigen 5, and Pathogenesis-related 1 protein) superfamily protein	No name	127.979911117064	4.081486475	2.450609175	2.3134575	2.02155456666667	5.1162323	5.91519778985507	170	94.5	79.75	85.6666666666667	212.75	16128.1724064789	415.413438475	436.180072675	383.405687525	425.987578125	403.437109166667	1340.04334991936	17174.75	17535	13700.25	16856.75	16302.6666666667	0.424555116430718	-1.38154886076924	0.353036328462488	-1.38202069236361	0.511600411398696	-1.51673164581166	0.681979321579599	1.21144506485527	0.997905342771496	1.00442370236997	0.749251717214548	-1.10886295278629	1	-1.01337226066856	0.995720797264669	1.02858631237057
AT4G15000.1	withSNP	Ribosomal L27e protein family	No name	7579.14034367439	260.962043325	287.857486725	252.73133325	246.448147366667	249.5720842	378.205859891304	8056	8322	6688.5	7697	7568.5	1.14604112353287	0.060216425	0.10593405	0.038115925	0.00765395	0.0541976	0.194246532258065	1.25	3	0.5	0	1	0.166930645768934	1.13067488333805	0.591344614309123	1.05285031793231	0.810265992894201	-1.05722665840839	0.901712403509128	1.01707938265734	NA	1.28395784183499	0.928592341017179	-1.12100842472839	NA	-1.26330582020757	NA	1.04951181651104
AT2G27180.1	withSNP	0	No name	1200.90599525953	33.169221025	31.6501892	19.97723225	25.9295135333333	31.271234475	48.0713348188406	1453.75	1341.75	755.5	1159.33333333333	1365.5	17420.6702088878	439.137801	482.386698525	344.020750725	439.4968292	402.8551176	1416.5735516129	19201.5	20555.5	13120.25	18369.5	17187	0.988784423162762	-1.00581428546712	0.0293904002328058	-1.47985074946793	0.5984549393345	-1.25841861315235	0.991963402033684	-1.00403731077589	0.985146997673704	1.05035330538237	0.25929135237899	-1.2913420844769	1	-1.03769846366013	0.999246981940911	-1.00395487569143
AT2G39700.1	withSNP	expansin A4	ATEXP4	4057.01718954465	82.0350286	73.79622675	54.27758	68.32168	66.172321025	118.891345797101	5184.75	4290.25	2888.25	4330.66666666667	4097.25	24705.2439529436	382.32663635	427.449733425	471.0646124	408.279183825	401.722757966667	1233.31173016129	23876.75	25815	25451.75	24530.5	24471.3333333333	0.691156693158622	-1.08072562001375	0.00833171964415049	-1.3706291883161	0.565234886908204	-1.18270648285742	0.384152689385533	-1.15398630767516	0.949311967075569	1.06639680667075	0.306637691898676	1.19342869755932	1	1.0320999278311	0.882119542205509	1.12758539861986
AT1G70600.1	withSNP	Ribosomal protein L18e/L15 superfamily protein	No name	8302.88067703985	257.45168255	276.123345275	242.220253825	242.709163666667	248.5478822	373.118380507246	8908.5	8959	7192.25	8506.66666666667	8460.75	1.70204121734889	0.064402875	0.070092675	0.08267715	0.06058545	0.0576830666666667	0.207751209677419	1.75	1.5	2	1.5	1.66666666666667	0.290290087051581	1.09970343896471	0.831347599058141	1.02324859817172	0.785068132108885	-1.06059349686371	0.833011033703895	1.02670748983775	NA	-1.04544677212695	0.958184696506045	1.10409555795185	NA	-1.05364444350628	NA	1.01651144671348
AT3G21700.3	withSNP	Ras-related small GTP-binding family protein	ATSGP2	752.81388127027	14.134947175	13.384821675	10.310562925	12.1281342333333	15.95729745	20.4854306884058	842.75	768.75	525	733.666666666667	944	21815.8296772888	402.31401995	451.43161145	269.00605235	427.09552995	398.478801866667	1297.78716112903	23917	26030.25	13834.5	24300.25	23110	0.971155055047507	-1.01431106618548	0.284041195061065	-1.24008858733659	0.797974055725775	-1.1473807049765	0.52068919110567	1.17461279709766	0.961470539196471	1.06991209554106	0.00213906128950995	-1.51283674367164	1	1.02060507816698	0.995720797264669	1.02815560616303
AT1G52400.1	withSNP	beta glucosidase 18	ATBG1	24093.8705416947	114.0817133	428.27545555	368.879277475	233.5788349	248.234305	165.335816376812	10465.75	36821.25	29049	21164.6666666667	21836	5.29733243219364	0.057034725	0.1132592	0.068435975	0.04995235	0.0481950333333333	0.183982983870968	4.75	9.25	4.75	4	3.66666666666667	0.00278878325253744	2.45804787431538	0.00302667591546651	2.28605324108532	0.41302072223644	1.60768068496205	0.119938747609524	1.71367136527389	0.812469297485202	1.5024611922543	0.984770967251759	1.06097567173862	NA	-1.09226877186304	NA	-1.14177281087403
AT1G03630.2	withSNP	protochlorophyllide oxidoreductase C	POR C	24.2442182807155	0.258334225	0.4344541	0.372332175	0.2813872	0.63206645	0.374397427536232	16.25	25.5	19.75	18	40	5.83275984952101	0.077765025	0.08097435	0.180248725	0.06326395	0.124102733333333	0.250854919354839	4.5	4.25	9.25	3.5	7.33333333333333	0.564929871314907	1.29901380267463	0.620939319639599	1.22238617053481	0.972953481402221	1.04466051456523	0.191426266944181	1.64648330024095	0.994684816424038	-1.01916146723277	0.282092012004369	1.72672350635057	NA	-1.13519713925286	NA	1.46650924157631
AT1G06350.1	withSNP	Fatty acid desaturase family protein	ADS4	15908.1899706437	355.07881115	384.2740925	264.143193825	337.021613833333	248.004358175	514.606972681159	19246	18701	12060.25	18451.3333333333	13095	42.8240760527144	0.912939675	0.90200515	0.80623735	0.8277789	0.766670933333333	2.94496669354839	49	44.5	36.25	42.5	39.6666666666667	0.819064060187458	1.07768854517667	0.408829885514923	-1.20167454968156	0.953412086200723	-1.04480459399074	0.266706790584338	-1.30209489232211	0.988758082192571	-1.06692311666479	0.858424500061309	-1.16292652515665	1	-1.1323908704488	0.968793893101958	-1.17634924775893
AT1G03660.1	withSNP	Ankyrin-repeat containing protein	No name	4.87189692767655	0.175113333333333	0.441027525	0.56069705	0.40764	0.283556275	0.253787439613527	1.75	6.25	7.25	5.33333333333333	3.75	1.14701558881568	0.082805675	0.129790275	0.0754386	0.15231115	0.175544166666667	0.267115080645161	0.75	1.25	0.25	1.75	2	0.398903028401525	1.37593631897593	0.177451618077487	1.51280335768066	NA	1.27256968355737	NA	1.18127795508277	NA	1.12176666230559	NA	-1.12164150076331	NA	1.24203537853851	NA	1.27072341401327
AT1G03670.1	withSNP	ankyrin repeat family protein	No name	0.338423016393941	0	0	0.03581135	0.0120785	0	0	0	0	1.25	0.333333333333333	0	0.428537827048476	0.0057351	0.00851285	0	0.006319675	0.00833216666666667	0.0185003225806452	0.5	0.5	0	0.5	0.666666666666667	NA	-1	NA	1.06061294411411	NA	1.02105419261622	NA	-1	NA	1.00549016876752	NA	-1.08582380298229	NA	-1.00258599964655	NA	1.00379680614007
AT5G27850.1	withSNP	Ribosomal protein L18e/L15 superfamily protein	No name	9949.76717375172	250.22292595	288.216570975	247.047072475	234.085756533333	247.6375606	362.641921666667	10353	11133	8778	9808.66666666667	10081	4.88038259140594	0.0565134	0.16973985	0.135408975	0.123405525	0.2307306	0.182301290322581	1.75	6.25	4.5	4.5	8.66666666666667	0.10280638490048	1.17420935331498	0.506443989824066	1.073020436226	0.808714666286597	-1.06635555040659	0.71124803222903	1.05209053100594	NA	1.54714029510264	0.632791307997158	1.43264348094862	NA	1.36496850290423	NA	2.01226563759464
AT3G54800.1	withSNP	Pleckstrin homology (PH) and lipid-binding START domains-containing protein	No name	196.101069258731	2.164178825	1.0996061	0.917241425	0.847054866666667	3.0258037	3.13649105072464	273	124	90.25	109.333333333333	384.5	48985.276928494	387.96137775	467.9721929	393.46099145	423.502505025	398.258772	1251.48831532258	48585	56784.75	42576	50744.75	48591.6666666667	0.52906292988295	-1.31657515622417	0.391739949828034	-1.36150361251068	0.665381651850064	-1.36506345021071	0.692416084034827	1.2097182920888	0.824698959622731	1.15166993739203	0.992673068430251	-1.00957253998512	1	1.04895465136246	0.966130011623353	1.08603256973855
AT1G03687.2	withSNP	DTW domain-containing protein	No name	7.98542622688729	0.24103185	0.113628433333333	0.11352125	0.0637453	0.209639166666667	0.349321521739131	15.5	5.25	6	2.66666666666667	10	1.30779241732215	0.030471375	0.012839975	0.028280475	0.015174275	0.0371086333333333	0.0982947580645161	1.75	0.75	1.25	0.75	2.33333333333333	0.43379861061367	-1.33829878422915	0.485494493205698	-1.26228965837964	NA	-1.45242112191204	NA	-1.1376499379269	NA	-1.24561561032159	0.969627354505261	-1.07780791566368	NA	-1.24020699612871	NA	1.0729351504501
AT1G03700.1	withSNP	Uncharacterised protein family (UPF0497)	No name	0.0498879127452912	0	0	0.0187478333333333	0.0524001	0.0165072	0	0	0	0	0.333333333333333	0	0.100541176561063	0	0	0.014060875	0.028453925	0.0055024	0	0	0	0	0.5	0	NA	-1	NA	-1	NA	1.04258359176674	NA	-1	NA	-1	NA	-1	NA	1.09856806520074	NA	-1
AT5G05600.1	withSNP	2-oxoglutarate (2OG) and Fe(II)-dependent oxygenase superfamily protein	No name	10016.0310181962	99.60213175	117.51004875	193.6367536	115.810817433333	246.713663875	144.35091557971	6496.75	7722.25	10906.75	7710.33333333333	16006.5	16.7582816749475	0.275670125	0.267912025	0.305306675	0.28414895	0.278313033333333	0.889258467741935	17.75	16.25	16.5	16.75	17	0.823656423342958	1.12908399699295	0.240022859910069	1.49984237597949	0.931239438020393	1.09992555401999	0.143990654206942	1.71311389123776	0.987030682164224	-1.07884741147282	0.985151542605257	1.04024037763981	1	-1.04929877064265	0.995720797264669	1.02454005162257
AT3G08580.2	noSNP	ADP/ATP carrier 1	AAC1	26268.6146984556	385.39603095	344.525776875	375.024830275	390.842981433333	392.18165375	558.544972391304	28655.25	23780.5	23562.5	29279	28484	26008.7695684465	385.39603095	344.525776875	375.024830275	352.822652275	397.606801033333	1243.21300306452	28655.25	23780.5	23562.5	25540	28446.3333333333	0.383164609369096	-1.08512392035614	0.501714258750015	1.06061475779107	0.948484990419476	1.01887794751071	0.388085063589307	1.08517436088192	0.915677388861578	-1.16311988526909	0.941022296944623	-1.07059433575781	1	-1.10791581180604	0.995720797264669	1.03478193282385
AT1G03720.1	withSNP	Cysteine proteinases superfamily protein	No name	5.30768870633615	0.112118525	0.23980175	0.246599175	0.130715533333333	0.073806025	0.162490615942029	4	8	7.5	4.33333333333333	2.25	1.08487442480802	0.06117115	0.039693775	0.028151725	0.0316276	0.0312111333333333	0.197326290322581	2	1	0.5	1	0.666666666666667	0.397599266837018	1.41616577387653	0.265600903252711	1.47124051010963	NA	1.04714358185846	NA	-1.15415468599204	NA	-1.14298902737028	NA	-1.25619004763172	NA	-1.16981525473462	NA	-1.27093073871034
AT1G48750.1	withSNP	Bifunctional inhibitor/lipid-transfer protein/seed storage 2S albumin superfamily protein	No name	5032.44808733961	190.05625695	239.792778325	166.995770325	203.715701933333	245.824030375	275.443850652174	4857	5606	3652.75	5247.66666666667	6107	1.50389281370738	0.04728665	0.132712275	0.063098825	0.05365605	0.0989201333333333	0.152537580645161	1	2.75	1	1	2	0.345894425774923	1.25212492669536	0.912508576044803	-1.03312824000119	0.918440308338433	1.07116071076233	0.203610899829045	1.33483248190781	NA	1.40747472251852	0.985262294617246	1.03567712694061	NA	1.00088664545836	NA	1.19632732980565
AT4G04930.1	withSNP	fatty acid desaturase family protein	DES-1-LIKE	123.608233886781	2.852840975	1.42947005	1.35664345	1.34323666666667	3.396299075	4.13455213768116	176.75	80.25	66.75	85	212.75	24963.1690318044	420.058402175	484.119384	393.2753301	434.855163875	396.307119566667	1355.02710379032	26051.75	29080.25	21099.5	25806.5	23942	0.453476801752719	-1.37579426253011	0.403648854649176	-1.35962841063178	0.684174736867254	-1.35597130361966	0.81920515658803	1.1309877048541	0.913843707162628	1.0998057822793	0.781889297451937	-1.09359546508938	1	-1.00429399608208	0.995720797264669	1.0124504543317
AT1G03740.2	withSNP	Protein kinase superfamily protein	No name	6.14642596273609	0.0443408666666667	0.074925	0.029151575	0.0539429	0.07503635	0.0642621256038647	4.75	6.75	3	7.33333333333333	10	5.17931306144159	0.024632725	0.035937025	0.026208475	0.060245	0.0629713666666667	0.0794604032258065	3.5	4.25	2.75	7.75	8.33333333333333	0.70559141526387	1.19191521578794	0.970698382068821	-1.01852735619356	NA	1.16391741608324	NA	1.34908215807043	0.988989181574979	1.07655911797923	0.986264961492976	-1.03711260862309	NA	1.39663043755553	NA	1.48106498970704
AT5G60390.3	withSNP	GTP binding Elongation factor Tu family protein	No name	16401.9074602823	284.6916935	229.779057125	185.424676125	196.027110166667	245.304457875	412.596657246377	21153.5	17236.5	12270.25	14821.3333333333	17990.75	6.62563034749005	0.107292175	0.0637849	0.089209175	0.122922525	0.1307759	0.346103790322581	7.5	4.25	5.25	8.25	8.66666666666667	0.938248599538838	-1.0464884034477	0.817682673917759	-1.10330493108432	0.915260980468469	-1.10574031274043	0.962196273722656	-1.02799947332451	0.867948296854305	-1.39935160288325	0.925569873962207	-1.15416102881256	NA	1.06742910698542	NA	1.05888734193672
AT1G04270.1	withSNP	cytosolic ribosomal protein S15	RPS15	8981.20991564397	249.943193125	285.292727125	242.1080744	241.211488466667	245.28299675	362.236511775362	9397.25	10020.75	7805	9176.66666666667	9056.5	6.57862494544058	0.23491005	0.359856775	0.188652925	0.107507675	0.1051634	0.75777435483871	8	12.25	5.25	3.25	3.33333333333333	0.0759836233102574	1.16905652023433	0.586247364797818	1.05582822252764	0.907645522340605	-1.0332233111856	0.721981840704096	1.04580257681485	0.871695230907157	1.37694757685819	0.886316849811603	-1.20118701925327	NA	-1.69931800568426	NA	-1.40225782700996
AT2G07040.1	withSNP	Leucine-rich repeat protein kinase family protein	AtPRK2	277.765137820008	3.78509615	1.75655015	1.935424975	1.75918106666667	4.71991115	5.4856465942029	392.5	163.25	159.75	184.666666666667	490.25	40415.3353523417	418.6947686	478.474549875	347.35707085	437.3036576	396.027202766667	1350.62828580645	43107	47424.5	30743.5	43060	39754.3333333333	0.315906921387349	-1.49132254298923	0.392513617072176	-1.37002762513289	0.622367965115604	-1.42925263043634	0.748003579400141	1.17850017443266	0.902406921409198	1.09153719554654	0.0746318620870509	-1.23342045321173	1	1.00403901779913	0.995720797264669	-1.01002244746746
AT5G59810.1	withSNP	Subtilase family protein	ATSBT5.4	30957.4526299556	326.268843675	258.4671234	242.172080775	291.743613633333	242.622190525	472.853396630435	39618.25	28884	24955	35990.6666666667	28888.5	2.20483970316472	0.02282125	0.0331824	0.023779075	0.0146792	0.02566	0.073616935483871	2	3	2	1.25	2.33333333333333	0.187772954548705	-1.24227338695135	0.15135412819275	-1.23468207942012	0.780194466603627	-1.12134601709309	0.16744598918983	-1.25629100493478	NA	1.21443662115592	0.985151542605257	1.04920874801441	NA	-1.14625917293518	NA	1.33877693618072
AT1G03770.3	withSNP	RING 1B	ATRING1B	0	0	0	0	0	0	0	0	0	0	0	0	0	0	0	0	0	0	0	0	0	0	0	0	NA	NA	NA	NA	NA	NA	NA	NA	NA	NA	NA	NA	NA	NA	NA	NA
AT1G03780.1	noSNP	targeting protein for XKLP2	AtTPX2	2.2127615819047	0.0150345	0.0614964666666667	0.0699266	0.0211400333333333	0.0151003	0.0217891304347826	0.25	5	3.5	1.66666666666667	0.5	3.08975055316439	0.003758625	0.04612235	0.0349633	0.070065625	0.00480376666666667	0.0121245967741935	0.25	5	3.5	6.25	0.333333333333333	NA	1.44477437399532	0.256633080972834	1.33582685811313	NA	1.14315943563167	NA	1.02647453003488	NA	1.42850763483925	0.58280925114537	1.37827363960815	NA	1.54656039540711	NA	1.03213218189383
AT1G69620.1	withSNP	ribosomal protein L34	RPL34	7352.28589209381	242.510752925	280.027994625	243.603492625	230.1952634	242.2302331	351.464859311594	7588.25	8247.5	6551.75	7286.66666666667	7445.75	3.96800459471516	0.12139135	0.3376049	0.103519825	0.075171875	0.103803033333333	0.391585	3.25	10.5	2.5	1.75	2.33333333333333	0.198133395258392	1.18153547308446	0.503702204454123	1.09237179524184	0.897156315389579	-1.04983557134156	0.733913014477737	1.06081805316101	NA	1.73869348944993	0.985151542605257	-1.04906869250611	NA	-1.2154353662708	NA	-1.15352566773936
AT1G03780.3	noSNP	targeting protein for XKLP2	AtTPX2	20.2878278555046	0.157492025	0.138034925	0.288994775	0.145431833333333	0.179284175	0.228249311594203	19	14.75	29	17.3333333333333	20.5	20.8173842436151	0.157492025	0.138034925	0.288994775	0.18188925	0.1704691	0.508038790322581	19	14.75	29	20	19	0.902397399769026	-1.07133928296673	0.105509860035281	1.63902468932467	0.988019396079529	-1.01982474151903	0.780575079092916	1.14593275588469	0.967014926428725	-1.1624833834424	0.520301502537962	1.47433633736783	1	1.02913475036588	0.995720797264669	1.0805355749879
AT3G44310.1	noSNP	nitrilase 1	ATNIT1	22479.2298935265	357.2778634	357.3549974	350.549528175	478.233673	372.512614825	517.794004927536	22786.25	21677	18745	30606.6666666667	23089.75	22514.3246503108	357.2778634	357.3549974	350.549528175	415.5812628	395.610243566667	1152.50923677419	22786.25	21677	18745	25865	24232	0.856070278810917	1.0574233011192	0.787173850386955	1.06927116434149	0.451877810298447	1.31326668258138	0.712567685351292	1.10593598628095	0.988758082192571	-1.05603382067768	0.961047377526241	-1.06665872394932	1	1.11917881948095	0.995720797264669	1.04828821665025
AT3G17060.1	withSNP	Pectin lyase-like superfamily protein	No name	217.138703360114	3.25402545	3.788249525	2.9644482	3.20773293333333	4.61103615	4.71597891304348	206	226.75	158	204.666666666667	290.25	26090.3837235923	410.170781	475.80568655	458.7576419	446.224894175	393.578369266667	1323.1315516129	25891.75	29208.5	25100	26893.75	24175	0.843636732008888	1.11196255122821	0.964572510026551	-1.02273623454867	0.995400921394452	-1.00939292292831	0.557242040026716	1.29172975106441	0.917025824314199	1.10642238684769	0.851288692621385	1.08710391174082	1	1.04228809263449	0.995225619784613	1.06196733281667
AT5G24105.1	noSNP	arabinogalactan protein 41	AGP41	10672.1301945069	395.42090995	438.8366447	443.28962585	364.103200266667	408.14368605	573.073782536232	10591.75	11382	10283.5	9958.66666666667	10882	10510.2340251885	395.42090995	438.8366447	443.28962585	404.633784825	390.821675733333	1275.55132241935	10591.75	11382	10283.5	10360.75	10234.3333333333	0.637749054666996	1.14193920839266	0.427651180819149	1.19158035702571	0.907492116377896	-1.07939963647697	0.803524218571164	1.08124279961851	0.957998363168063	1.06106913549863	0.787228145967959	1.09081885987527	1	-1.01751296528544	0.977855766536699	1.07152075985989
AT2G29340.2	withSNP	NAD-dependent epimerase/dehydratase family protein	No name	8937.157933975	171.297403625	215.372591275	216.27330555	249.9809858	241.8257503	248.257106702899	7539	9118	7957.25	11011	10344.5	0.051700439842129	0.013222825	0.01591655	0.01559535	0.018065625	0.0124887666666667	0.0426542741935484	0	0	0	0.25	0	0.286400557676249	1.30198929036125	0.170254215468103	1.33927342219062	0.384859414897059	1.40872789176137	0.110996294532867	1.44343265122143	NA	-1	NA	-1	NA	1.05160755878705	NA	-1
AT1G03830.1	withSNP	guanylate-binding family protein	No name	36.9928527723791	1.3594142	0.7117551	0.89456355	0	0.3188409	1.97016550724638	49	50	51.75	0	22.5	0.418770020295434	0.00386555	0.0033538	0.007907775	0	0.00462106666666667	0.0124695161290323	0.5	0.5	0.75	0	0.333333333333333	0.985479878838262	1.00455055490107	0.921187042360405	1.01625650024113	0.942462426707083	-1.02672921448125	0.941487583019864	-1.01444242366433	NA	-1.00647727689448	NA	1.05726391120332	NA	-1.09625368276986	NA	1.04346360353992
AT5G10360.1	withSNP	Ribosomal protein S6e	EMB3010	11984.0976129802	234.75749865	263.950577625	247.8218492	232.027759433333	241.80601495	340.228258913044	12169	12842.25	10999.25	12155	12312.5	12.5569611002459	0.2753988	0.455245125	0.272967225	0.155915075	0.151104666666667	0.888383225806452	13.5	23	11.75	7.25	7	0.0477080786629137	1.15616902535648	0.0361268765015204	1.15011072492811	0.974425217555725	-1.0095917889837	0.277990848344625	1.09628319092861	0.81488853150754	1.4553180133417	0.998457007739869	-1.00922423133757	1	-1.46841680953776	0.851036195615679	-1.46502761163554
AT1G03840.1	withSNP	C2H2 and C2HC zinc fingers superfamily protein	MGP	0.967024331252182	0.047791	0.0631065	0.1351333	0	0.0351335	0.0692623188405797	0.75	1	2.25	0	0.5	1.58575771187573	0.0285886	0.02590205	0.022645175	0.027778275	0.0064953	0.0922212903225806	2.25	2	1.5	1.75	0.333333333333333	NA	1.00748885027691	NA	1.04324886588024	NA	-1.00999928608662	NA	-1.00284237370264	NA	-1.01315915628567	0.985151542605257	-1.02131904779577	NA	-1.01972519411755	NA	-1.07022866858397
AT1G03840.2	withSNP	C2H2 and C2HC zinc fingers superfamily protein	MGP	2.17636121768496	0.0448244666666667	0.06898275	0.0608535333333333	0.0451678333333333	0.0183919	0.0649629951690821	2.25	2.5	2.5	3	0.75	5.91203148596416	0.109025925	0.086727875	0.0952797	0.0714937	0.0759471666666667	0.351696532258065	7.75	5.75	5.5	5	5.33333333333333	NA	1.02185267935533	0.870259051752241	1.06413178324973	NA	1.04015950788293	NA	-1.1521875976145	0.988758082192571	-1.0839551850938	0.985151542605257	-1.05190572918548	NA	-1.11804221100973	NA	-1.04339689873382
AT1G68110.1	withSNP	ENTH/ANTH/VHS superfamily protein	No name	170.088623456427	3.44009515	1.592153625	1.709523275	1.89647243333333	4.554447525	4.98564514492754	230.75	99	93.5	129	306.5	24033.2156780368	401.090259025	435.7388682	275.353465575	410.523429075	387.4018919	1293.83954524194	26759	28100.75	15866.25	26230.5	25233	0.267856140484622	-1.5328347309556	0.315024110015124	-1.42788031445427	0.673404650587683	-1.37276270216054	0.646386613185066	1.24203741177058	0.987030682164224	1.03772582027827	0.000841651579149346	-1.48004812318974	1	-1.01473296265028	0.999246981940911	1.00156320432917
AT5G42020.1	withSNP	Heat shock protein 70 (Hsp 70) family protein	BIP	26138.3097590692	273.834113025	254.139735125	238.494067825	226.415260433333	241.139420975	396.861033369565	30314.25	25554.5	22972.25	25679.3333333333	26586	14.0673704735154	0.099873675	0.194220725	0.11616705	0.083602775	0.231569266666667	0.32217314516129	10	20.5	10	8.25	24.3333333333333	0.823470017727816	-1.0902115388337	0.860911881537137	-1.06130790366797	0.783755137877063	-1.19552212942234	0.865131045861808	-1.06926603706523	0.815193223971832	1.48890136753532	0.966818720945381	1.09034038299433	1	-1.08949254913279	0.868351314835146	1.48086971462317
AT1G15820.1	withSNP	light harvesting complex photosystem II subunit 6	CP24	10452.9903329944	171.135938125	187.205199975	179.42376315	221.222563233333	241.133554625	248.023098731884	9576.5	9891.75	8658.25	12394.6666666667	13149.5	5.78455687062014	0.1254725	0.1554341	0.059523175	0.1781676	0.0827551333333333	0.40475	6.25	7.25	2.5	8.75	3.66666666666667	0.683868048753026	1.13181021789447	0.598397819215268	1.14012874856761	0.611140406763936	1.27083102265645	0.096903999317201	1.45208272375587	0.979729922918496	1.13440637193863	0.625847387301634	-1.44184346667639	NA	1.23205282818257	NA	-1.05281463762523
AT1G03860.2	noSNP	prohibitin 2	ATPHB2	17.0310918107288	0.3584953	0.4712557	0.1787316	0.1841494	0.263874575	0.519558405797101	22.75	27.75	8.75	11.3333333333333	15.75	17.7394784418505	0.3584953	0.4712557	0.1787316	0.2870978	0.230202366666667	1.1564364516129	22.75	27.75	8.75	16	13.3333333333333	0.717581883979455	1.19838829015548	0.311781786357754	-1.43393939169265	0.644284269447333	-1.40587467571989	0.782010347766395	-1.15502285543857	0.979586205026158	1.1385210106151	0.419727341377437	-1.6035609090239	1	-1.25006446448077	0.974357565136916	-1.23831179838888
AT1G03860.3	noSNP	prohibitin 2	ATPHB2	11.8647246203	0.248187175	0.3063126	0.142012275	0.2103645	0.119263125	0.359691557971014	15.25	17.75	7	12.6666666666667	7	12.5419486596173	0.248187175	0.3063126	0.142012275	0.274140975	0.117439033333333	0.800603790322581	15.25	17.75	7	15.5	6.66666666666667	0.81977732080032	1.13124527322316	0.581631436726546	-1.24160117618357	NA	-1.0907418043633	NA	-1.31444955192706	0.988758082192571	1.0962267028218	0.680579967747185	-1.39695705834163	1	1.01027634509553	0.879045436265014	-1.45308144128829
AT3G09200.1	withSNP	Ribosomal protein L10 family protein	No name	14412.7856868535	225.780563275	275.384049175	248.1672981	230.5371776	235.084266675	327.218207644928	14119	16133	13359.5	14568.6666666667	14457.5	12.9948421961241	0.258915675	0.4676953	0.12298245	0.173879625	0.0870076333333333	0.83521185483871	15	29.25	6	10.25	4.66666666666667	0.0474426752925284	1.24311716398707	0.0905281209653411	1.19227118048627	0.960413422808839	1.02062684642089	0.471360775293648	1.10485739391947	0.863804466394995	1.41698544369577	0.728291523346349	-1.35643221463081	1	-1.17269874598266	0.958657224953897	-1.27814596872293
AT1G03880.1	noSNP	cruciferin 2	CRB	8.09318943053894	0.0278687	0.0467699	0.9825409	0.01613725	0.0283334	0.0403894202898551	0.5	1.75	32.5	0.666666666666667	0.5	8.09613973591155	0.006967175	0.02338495	0.49127045	0.008068625	0.00944446666666667	0.0224747580645161	0.5	1.75	32.5	0.5	0.666666666666667	NA	1.01752304423015	NA	1.42391860143718	NA	1.02088395768511	NA	1.00047518674556	NA	1.01691992212284	NA	1.45080130466557	NA	1.00033665839695	NA	1.00091133105124
AT1G03890.1	withSNP	RmlC-like cupins superfamily protein	No name	0.973208720945891	0.0149702	0.01704075	0.1850912	0.03911675	0.010841	0.0216959420289855	0.25	0.5	2.75	1.33333333333333	0	0.643623736782073	0.00374255	0.008520375	0.014346975	0.008810175	0.0237231666666667	0.0120727419354839	0.25	0.5	0.75	0.5	1.33333333333333	NA	1.01591621945778	NA	1.13314319664705	NA	1.0609558503387	NA	-1.0126707144226	NA	1.04502433377737	NA	1.10490507497012	NA	1.04856733659808	NA	1.14538301703326
AT5G39050.1	withSNP	HXXXD-type acyl-transferase family protein	PMAT1	9232.02237531718	115.67384615	87.1093459	128.495779275	120.993879733333	234.1441587	167.643255289855	8005.75	5903.25	7620.5	8534.66666666667	16100.25	9.92255362401422	0.1452367	0.1029868	0.3011842	0.1157218	0.129153533333333	0.468505483870968	9.75	6	17.75	7.25	8	0.658324869341356	-1.19859089230273	0.721283840824873	1.13877440389629	0.980965475764041	1.02801925151239	0.0518283896893981	1.78003071317413	0.949311967075569	-1.21652962912891	0.614039585230685	1.4545101540073	NA	-1.14657961231581	0.995225619784613	-1.12284371164665
AT1G13930.1	noSNP	0	No name	9645.17175658083	477.649385875	138.33166685	258.76565455	234.932114066667	447.99725945	692.245486775362	15198.75	4200.5	7143	7635.66666666667	14182.5	8788.6281078745	477.649385875	138.33166685	258.76565455	195.068739125	387.3501801	1540.80447056452	15198.75	4200.5	7143	6219.25	11959.3333333333	1.81274256391625E-06	-2.77454533667803	0.0473776474339621	-1.57875153625166	0.0898176290532781	-1.80889034327021	0.998146275929263	-1.00113893791324	0.000328028531325882	-2.87705735508268	0.120392551363766	-1.69763535924147	0.102287247720157	-2.08829892519201	0.995720797264669	-1.02661412606406
AT4G35000.1	withSNP	ascorbate peroxidase 3	APX3	11698.5079201863	246.338047325	174.7326223	195.945840475	227.975039166667	232.1338741	357.011662789855	14220	9558	9637	13316	13177	26.4485124113329	0.486574725	0.641966	0.50146545	0.431867225	0.439243666666667	1.56959588709677	27	34.5	23.75	23	23.6666666666667	0.0103436098289729	-1.34670014476613	0.260996995538335	-1.14988839125789	0.834303032393593	-1.075447975342	0.992983209222056	1.00222486548559	0.913760306265077	1.23930182556107	0.998549934642169	1.00272051275529	1	-1.13268021129874	0.995759479099412	1.01694872862212
AT3G25760.1	withSNP	allene oxide cyclase 1	AOC1	7697.6963281898	48.325094975	160.759568975	256.4030184	135.744456166667	231.994193625	70.0363695289855	2326	7739.25	10345.5	6488.33333333333	10791.25	0.447456658559749	0	0.00586595	0.02904645	0.017508225	0.0153978666666667	0	0	0.25	1	0.5	0.333333333333333	0.158980292324066	1.68484775101443	0.0125995493180755	2.13292406726278	0.524600157423478	1.51627605770154	0.0473847187486262	1.99430239237981	NA	1.03595433072563	NA	1.19162872509601	NA	1.07354494092423	NA	1.12642887266701
AT1G02400.1	withSNP	gibberellin 2-oxidase 6	ATGA2OX4	8881.03729334564	45.552823275	114.045500225	219.762015725	105.0543839	230.959293125	66.0185844565218	2923.5	7239.75	11860	6761.33333333333	14388.5	5.88252550487471	0.0899144	0.1479304	0.1044834	0.091379025	0.0888423	0.290046451612903	5.25	7.75	5.25	5.25	5	0.135064602270499	1.70831405704691	0.000794296946592158	2.59184728992329	0.452330504525423	1.58886226648539	0.00198089657459423	2.63083197002445	0.902406921409198	1.34065590925805	0.972536308134153	1.07786137442165	NA	1.00106067720913	NA	-1.00244807852299
AT3G48690.1	withSNP	alpha/beta-Hydrolases superfamily protein	ATCXE12	9367.2927890346	113.30681025	175.292021875	182.328582675	173.907792433333	230.062104225	164.212768478261	6286.25	9496.5	8704	9867.33333333333	12680.75	1.30321215367926	0.0269318	0.03271575	0.0663377	0.016971375	0.0509403333333333	0.0868767741935484	0.75	1	2.75	0	2	0.103091503435689	1.50320621785358	0.0302737498637741	1.59999399684244	0.430107395117884	1.4238173856509	0.00461133272475958	1.90074309464458	NA	1.02061154778183	0.683894026162636	1.26318130764963	NA	-1.08845975685829	NA	1.17360949439269
AT5G62750.1	withSNP	0	No name	76.1853462575541	2.7931814	2.09755705	2.839036275	1.41943976666667	3.557785325	4.04808898550725	88.5	59	71.5	45	111.75	11861.7045816481	435.263810525	494.954543075	249.859850225	457.633791475	383.7138982	1404.07680814516	13551.25	14898.25	6748.75	13560.5	11601.3333333333	0.826603471910587	-1.12747325549636	0.928504522924911	1.04723340846611	0.787701299429458	-1.26325343051113	0.761071773244512	1.16910857523612	0.966160337815086	1.08270954688207	0.00121191167093107	-1.72744449091965	1	1.00471093991116	0.995720797264669	-1.02799583106949
AT2G35765.1	noSNP	0	No name	7212.08318723118	394.40523315	407.735730475	450.4546331	349.850578633333	404.246318525	571.601787173913	7280	7288.25	7207.75	6591.66666666667	7437	7068.70952213727	394.40523315	407.735730475	450.4546331	386.447090775	383.1586767	1272.27494564516	7280	7288.25	7207.75	6823.25	6922	0.844054797889981	1.06866910633942	0.393958704457432	1.20958206061687	0.859833456819081	-1.11626079063334	0.830850836648192	1.07305101207891	0.994066007844908	-1.00942049415016	0.722132749226151	1.11102651016256	1	-1.05996838768768	0.987965421412535	1.06524734280826
AT2G05100.1	withSNP	photosystem II light harvesting complex gene 2.1	LHCB2	10093.7519841068	139.813388375	226.2978755	195.649817475	252.8156946	229.143256625	202.628099094203	7394.5	11195	8764.25	13228.3333333333	11636.75	1.96752091927497	0.062705775	0.142348425	0.027507925	0.007410025	0.0116379333333333	0.202276693548387	2.5	5.75	0.5	0	0	0.143633206773772	1.54736222701259	0.197004844271022	1.43062686611133	0.305863049421838	1.61972514950433	0.127783888125797	1.57823642015874	NA	1.34417487858465	0.790509617769425	-1.22242265381153	NA	-1.32083920577189	NA	-1.28645858483058
AT2G05520.1	withSNP	glycine-rich protein 3	ATGRP-3	5980.06508943702	209.04532365	120.163765375	204.3480792	164.830712966667	228.72543385	302.964237173913	6891	3948.75	5824.5	5583.66666666667	7569.25	1.68354378436735	0.0557883	0.107499725	0.0716704	0.05495155	0.0569671666666667	0.179962258064516	1.25	2.5	1.75	1	1.33333333333333	0.271137298102748	-1.45529098148089	0.950059636577332	1.02898991613379	0.819100635371126	-1.20651846409908	0.842314314657398	1.10096806780883	NA	1.32763634239004	0.919573769939404	1.16354155235225	NA	-1.05781083383125	NA	1.06874242869723
AT1G79040.1	noSNP	photosystem II subunit R	PSBR	11242.6166267625	303.8306418	366.137070325	338.038147	393.9285015	365.465371375	440.334263478261	10365.25	11913	9793	13501.3333333333	12159.25	11261.870480634	303.8306418	366.137070325	338.038147	369.70388825	382.188367633333	980.098844516129	10365.25	11913	9793	12166.25	12550.3333333333	0.192419063875496	1.25980283842503	0.238678378435621	1.2126835027212	0.386530901035007	1.29182206335908	0.174380727909491	1.27404111055738	0.944427375597193	1.12269028141474	0.965811261917277	1.05122326929417	1	1.15683355959636	0.917574844252909	1.19960752708819
AT1G03980.1	withSNP	phytochelatin synthase 2	ATPCS2	15.2358903678085	0.1522715	0.182907725	0.165343925	0.1123234	0.137140475	0.220683333333333	16.25	17.75	15.25	12	14.25	0.139958073247363	0	0.0052028	0	0.00298815	0	0	0	0.5	0	0.25	0	0.728938005252391	1.15802364461109	0.701637475665413	1.14734360513755	0.77562606812079	-1.2425479347583	0.936732512239158	-1.04140299524815	NA	1.07146679128487	NA	-1	NA	1.03935630591968	NA	1.03019543913412
AT1G03982.1	withSNP	PAK-box/P21-Rho-binding family protein	No name	0.171043321750261	0	0.0329844	0.0273779	0	0.0240674	0	0	0.25	0.25	0	0.25	0.418489623993499	0.01915605	0.012434825	0.006816275	0.002534975	0.00545553333333333	0.0617937096774194	1	0.5	0.25	0	0.333333333333333	NA	1.02970846371423	NA	1.01608264865778	NA	-1	NA	1.01246854449118	NA	-1.05415918896182	NA	-1.11216204389495	NA	-1.13470476071021	NA	-1.07025464055869
AT5G56750.1	withSNP	N-MYC downregulated-like 1	NDL1	8237.9772199429	159.2501286	118.41721795	107.5383944	149.914084833333	108.842452575	230.797287826087	10970.25	7794.5	6243	10442	7348	24955.7255789698	398.98449525	428.73484135	325.6036414	407.402960625	380.9557382	1287.04675887097	27147.5	28191	19100	26551.75	25321	0.141741545279783	-1.26486224179146	0.0346109432258169	-1.33367411497411	0.91345538453228	-1.05473170541469	0.0494956016930918	-1.34906318578928	0.988758082192571	1.02663671821839	0.0941319418067653	-1.25261618077699	1	-1.01685829195972	0.999246981940911	-1.00213213252992
AT1G03050.1	withSNP	ENTH/ANTH/VHS superfamily protein	No name	569.065644962547	7.5716572	5.90812885	5.388909675	5.4536787	7.591061675	10.9734162318841	701.5	527.25	420.25	512	700.75	33918.5444390105	384.495875875	443.651726275	333.489594825	405.84696495	380.1126301	1240.30927701613	35476.25	39669	26589.25	35813.5	34206.6666666667	0.648214772717086	-1.1834643819223	0.466238988874252	-1.2371643800261	0.66134175841577	-1.30204609079108	0.912753206375292	1.05004354781741	0.913901356976176	1.10138784048313	0.399821782359026	-1.17733585134591	1	1.01441628510007	0.995225619784613	1.04001412660427
AT4G20890.1	withSNP	tubulin beta-9 chain	TUB9	6348.18027717511	96.20450695	76.967936	83.078509525	81.5374147666667	83.48263165	139.426821666667	7652.75	5742.25	5607	6574.33333333333	6542.25	29724.036961005	382.412587425	436.1919994	401.8348789	393.78286745	379.545406166667	1233.58899169355	30157	33303.75	27348.25	29733.25	29181.3333333333	0.0944166212413355	-1.20818521576554	0.59604091510131	-1.06987821841764	0.435706391586525	-1.17699471216942	0.57898343617198	-1.0839872170736	0.909308504430091	1.0888729829799	0.970911473969265	1.02288133039865	1	-1.00913791153092	0.987984404378422	1.04927014953573
AT1G04020.1	withSNP	breast cancer associated RING 1	ATBARD1	80.133573325721	0.6148688	0.991123125	0.77327015	0.9516302	0.5302227	0.891114202898551	69.75	104.75	74.25	108	58.5	0.359610265056927	0.006883825	0.002506075	0.00252435	0	0	0.0222058870967742	0.75	0.25	0.25	0.25	0.333333333333333	0.123007883520848	1.52520299443122	0.355353732183643	1.29056075554872	0.467314747865497	1.43331903138815	0.88083276570715	-1.06636920137438	NA	-1.11780540820576	NA	-1.10896164650195	NA	-1.116346963269	NA	-1.11432187730516
AT1G04020.2	withSNP	breast cancer associated RING 1	ATBARD1	48.3660801659679	0.41327895	0.5514749	0.62135095	0.2443542	0.404081375	0.598955	46.75	56.75	60.75	27	43.75	0.460623394568592	0.00661065	0.00528725	0.01068105	0	0.00359816666666667	0.0213246774193548	0.75	0.5	0.5	0.25	0.333333333333333	0.694913785948921	1.21075454638934	0.409157522583084	1.3520288871778	0.790254351964032	-1.26330732927965	0.970460750254499	1.02386598557359	NA	-1.06591730272919	NA	-1.05340525759516	NA	-1.13490706922736	NA	-1.0639695617391
AT5G12000.1	withSNP	Protein kinase protein with adenine nucleotide alpha hydrolases-like domain	No name	279.106157732785	3.3883161	1.609627825	1.736858825	1.50952123333333	4.22136145	4.91060304347826	393.5	168.5	161.5	179	493.25	42862.4998527339	378.481497275	425.9595747	387.039205625	398.013262425	368.029105933333	1220.90805572581	43844.5	47634.75	38489	44146	41550.3333333333	0.337064342762565	-1.4715925875127	0.398090402875416	-1.36586925992466	0.60521708710607	-1.44702259659892	0.753628231907277	1.17524439823512	0.933746639988456	1.07407235835511	0.996415973745037	-1.00437934541046	1	1.01198429836685	0.995720797264669	1.02080938444632
AT5G49920.1	withSNP	Octicosapeptide/Phox/Bem1p family protein	No name	101.243579009119	1.315025175	1.43740235	1.5768269	1.08215166666667	2.195274475	1.90583358695652	91.75	97.75	91.5	75	150.75	23496.6725905993	401.512980525	468.6121247	188.830261575	417.15521515	366.9618849	1295.20316298387	27168.25	30883	11142.75	27001.5	24188	0.870609130806637	1.09785611325861	0.747734799958992	1.15066491058491	0.963608113739439	-1.05637336605713	0.477075617394678	1.36188102119506	0.944427375597193	1.10994842912284	2.05418280350195E-06	-2.07805791935784	1	-1.00042241160586	0.995466099060289	-1.04971501110296
AT4G13266.1	withSNP	0	No name	11144.0382445742	274.934180075	258.790365675	240.598423275	318.311265	225.77486205	398.455333442029	12538	11214	9257.75	14677	10066.25	2.69524086732281	0.093642575	0.069946125	0.09474945	0.06500215	0.0634361333333333	0.302072822580645	3.5	2.25	3	2.25	2.33333333333333	0.940463169905993	-1.01876300168435	0.804483088552347	-1.04517040899398	0.63562794917759	1.15492139436048	0.437611433548207	-1.13669726577767	NA	-1.22658882999073	0.995675686693589	-1.01619688082721	NA	-1.23044823927042	NA	-1.2101729655675
AT5G28690.1	withSNP	Protein of unknown function (DUF1685)	No name	177.679200007124	4.259313675	1.89914995	2.0068103	2.18255423333333	5.3753379	6.17291836956522	251.5	102.25	94.25	131.333333333333	317.75	21558.9583901799	386.14204415	429.23742475	384.817101725	378.06672455	366.2618715	1245.61949725806	22624	24383	19493.5	21209.75	20961.6666666667	0.289387817409833	-1.5168252064697	0.313720968534004	-1.43389508134949	0.667144317846314	-1.38052564523914	0.730218816274366	1.18978625102633	0.957998363168063	1.06189757113113	0.965928534907221	-1.02889541715996	1	-1.05985149363284	0.995720797264669	1.01248063261213
AT5G02110.1	withSNP	CYCLIN D7;1	CYCD7	79.5132804026669	2.5716557	0.81805415	0.727084	0.870060066666667	2.408291025	3.72703724637681	143	40.75	32	49	136	21417.3098885401	397.342069725	401.557104625	454.967812875	396.926503	365.2833373	1281.74861201613	22273.25	21740.75	21924	21289	20027.3333333333	0.18653647922767	-1.63266222631666	0.124670481081467	-1.64975634436179	0.482329228280426	-1.54256212404184	0.994683131828116	-1.00451633976043	0.980704356120117	-1.03604171678472	0.610211918238319	1.11184741317066	1	-1.04077828493776	0.995720797264669	-1.02669415951549
AT5G56710.1	withSNP	Ribosomal protein L31e family protein	No name	6348.59807455446	233.99158085	275.107567575	228.4607857	217.123461466667	224.413532475	339.118233115942	6659.5	7285	5555	6259.33333333333	6272.75	1.57365493937004	0.0480331	0.1150216	0.0843994	0.071480375	0.0522493	0.154945483870968	1	2.75	1.5	1.5	1	0.0141948377156071	1.19997908870307	0.484083040234312	1.06191822934657	0.701774249673781	-1.07425042383503	0.867510964622887	1.02123470829801	NA	1.38695892721557	0.923779289815423	1.14702233467686	NA	1.11013777303137	NA	1.11901997613889
AT3G61110.1	withSNP	ribosomal protein S27	ARS27A	5959.37681586359	216.509488275	234.786625675	210.787396975	214.342873833333	224.3076444	313.781867065217	6188.75	6328	5177	6205.33333333333	6303	7.9026884682655	0.2865216	0.455547	0.27647825	0.31865835	0.215578233333333	0.924263225806452	7.75	12	6.25	8.25	5.33333333333333	0.445200869266714	1.11298411752171	0.676585652591532	1.05935650148041	0.986862162871314	-1.00790363721763	0.513849425121188	1.09994258656465	0.927005313273717	1.28272785747081	0.98442570003213	-1.06528156809872	NA	1.03664887156258	0.995466099060289	-1.12045926154185
AT1G04540.1	withSNP	Calcium-dependent lipid-binding (CaLB domain) family protein	No name	332.199121883058	5.115919675	3.251064925	2.985509625	3.6764633	5.7358257	7.41437634057971	432.25	255.75	207.5	317	484	30358.8381968659	371.13002025	421.289186275	373.00100725	385.909044575	358.3850174	1197.19361370968	31232.75	34411.25	27151	31028	29376.3333333333	0.418353740519241	-1.3624016754237	0.31851050408934	-1.38493706342119	0.783976709784258	-1.25230365154198	0.781237808984002	1.14150051547316	0.936828248415841	1.08223464834677	0.984770967251759	-1.02082645590498	1	-1.00144371392953	0.995466099060289	1.03622692125415
AT5G35360.1	withSNP	acetyl Co-enzyme a carboxylase biotin carboxylase subunit	CAC2	20263.503627962	241.774160025	230.450383625	218.055852175	243.146943266667	223.885259175	350.397333369565	22644.5	19985.75	17213.5	22993.6666666667	20520.75	4.89422219533741	0.0633317	0.0887107	0.0659438	0.054303675	0.0329352	0.204295806451613	5.25	7.5	4.75	4.25	2.66666666666667	0.879529509042584	-1.02485745584864	0.89885259385354	-1.01784929340596	0.985948428698437	1.00709744658319	0.934891567614732	-1.01401372653347	NA	1.26348576857299	0.997756449113691	1.01093699677068	NA	-1.13256613211141	NA	-1.19118546993159
AT1G04110.1	withSNP	Subtilase family protein	AtSDD1	66.2111641413863	0.536738275	0.7806786	0.775294825	0.588081766666667	0.538562925	0.777881557971015	58.5	77.75	72.5	64.6666666666667	57.5	2.4246958515312	0.031529075	0.0339044	0.025053825	0.027422575	0.0211656666666667	0.101706693548387	3	3.25	2	2.25	1.66666666666667	0.382828593588259	1.36487444991545	0.263604541093842	1.40562734740155	0.939107721609508	1.08151025835613	0.911623994773359	1.0573861693219	NA	1.02688986041044	0.937176359167247	-1.1419561883015	NA	-1.13874270970144	NA	-1.17768692885364
AT1G07890.1	withSNP	ascorbate peroxidase 1	APX1	10718.6459565556	155.7142616	188.3018993	204.116531975	220.973803566667	223.79178565	225.672842898551	9066.5	10214	9989.5	12832.6666666667	12644.5	11.3456357625594	0.183196825	0.239700075	0.2390229	0.229698275	0.200809133333333	0.5909575	9.75	12.75	11.25	12.5	10.6666666666667	0.148971859345019	1.25131362575245	0.00656344183574544	1.41100830716571	0.0990310431016986	1.40861791326355	0.00225823946945407	1.51181847322511	0.952655823060656	1.19339082160135	0.902149470331816	1.18433734633284	1	1.18340663248411	0.99578958888485	1.0190926192145
AT1G04120.2	withSNP	multidrug resistance-associated protein 5	ABCC5	102.718787749625	0.1676988	0.372760475	0.55773445	0.725802166666667	0.3923484	0.243041739130435	41.25	86.75	119.25	187.333333333333	96	5.03503393979206	0.017766875	0.02547505	0.024592075	0.022952375	0.0231876	0.0573125	4.5	5	5	5	5.33333333333333	0.284155299870769	1.51692857994235	0.0273481759585844	1.96924740030269	0.091279279989425	2.15373520484913	0.234334231058337	1.5833164058079	NA	1.0953488805037	0.930764505758107	1.14847238915596	NA	1.06876033102123	NA	1.16192836248521
AT5G46110.1	withSNP	Glucose-6-phosphate/phosphate translocator-related	APE2	19602.638520131	183.826069175	219.294074675	211.456397825	245.846297366667	222.4660105	266.414593007246	17756.25	20146	17518.25	23915	21025.5	11.8533946575582	0.09080725	0.22467695	0.107405875	0.125635075	0.124523133333333	0.292926612903226	8.25	20.25	8.25	11.5	11.3333333333333	0.196469559834762	1.23815663008605	0.129665995504321	1.2465827337779	0.266573669907938	1.32351857625186	0.130892906243872	1.27687487703982	0.486673289826812	1.83385178131921	0.963150065714836	1.09294727004685	1	1.24347634653694	0.969921250753287	1.24071309779496
AT2G45800.1	noSNP	GATA type zinc finger transcription factor family protein	PLIM2a	16610.1255139564	374.665602825	417.3553584	312.790004525	352.2437924	364.529171075	542.993627282609	17687.25	19146	12798.25	16983.3333333333	17103.25	16474.9669883029	374.665602825	417.3553584	312.790004525	385.1530144	355.794590933333	1208.59871879032	17687.25	19146	12798.25	17423	16407	0.655299379506323	1.14294081837931	0.740152618842898	-1.09371078087731	0.934910113384934	-1.06315929622805	0.955435875260085	1.02180886239647	0.95802464907785	1.06560875131525	0.280659455977229	-1.22032764361207	1	-1.00937711579489	0.995720797264669	1.01137655795641
AT1G61560.1	withSNP	Seven transmembrane MLO family protein	ATMLO6	22191.2882522076	338.454396525	260.085255125	200.41535145	288.291244533333	222.2867125	490.513618152174	31044.5	21994.25	15385.5	26731.6666666667	19888.25	0.233405816601678	0.002892475	0.009927675	0.004944925	0.00251865	0.0041519	0.00933056451612903	0	0.5	0.25	0	0.333333333333333	0.174830880596475	-1.25611482348399	0.0016966538855755	-1.51357805602571	0.686600745460992	-1.15961579262292	0.0275369016698017	-1.40330724100643	NA	1.08331522964298	NA	1.04656838113683	NA	-1	NA	1.04105264693871
AT1G04150.1	withSNP	C2 calcium/lipid-binding plant phosphoribosyltransferase family protein	No name	1.08514593304635	0	0.0403503	0.0785519	0	0	0	0	2.5	2.25	0	0.25	1.02970901374376	0	0.02017515	0.005961875	0.013627175	0	0	0	2.5	0.75	1.5	0.333333333333333	NA	1.07488196532101	NA	1.05416045486199	NA	-1	NA	1.00545809095805	NA	1.18026538298807	NA	1.06133733887781	NA	1.10625202231925	NA	1.01974598558822
AT4G21960.1	withSNP	Peroxidase superfamily protein	PRXR1	13933.0821513088	217.05733935	180.365653525	171.0026099	207.953105433333	221.672550625	314.575854130435	16107.75	12324	10958.75	15563.6666666667	16152.25	2.87700960384162	0.051954975	0.040326125	0.040207775	0.0667799	0.0354383333333333	0.167596693548387	3.5	2.25	2.25	4.25	2	0.467350134205677	-1.17468312637695	0.474999598182087	-1.15016593883562	0.946633836260979	-1.04496549025533	0.76431803738939	1.08303446490786	NA	-1.21224482892125	0.924349049747053	-1.15916920009571	NA	1.10508444431934	NA	-1.25482876938191
AT3G20580.1	withSNP	COBRA-like protein 10 precursor	COBL10	233.509357634694	2.918650125	1.187876475	1.29094585	1.1553927	4.28159215	4.2299277173913	326	124.5	112.75	130.666666666667	477.75	39431.9418211956	359.01524635	411.376508575	395.837594475	371.641885925	349.094855733333	1158.11369790323	39686	44097.75	37772	39248	37580	0.330327739183897	-1.47558198189108	0.343792085735694	-1.40631032499142	0.606367317305124	-1.43989620196721	0.606611148685373	1.27019050273131	0.917442209238207	1.09315055237269	0.85601721072652	1.07237796819276	1	-1.005904723018	0.995225619784613	1.04154816166347
AT1G04171.1	withSNP	0	No name	0	0	0	0	0	0	0	0	0	0	0	0	0	0	0	0	0	0	0	0	0	0	0	0	NA	NA	NA	NA	NA	NA	NA	NA	NA	NA	NA	NA	NA	NA	NA	NA
AT3G49870.1	withSNP	ADP-ribosylation factor-like A1C	ARLA1C	3880.15598728852	69.2588995	87.951480925	107.6174296	88.4607066333333	106.43597305	100.375216666667	3070.25	3789.5	4049.5	3956.33333333333	4622.25	15048.0248275759	361.180870375	415.966664725	335.128878275	365.5063018	348.2571389	1165.09958185484	15740.75	17503.5	12627.75	15254.75	14809	0.218510259488726	1.31235001251891	0.00515356634561046	1.62097540660056	0.587701539515822	1.26327273560961	0.0218192921816185	1.5698696359269	0.895487628594338	1.10007151157798	0.685091292810146	-1.10396906553638	1	-1.02588445598178	0.995225619784613	1.04261286262759
AT2G47470.1	withSNP	thioredoxin family protein	ATPDI11	16137.131536256	283.18465455	248.31245495	223.303396125	243.550842	220.36213925	410.412542826087	19979.75	16165	13392.5	17418.6666666667	15270.25	11.3603687670781	0.102738375	0.189035125	0.28165315	0.1575961	0.186667566666667	0.331414112903226	6.5	12.75	16.25	9.5	12	0.402889396607197	-1.12368670704108	0.182193361649132	-1.16389029294598	0.527217767225293	-1.16193431594896	0.138414982164079	-1.2021279987887	0.86261304930606	1.41883125893281	0.225582795236082	1.81376317226756	1	1.21290443468701	0.912136399868862	1.38852676452984
AT1G09690.1	withSNP	Translation protein SH3-like family protein	No name	7784.41091647663	233.975082425	259.1275892	219.557598925	222.3810151	220.183126475	339.094322355072	8348	8660.25	6727	8018	7706.75	10.2372961384318	0.348467475	0.288548225	0.320683725	0.224866275	0.4394309	1.12408862903226	11.75	9.75	9.25	7.5	14.3333333333333	0.342489681154412	1.1328456665564	0.888352810464229	1.02282770546205	0.893839562223682	-1.04871102219214	0.990036345128572	1.00265398646795	0.987030682164224	-1.10935914338289	0.98442570003213	-1.06575345325056	1	-1.23185775503604	0.995225619784613	1.1417791949026
AT5G23270.1	withSNP	sugar transporter 11	ATSTP11	182.043849018653	3.048575775	0.918522425	1.5720869	1.2824398	3.653381225	4.41822576086957	274.5	79.25	112.75	117.666666666667	329.75	28446.9299846143	342.1534703	379.568735975	266.915941975	352.280765075	342.852503466667	1103.72087193548	30667.5	33007.25	20720.5	30255.75	29980.3333333333	0.123936862497795	-1.74986417576595	0.40870433046445	-1.35829168392907	0.564554906263336	-1.48395789548785	0.788818101705081	1.15103330500969	0.975031328111912	1.05813780306317	0.103270333384778	-1.30531721213122	1	-1.00803180176737	0.995225619784613	1.05427939261396
AT4G05320.4	withSNP	polyubiquitin 10	UBI10	12931.3339710536	211.5362575	155.76800385	150.76546875	145.453032966667	217.839144925	306.574286231884	16091	11582.5	10030.25	11208.6666666667	16355.75	13.4307497881011	0.143250325	0.202804425	0.23970575	0.156361775	0.223794566666667	0.462097822580645	10.5	13.75	14.75	11.25	16	0.631869299596129	-1.21797159758449	0.610041098589596	-1.19506318260532	0.697657926358885	-1.30649712933523	0.887068174714938	1.0716395834318	0.936059952680613	1.22962486827902	0.643287072981119	1.38868199620821	1	1.04892667173772	0.957597324561455	1.2606851127109
AT1G29920.1	withSNP	chlorophyll A/B-binding protein 2	AB165	9562.41318086418	105.8615451	214.849593975	199.488997625	166.996776733333	217.387154125	153.422529130435	5964.25	11382.25	9628.25	9339.33333333333	11786.5	8.96887802799402	0.048172875	0.640856375	0.05794565	0.07021885	0.0622901	0.155396370967742	2	32	2	3.25	2.66666666666667	0.0908667304594647	1.72634623905468	0.0678201553505043	1.70174012659824	0.607174399234541	1.41089992382767	0.081602440619974	1.76385774606488	0.000162013501044626	4.31945999746628	0.985151542605257	1.0447909429152	NA	1.16288316599672	0.995720797264669	1.08568286532311
AT2G34420.1	noSNP	photosystem II light harvesting complex gene B1B2	LHB1B2	13828.8170117377	238.0636009	316.944487125	280.91008255	340.556874933333	324.886188675	345.019711449275	11767.5	14716.5	11944.75	16866	15664.5	13696.8109719896	238.0636009	316.944487125	280.91008255	307.7402354	337.756205566667	767.947099677419	11767.5	14716.5	11944.75	14736	16060.3333333333	0.18964662984973	1.34953729903196	0.251464029742149	1.27568242265368	0.378816724712117	1.3955431870881	0.119931006087458	1.41468918509062	0.911346203705589	1.21469193410405	0.922323027242507	1.10508338325611	1	1.21686549785639	0.8197176404986	1.32554337546846
AT3G62870.1	withSNP	Ribosomal protein L7Ae/L30e/S12e/Gadd45 family protein	No name	10207.1936006913	208.33073135	248.515547475	210.4214725	213.8559542	215.35089655	301.92859615942	10251	11414.75	8893	10647	10411	1.19500169424855	0.027739425	0.052835275	0.037984925	0.018596325	0.0408913666666667	0.0894820161290323	0.75	2	1.5	0.5	1.33333333333333	0.0346641324728442	1.21632827603736	0.343070260668863	1.09824057145426	0.938404294254982	1.02624833057578	0.415053469820163	1.09821201187357	NA	1.13003415579859	NA	1.10345474503448	NA	-1.02688315169954	NA	1.03327656114511
AT3G05725.1	withSNP	Protein of unknown function (DUF3511)	No name	42.7233539876507	2.574106225	0.70426195	0.83281675	1.03870606666667	2.977890975	3.73058873188406	70.5	16.5	18.75	28.6666666666667	82.5	9264.21147534793	358.602768275	379.1696854	380.434861275	354.1807372	334.4079763	1156.78312346774	9701.75	9909.25	8918.25	9171.75	8845	0.113294779360283	-1.76410850440751	0.163036929146402	-1.59411008883836	0.569319232024162	-1.46900982812889	0.842297502316206	1.11537414607363	0.993742066414489	1.01345386743785	0.957882967172005	1.03390712541966	1	-1.05133683026719	0.995720797264669	1.01795047981506
AT4G24190.1	withSNP	Chaperone protein htpG family protein	AtHsp90-7	29699.6412859719	286.7010821	271.8342398	214.412780225	259.552753133333	214.714655825	415.508814637681	36330.75	31176	23298	33524	26885.25	4.14966368957847	0.0254333	0.068257975	0.0246863	0.032847925	0.0421819333333333	0.0820429032258064	2.75	8.5	2	3.25	5	0.859342153504108	-1.06511055066985	0.39353530321267	-1.2183665186684	0.871672176644084	-1.11227813091545	0.427358171543502	-1.23500766061575	NA	1.58701396450053	0.985151542605257	-1.05468773098375	NA	1.05748110431311	NA	1.22515019272172
AT1G04270.2	withSNP	cytosolic ribosomal protein S15	RPS15	0.193154113753084	0.05641135	0	0	0.0277754	0.0362681	0.0817555797101449	0.75	0	0	0	0.25	0.153355251353659	0.02729075	0	0	0.004804425	0.00878486666666667	0.0880346774193548	0.75	0	0	0	0	NA	-1.06884648175577	NA	-1.02730370139189	NA	-1.06413355086002	NA	-1.01997464644855	NA	-1.11437894189711	NA	-1.11230488049087	NA	-1.11448665515981	NA	-1.11283462099277
AT2G02850.1	noSNP	plantacyanin	ARPN	10883.9739237914	442.06371585	286.9609914	315.5297437	380.316078366667	324.247840375	640.672051956522	14800.5	8873	8995.5	12826.3333333333	10637.75	10945.062146585	442.06371585	286.9609914	315.5297437	347.7720784	329.872538066667	1426.0119866129	14800.5	8873	8995.5	11309.25	10673.3333333333	0.0445585023620446	-1.45966615093834	0.243287751086414	-1.25035455289563	0.801540230770877	-1.1398742243253	0.308796967758787	-1.25153591013442	0.425115101647625	-1.54157052809089	0.319607960630054	-1.41041804587675	1	-1.26832721373072	0.84951614867593	-1.29181239675689
AT5G13450.1	withSNP	delta subunit of Mt ATP synthase	ATP5	10034.8182469159	225.361532975	205.52691485	199.033738975	220.567841	213.964621225	326.610917355072	11345.5	9626.75	8489	11207	10546.5	19.8853243253268	0.2452553	0.601354225	0.559822725	0.335628875	0.4202392	0.791146129032258	11.75	28	24.25	15.25	19.6666666666667	0.442258318034023	-1.06776847733102	0.656439823783916	-1.03775202567963	0.944598142113336	-1.01783451497839	0.918661719339998	1.01216611718146	0.660799463448789	1.68134635440432	0.443978182244712	1.58642032343523	1	1.14948665051107	0.961537841563531	1.27006589707006
AT5G15530.1	withSNP	biotin carboxyl carrier protein 2	BCCP2	14192.2423576321	267.360821925	234.8155536	207.1386862	250.500940933333	213.808576375	387.479452065217	17313.25	14131.75	11338	16431.3333333333	13554.75	8.83028166022307	0.20040185	0.1540955	0.1232291	0.13217535	0.147632533333333	0.646457580645161	12.75	9.5	6	7.5	8.66666666666667	0.515072062874801	-1.10719980571339	0.182277152664604	-1.17376905642731	0.872578890875693	-1.06183995417447	0.271172959762607	-1.1670317696682	0.933746639988456	-1.24153611444955	0.433162570595827	-1.55455531264664	NA	-1.45745547652844	0.913358196411231	-1.3524377898831
AT1G79550.2	withSNP	phosphoglycerate kinase	PGK	14565.0097938903	163.6448498	194.8904999	190.366424975	215.4265001	213.490488	237.166448985507	13087.5	14709.75	12805	17263.6666666667	16609.5	5.84546152902874	0.065442175	0.11098785	0.081792825	0.0796139	0.0936973	0.211103790322581	4.5	8	5	5.75	6.66666666666667	0.11106572987296	1.24130482197915	0.0496569758912631	1.26366619660313	0.167991578285449	1.31364877887254	0.0100831496628397	1.37997740115922	0.90509051680335	1.34736005157561	0.950481920551373	1.1283734550966	NA	1.13778981430297	NA	1.29526649396918
AT1G04300.3	withSNP	TRAF-like superfamily protein	No name	0	0	0	0	0	0	0	0	0	0	0	0	0	0	0	0	0	0	0	0	0	0	0	0	NA	NA	NA	NA	NA	NA	NA	NA	NA	NA	NA	NA	NA	NA	NA	NA
AT4G33865.1	withSNP	Ribosomal protein S14p/S29e family protein	No name	3980.07627914803	206.5739308	217.112381425	180.9773861	202.541037566667	213.4317001	299.382508405797	4264.25	4247.75	3209.25	4230	4323	5.37704489509464	0.2318859	0.4180558	0.2858039	0.257910775	0.320966666666667	0.748019032258064	4.5	8	4.75	4.5	5.66666666666667	0.639193426689019	1.08587082751053	0.803989311926716	-1.04304910676909	0.975023916400438	-1.0162737101539	0.581493455910481	1.09768202024259	0.919222597943149	1.30049432884274	0.982181360812819	1.0695257725376	NA	1.00277147898503	NA	1.14005931589093
AT1G49290.1	withSNP	0	No name	69.2014673844445	2.28290135	0.88798255	0.821767475	0.895795966666667	2.697072075	3.30855268115942	107.75	39	30.75	43.3333333333333	128.75	16025.9457142937	332.200038	382.940782375	410.691731375	334.392871525	328.509083633333	1071.61302580645	15695.75	17567.25	16688.25	15114.25	15235	0.270703495011699	-1.53448554762172	0.198378871822456	-1.54892171912308	0.566977965084056	-1.47561756624171	0.820310904650567	1.13021982755461	0.929381341341139	1.10168710690051	0.421835496997545	1.20047752484775	1	-1.03178564858124	0.995225619784613	1.05707939703233
AT1G04330.1	withSNP	0	No name	0.978640664576032	0.0481918	0.068998525	0.0538423	0.0336157666666667	0.07518635	0.0698431884057971	1	1.5	0.75	0.666666666666667	1	0	0.004214925	0.009490375	0	0.0038131	0	0.0135965322580645	0	0	0	0	0	NA	1.08744921218647	NA	-1.00732861365594	NA	-1.03473779321971	NA	1.01139074829184	NA	NA	NA	NA	NA	NA	NA	NA
AT3G23170.1	withSNP	0	No name	1133.38415549051	14.840497025	21.493678925	64.087670325	22.0079584	32.8518308	21.5079667028986	559.75	756.5	2043	835.333333333333	1222.5	11066.9907197022	324.364852275	333.36111195	285.245612325	318.935408425	323.044479033333	1046.33823314516	11999.5	12060.75	9178.25	11315	11694.3333333333	0.273234311237803	1.38153053685272	1.87685230697287E-10	3.60273705151427	0.523927250593246	1.39479538747968	0.0034727245377857	2.03994683550186	0.993742066414489	-1.0172753566869	0.690239266674701	-1.15802509753118	1	-1.05151247941476	0.995225619784613	1.05713818939371
AT1G52890.1	withSNP	NAC domain containing protein 19	ANAC019	8936.9107978446	56.240685525	126.485726075	251.128220825	106.928148	210.79225845	81.5082398913044	3397	7510	13044.75	6552.66666666667	12557.5	1.98011830668551	0.037931875	0.060538475	0.032901125	0.024447625	0.0491055333333333	0.122360887096774	2	3.25	1.5	1	2.33333333333333	0.0357519767728638	1.87112617094311	1.33431807664034E-06	3.2010992741287	0.366466204797401	1.61102156373433	0.000181707575887102	2.74587866225559	NA	1.19442489914405	0.985151542605257	-1.04873531583173	NA	-1.18903705170866	NA	1.06045979957094
AT1G04360.1	withSNP	RING/U-box superfamily protein	No name	8.57792752651545	0.136776275	0.184291225	0.0984683666666667	0.189629733333333	0.158807325	0.198226485507246	8.5	10.75	3.75	12.3333333333333	9.75	0.494816320170134	0.007842975	0.01156305	0.0283055	0.013208875	0.00518653333333333	0.0252999193548387	0.25	0	1.25	0.5	0.333333333333333	0.748152847424412	1.17990265120924	0.49728662451022	-1.29748232298457	NA	1.17810667212121	NA	1.10558708547895	NA	-1.05969195374421	NA	1.2589613700292	NA	1.057989689299	NA	1.00609246809726
AT1G04370.1	noSNP	Ethylene-responsive element binding factor 14	ATERF14	0.0955738731404655	0.0528143	0.0271206	0	0	0.036375	0.076542463768116	0.25	0	0	0	0.25	0.104767432555305	0.013203575	0.00678015	0	0	0.036375	0.0425921774193548	0.25	0	0	0	0.333333333333333	NA	-1.03489564612578	NA	-1.00550656133611	NA	-1.03168427399972	NA	1.00166977056004	NA	-1.04859767373727	NA	-1.0463815175466	NA	-1.04939639731823	NA	1.00062022137218
AT1G04380.1	withSNP	2-oxoglutarate (2OG) and Fe(II)-dependent oxygenase superfamily protein	No name	2.43119008260128	0.0563831	0.090468875	0.06133015	0.0494524	0.05808365	0.0817146376811594	1.5	5	1.25	3	1.75	0	0	0	0	0	0	0	0	0	0	0	0	NA	1.34385737188236	0.960663855745881	1.02100608733767	NA	1.13359360921634	NA	1.03983741389498	NA	NA	NA	NA	NA	NA	NA	NA
AT5G26717.1	withSNP	Putative membrane lipoprotein	No name	40.9270736115713	2.901355375	1.225190575	1.146361975	1.24113013333333	3.902345675	4.20486286231884	59.25	22.5	18.25	25	80.75	6913.09077004395	342.2745192	369.41094505	382.64432265	367.34733375	322.1404801	1104.11135225806	7005.25	7348.5	6808.25	7177.75	6421.33333333333	0.398138502212935	-1.41164180438108	0.329315321626149	-1.40998146927845	0.672607099575524	-1.36026552075922	0.723762192226512	1.19051329129482	0.988758082192571	1.03306521584948	0.863632507205659	1.0869487595704	1	1.02869522362596	0.995225619784613	1.06288800478132
AT1G01980.1	withSNP	FAD-binding Berberine family protein	No name	287.328993967381	4.8774225	1.94298415	2.054080875	1.91098916666667	6.5788684	7.06872826086957	419.25	150.5	142	166.333333333333	567.25	27224.4147201322	331.6171347	359.74188535	335.12595545	347.4268105	315.378930533333	1069.73269258065	28268.5	29853.25	24782	28337.5	26199	0.264011921583596	-1.54372216340357	0.290663689885968	-1.45384193602158	0.566345353954458	-1.47896874149783	0.680314529303991	1.22217875638533	0.988758082192571	1.03446284873943	0.985151542605257	-1.0164193425637	1	1.00724562891573	0.995720797264669	1.02450477555262
AT3G56060.1	withSNP	Glucose-methanol-choline (GMC) oxidoreductase family protein	No name	18799.6465945258	238.705258625	192.1163473	195.908205025	259.5711846	208.2852417	345.949650181159	22094	16919.25	15151.25	24233.3333333333	18858.5	8.55790429711473	0.094086425	0.096259075	0.12004005	0.1073288	0.119199866666667	0.303504596774194	8	7.75	8.5	8.75	10	0.397565275583616	-1.17728579674234	0.545341717687464	-1.11642865985248	0.870045004230771	1.08343684770298	0.767860534209432	-1.07377986466174	0.994074186244636	-1.01936905646251	0.923779289815423	1.14568312689487	NA	1.06552446231978	0.995225619784613	1.1494068290883
AT1G75388.1	withSNP	conserved peptide upstream open reading frame 5	CPuORF5	13092.7071216553	300.408830225	201.7860896	183.9399772	237.880163266667	208.22001265	435.375116268116	18526.25	11696.25	9612.5	14875.6666666667	12624.75	9.35112058462682	0.166903325	0.1499105	0.16490695	0.16314985	0.1860667	0.538397822580645	10	8.5	8.25	9.5	10.6666666666667	0.0154207046367126	-1.42246216879656	0.00325194120760394	-1.46495959325846	0.445789437722522	-1.24785128371074	0.0598191717696545	-1.33719351465182	0.980551210244169	-1.11988111543214	0.985151542605257	-1.05201229455724	NA	-1.03587543239295	0.995759479099412	-1.0210133477733
AT1G75390.1	withSNP	basic leucine-zipper 44	AtbZIP44	13092.7071216553	300.408830225	201.7860896	183.9399772	237.880163266667	208.22001265	435.375116268116	18526.25	11696.25	9612.5	14875.6666666667	12624.75	9.35112058462682	0.166903325	0.1499105	0.16490695	0.16314985	0.1860667	0.538397822580645	10	8.5	8.25	9.5	10.6666666666667	0.0154207046367126	-1.42246216879656	0.00325194120760394	-1.46495959325846	0.445789437722522	-1.24785128371074	0.0598191717696545	-1.33719351465182	0.980551210244169	-1.11988111543214	0.985151542605257	-1.05201229455724	NA	-1.03587543239295	0.995759479099412	-1.0210133477733
AT1G21750.1	withSNP	PDI-like 1-1	ATPDI5	18560.2697503117	289.8774149	208.370285675	193.382715725	203.4797958	208.07330525	420.112195507246	25601.5	16692.75	14752.75	18393.3333333333	18244.25	1.90013486384009	0.016291625	0.024224925	0.032184325	0.0189168	0.0489591666666667	0.0525536290322581	1.25	1.75	2	1.25	3.66666666666667	0.246176920722614	-1.3572566736434	0.217705000195843	-1.33670597804008	0.484856553005339	-1.3773197746303	0.394069864916059	-1.2746288144912	NA	1.08048163722261	0.907780552071652	1.17461753799267	NA	-1.00354038165994	NA	1.4201935257863
AT5G55930.1	noSNP	oligopeptide transporter 1	ATOPT1	42753.0214979889	326.9268779	359.809873875	354.245736725	314.675014833333	326.674685475	473.80706942029	43013.5	45936.5	40204	42141	42586.75	42161.0010619675	326.9268779	359.809873875	354.245736725	339.423397875	314.933608666667	1054.60283193548	43013.5	45936.5	40204	42735	40319.3333333333	0.660749122023676	1.13492553467929	0.544159561935636	1.15199141922033	0.959644331559494	-1.03970103446017	0.886755512722134	1.04899571653652	0.977052930375852	1.0497437788178	0.920873693113625	1.05320882879304	1	-1.00102943504971	0.995466099060289	1.03284283767062
AT5G65870.1	withSNP	phytosulfokine 5 precursor	ATPSK5	3960.04556365803	149.610563925	129.0926748	195.9123063	140.044542466667	207.615275325	216.82690423913	3769.75	3121.5	4168.75	3558	5142.5	0.281531356238784	0.024700425	0.044102125	0	0	0	0.0796787903225806	0.5	0.75	0	0	0	0.817167033508474	-1.08688266258107	0.166805386265965	1.36203664109433	0.953343232851643	-1.05024534642125	0.172698386801196	1.40727196029072	NA	1.05190382014589	NA	-1.0808927775874	NA	-1.08227549929736	NA	-1.08198900007039
AT3G43720.1	withSNP	Bifunctional inhibitor/lipid-transfer protein/seed storage 2S albumin superfamily protein	LTPG2	7124.7459364547	257.600162875	164.325885125	171.33821065	214.204142966667	206.82787405	373.333569384058	9659	5766.25	5439.75	8148.33333333333	7596.5	4.91091304180178	0.05019105	0.21987315	0.2190369	0.0911311	0.194187	0.161906612903226	1.25	8	6.25	2.75	6.66666666666667	0.000769885295567872	-1.50541161548901	0.00733900515492676	-1.37151943188439	0.500501003336481	-1.1996612265957	0.310035953496753	-1.17313518529943	NA	2.06702740665794	0.131742379846403	1.98140107723678	NA	1.25709618922023	NA	1.86040711456646
AT5G38480.1	withSNP	general regulatory factor 3	GRF3	10028.353212922	185.968874275	193.36893285	205.997024825	197.5676372	206.58269175	269.520107644928	10008.75	9694	9394.5	10735	10900.75	31.9533209049958	0.6632069	0.912423425	0.73400255	0.460428125	0.434883166666667	2.13937709677419	35.75	46	33.5	21.75	22.3333333333333	0.493745759862944	1.07026502916332	0.00545963000364271	1.20768693910744	0.749932463289337	1.06731458236046	0.031056141133198	1.1827293310825	0.944427375597193	1.19910453213079	0.994141603173337	1.02181861066454	1	-1.43450335785871	0.995466099060289	1.10068802080544
AT1G80470.1	withSNP	F-box/RNI-like/FBD-like domains-containing protein	No name	70.1515473220912	1.145362875	0.659405575	0.690934375	0.392156766666667	2.05198755	1.65994619565217	83.5	42.25	39.25	28.6666666666667	150.75	23398.3411486372	317.5657623	351.59962865	378.903382075	335.347125725	313.3418644	1024.40568483871	23143	24798.5	23855.75	23369.75	22287.6666666667	0.644908736326495	-1.2399277947911	0.682237579302939	-1.18224097776023	0.675720941971198	-1.35184224158479	0.475068798522949	1.35239183093448	0.95802464907785	1.05724696715914	0.419999897332381	1.15942309617522	1	1.01443986477144	0.980337766583235	1.06577681908036
AT2G31500.1	withSNP	calcium-dependent protein kinase 24	CPK24	208.073601875837	3.005197775	1.2047241	1.461453075	1.17255973333333	3.554217275	4.3553590942029	314	116.5	118.5	124	370.25	31704.9753793678	322.610961025	372.237329625	300.724379525	329.82553965	303.338500033333	1040.68051943548	33201.75	37169.25	26768	32443	30439	0.376624750187937	-1.42922833027108	0.468674560472292	-1.31027488956049	0.644119261977816	-1.39080376962462	0.831377735290266	1.12080022563004	0.913760306265077	1.103677466919	0.786786307547676	-1.09575086926325	1	-1.01743771560389	0.995720797264669	1.01174784657312
AT2G25520.1	withSNP	Drug/metabolite transporter superfamily protein	No name	13507.7362894038	181.3677442	207.7429286	188.91917405	213.224564066667	204.92947255	262.851803188406	13131.25	14270.75	11471.25	15584	14513	2.25661871807821	0.027122375	0.0997812	0.009464875	0.03402015	0.0198111333333333	0.0874915322580645	1.75	6	0.5	1.75	1	0.30847218147601	1.18646802244492	0.447188368610778	1.12852900403277	0.637471227582989	1.16932415834238	0.304732140944306	1.19012075569793	NA	1.64319509064493	0.840226589501313	-1.22972316367313	NA	1.00258557838152	NA	-1.12554036138149
AT1G62380.1	withSNP	ACC oxidase 2	ACO2	9418.72014033588	106.620129225	133.29095565	166.856203975	196.604555433333	204.910082125	154.521926413044	6620	7892.25	8910.5	12373	12552	16.0736721541012	0.2712407	0.54799485	0.09636495	0.256122275	0.198325833333333	0.87497	16	33	4.25	15.5	11.6666666666667	0.276886750047014	1.27717739300157	0.00469629469052539	1.62454164933752	0.0269114783069122	1.73939842882247	0.000216314140939104	1.9309313748294	0.881592737105521	1.37231326182646	0.650650509096509	-1.40621292710283	1	-1.00662997675169	0.995466099060289	-1.11489385679682
AT2G02720.1	withSNP	Pectate lyase family protein	No name	91.45607485327	1.42355795	0.7987221	0.840692175	0.656848533333333	2.13814025	2.06312746376812	113.5	59.75	53.75	53	174.25	24939.8087704533	323.360365025	369.102233825	320.65146395	329.25919685	301.7843222	1043.09795169355	25921.25	28778	22301.75	25239	23564.3333333333	0.601842530248902	-1.27081469815081	0.637072489940295	-1.20985639021301	0.73349596826616	-1.30880302094717	0.626762163360464	1.25328481623191	0.934038362850486	1.09029291543804	0.968441625815036	-1.03224615156292	1	-1.02067202074119	0.995720797264669	1.01385203384604
AT1G04501.1	noSNP	0	No name	0	0.0857762	0.08101585	0	0.0866565	0	0.124313333333333	0	0	0	0	0	0	0.02144405	0.040507925	0	0.021664125	0	0.0691743548387097	0	0	0	0	0	NA	NA	NA	NA	NA	NA	NA	NA	NA	NA	NA	NA	NA	NA	NA	NA
AT1G13970.1	withSNP	Protein of unknown function (DUF1336)	No name	367.994013580653	6.3677035	2.338569825	2.9674168	3.8563928	4.880586775	9.22855579710145	618	204.25	230.75	376.666666666667	468.5	29480.4478194922	337.041917675	378.502514375	263.615675675	352.424939225	301.111369933333	1087.2319925	32191.25	34870.5	21703.25	32171.25	27995.6666666667	0.0497851761755106	-1.90907880132452	0.159015915606973	-1.57289371308678	0.655585585366469	-1.38322650079786	0.793744795318765	-1.14049525865367	0.935790755279665	1.07215908813705	0.0193793143775597	-1.30552603377387	1	1.00417826895773	0.983333153223751	-1.06145937360867
AT1G04510.2	withSNP	MOS4-associated complex 3A	MAC3A	0	0	0	0	0	0	0	0	0	0	0	0	0	0	0	0	0	0	0	0	0	0	0	0	NA	NA	NA	NA	NA	NA	NA	NA	NA	NA	NA	NA	NA	NA	NA	NA
AT5G01600.1	withSNP	ferretin 1	ATFER1	9968.28661814787	125.980496275	154.5793977	138.4770776	160.911860366667	204.684497975	182.580429384058	8445.75	9988.25	8061.25	10706	13504.5	8.73606872920303	0.22660855	0.051504475	0.172857725	0.10225565	0.177054966666667	0.730995322580645	14.25	2.5	9.75	6.5	11	0.697844278508034	1.18889354765506	0.741452358679355	1.13803400643103	0.840094022780278	1.19051308553885	0.257488129101593	1.49481041604207	0.28576836927618	-2.141298195845	0.920476206120896	-1.17110267991885	NA	-1.50914277275685	0.995225619784613	-1.1676103224217
AT4G39610.1	withSNP	Protein of unknown function, DUF617	No name	88.50184398767	2.885727375	0.5297199	1.075276075	1.2771854	2.628448	4.18221358695652	156.75	27.5	48.5	71.6666666666667	145.5	14680.5111328334	296.921956975	335.641655725	192.343774625	299.809503275	298.322676366667	957.812764435484	16262.5	17846.25	9131.25	15729.25	15960	0.0541025395648451	-1.93621531595999	0.22292882113952	-1.51630593566064	0.611140406763936	-1.42755343947378	0.982851238091699	-1.01352202812553	0.953110564691399	1.07838016724768	0.00122074227893069	-1.5582118385351	1	-1.02731955877169	0.995720797264669	1.03240193133712
AT4G36250.1	withSNP	aldehyde dehydrogenase 3F1	ALDH3F1	17188.9997170946	238.0497674	222.9585333	191.244280175	220.041149433333	203.422724425	344.999662898551	20300.25	17425.5	13779.25	18985	16986.25	2.28975017026405	0.0270249	0.05011845	0.02816415	0.043755375	0.0267103	0.0871770967741935	2	3.25	1.5	2.75	1.33333333333333	0.817660319052075	-1.05096575428014	0.366686412967501	-1.1392569352482	0.852826577961567	-1.07813691842071	0.617862776194173	-1.09720124846784	NA	1.26659310389042	0.985151542605257	-1.05455085414925	NA	1.13249289766889	NA	-1.13547765720639
AT1G04550.1	withSNP	AUX/IAA transcriptional regulator family protein	BDL	29.911899085979	0.574182925	0.4840586	0.43376955	0.666102033333333	0.3820988	0.832149166666667	37	29.75	22.75	43.6666666666667	24	0.700732073649064	0.006974125	0.02318	0.02218315	0.016761725	0.0319631333333333	0.0224971774193548	0.25	1	0.5	0.5	1.33333333333333	0.859517080589175	-1.09555254310174	0.705569525648924	-1.15850949777185	0.917351978123695	1.10807811549731	0.563657132512301	-1.27043316125406	NA	1.15242221668297	NA	1.06075081884701	NA	1.04520600781744	NA	1.30878792052395
AT3G02810.1	withSNP	Protein kinase superfamily protein	LIP2	224.434913889303	3.13525485	1.54832475	1.471593825	1.5394078	3.923440875	4.54384760869565	312.75	139.75	119	156.333333333333	396.5	29320.1273639571	295.2922776	345.03909735	296.188435225	313.921352875	296.745914633333	952.555734193548	29630	33386.25	25545.5	30160	29031.3333333333	0.403970091387168	-1.4166163680317	0.352426161339805	-1.40086582468665	0.673349237093799	-1.37286005856854	0.755637553429318	1.17369060476383	0.852405661160015	1.11386032196245	0.970028168727166	-1.02398182230543	1	1.022612522522	0.987984404378422	1.05368085032188
AT3G04730.1	withSNP	indoleacetic acid-induced protein 16	IAA16	9713.88119358086	184.006414575	149.3838974	148.402259875	169.768015366667	202.452847225	266.675963152174	10990	8304	7527.5	10351.6666666667	11980.25	1.43449095599557	0.02263045	0.052232275	0.023867075	0.024078175	0.0270973	0.0730014516129032	1	2.5	1	1.25	1.33333333333333	0.451604182310954	-1.19861550445305	0.553879233888665	-1.14032935330648	0.891472015509446	-1.08732071529092	0.617344162606429	1.14139784696866	NA	1.41858944869092	0.985151542605257	1.03929907634662	NA	1.06679137030898	NA	1.08233366973162
AT1G04560.1	noSNP	AWPM-19-like family protein	No name	6.19184638495294	0.0319309	0.424441475	0.304633475	0.0287080333333333	0.0400005	0.0462766666666667	0.5	17.75	10.25	1	0.5	6.14910951909019	0.01596545	0.424441475	0.304633475	0.025362025	0.026667	0.0515014516129032	0.5	17.75	10.25	0.75	0.666666666666667	NA	1.40174841252496	NA	1.27355079416479	NA	1.04128636923303	NA	1.0021531161087	NA	1.65032927341006	NA	1.45641570303501	NA	1.01204887247038	NA	1.002602813879
AT4G11010.1	withSNP	nucleoside diphosphate kinase 3	NDPK3	8868.23980949918	211.89438815	204.2526213	200.934600975	201.7431522	202.4286157	307.09331615942	9769.5	8772	7872	9405.66666666667	9149.25	13.5641350634387	0.411566625	0.384425525	0.305426475	0.285220175	0.244997466666667	1.32763427419355	18	16.5	11.75	11.25	10.3333333333333	0.945584236934255	-1.01042578606306	0.744845984090184	1.03399512518294	0.853727018834217	-1.0454703516236	0.884314448160987	1.01944651501338	0.993221328655207	-1.04749726762413	0.861800319664325	-1.22520958238481	1	-1.35276805033454	0.859884145315468	-1.46413479030508
AT3G26934.1	withSNP	0	No name	50.9003658882379	1.40664835	1.405988425	1.33045635	1.94037956666667	3.3064268	2.03862079710145	41.75	34.25	31.75	57.6666666666667	96.5	8587.90555060563	326.085446675	344.08446175	278.49550295	324.67504805	296.588152366667	1051.88853766129	9418.75	9598.25	6958	8983.75	8384	0.990356162423682	-1.00904822383646	0.965814116072295	1.02255387948685	0.886325674912328	1.15034357092941	0.282162587859183	1.52447041968258	0.994066007844908	1.01002351081194	0.295814325665256	-1.19579933743626	1	-1.04232121172851	0.995225619784613	-1.03853721646639
AT3G28790.1	withSNP	Protein of unknown function (DUF1216)	No name	291.264325513237	4.0028183	3.1885181	1.57419725	1.67464996666667	4.2570788	5.80118594202899	401.5	300.75	129	173.666666666667	438.25	29616.7574450557	315.418925475	398.4927816	168.9185266	375.63120275	286.1123733	1017.48040475806	32109	39541	14786	36246.5	28314.6666666667	0.846594231184264	-1.11392763469767	0.265592364032257	-1.47670111094923	0.623616405640887	-1.42179034724492	0.928385222791695	1.05579079752137	0.863891590484998	1.19684129672985	0.000423779715925556	-1.82971946341365	1	1.12621506282324	0.995720797264669	-1.0338491143094
AT1G04590.2	withSNP	0	No name	9.01036514092845	0.277958666666667	0.1539819	0.177860625	0.16554775	0.18562095	0.402838647342995	13	5.75	8.5	7	11	3.17300110814117	0.038620175	0.060210525	0.088568225	0.047454675	0.0686335666666667	0.124581209677419	2.25	3	4.25	2.5	3.66666666666667	0.745958799477582	-1.15471776229	0.955313652353235	-1.02578657354565	NA	-1.13739014544338	NA	-1.00251642072441	NA	1.06306929810243	0.850796645195717	1.2088891156922	NA	1.01739005317574	NA	1.09247805875424
AT5G15140.1	withSNP	Galactose mutarotase-like superfamily protein	No name	154.306195653456	2.6247948	1.7807964	1.559958325	1.32080953333333	3.423302775	3.80405043478261	198.75	118.75	93.5	100.333333333333	258	22368.9498392823	296.199773675	346.526504625	328.863276425	320.65134925	284.9130143	955.483140887097	22212.5	25111	21259.75	22974.25	20764.3333333333	0.676663531452998	-1.22569259726433	0.56046876580509	-1.2579921856058	0.694638245636293	-1.35069044309963	0.701260135506264	1.20960172132275	0.863804466394995	1.11571095069637	0.824708555864471	1.0786856065787	1	1.03839066137518	0.995225619784613	1.04307774633924
AT1G04610.1	withSNP	YUCCA 3	YUC3	13.5145198026237	0.088668475	0.33902965	0.19216955	0.154844333333333	0.135084475	0.128505036231884	7	24.5	13.25	12	10.25	0.774291679857967	0.01059305	0.020245025	0.0119583	0.0107455	0.0127562	0.0341711290322581	0.5	1.5	0.5	0.5	1	0.109007628278101	1.76683594853977	0.347825633848374	1.39650871148896	0.80577888498145	1.23682430551628	0.730854782729105	1.1861490114776	NA	1.22253676330699	NA	1.0201789831511	NA	1.00075211707326	NA	1.1362070257899
AT5G47910.1	withSNP	respiratory burst oxidase homologue D	ATRBOHD	31871.4393097946	234.934726725	212.080902175	223.304388575	261.5191891	201.82081195	340.485111195652	35671.5	30228.75	28416	40090.3333333333	29901.25	3.6139521491816	0.02006365	0.013909275	0.028582975	0.037758075	0.0355200666666667	0.0647214516129032	2.75	2.25	4	4.75	4.66666666666667	0.767532161563095	-1.06613864708027	0.882767390114187	1.03036659678135	0.790833209899303	1.10940899711393	0.673544511823465	-1.08840215016862	NA	-1.06925676248033	0.887516691751879	1.20311571544419	NA	1.21788824187904	NA	1.30352731020709
AT1G04625.1	withSNP	Polynucleotidyl transferase, ribonuclease H-like superfamily protein	No name	1.43257872305358	0.076384325	0.0578263	0.0988172	0.0361401333333333	0.052450575	0.110701920289855	2.25	0.75	2	0.666666666666667	1.25	1.29503170662751	0.063789675	0.030933475	0.0426937	0.054868675	0.0435735333333333	0.20577314516129	1.75	1	1	1.5	1.33333333333333	NA	-1.21582117302823	0.979557239052538	1.01132052138329	NA	-1.21184251289045	NA	-1.12777960605004	NA	-1.16511027987846	0.932954808414044	-1.12763379321667	NA	-1.04602759690288	NA	-1.14026793556787
AT3G24830.1	withSNP	Ribosomal protein L13 family protein	No name	8255.61825478758	190.662219125	224.181244025	195.747939125	196.673591733333	201.46478535	276.322056702899	8252.25	9125.25	7268.75	8601	8557.25	4.64190967008861	0.172910775	0.17537825	0.1116617	0.099640875	0.0758853333333333	0.557776693548387	6.75	6.75	3.5	3.75	2.33333333333333	0.0400999303806025	1.20816662977938	0.231816313344022	1.11858883550089	0.912326869687696	1.0341434168657	0.276347666076392	1.12370643353059	NA	1.00286812852001	0.788742313418074	-1.30666625766078	NA	-1.31411272395094	NA	-1.57667529934731
AT2G36530.1	noSNP	Enolase	ENO2	21349.44782611	287.599632275	275.353986125	260.526464925	292.7411901	274.1973968	416.811061268116	23675.25	20897.5	18116	24312.6666666667	22056.5	21533.0194260168	287.599632275	275.353986125	260.526464925	277.831559875	284.2694127	927.740749274193	23675.25	20897.5	18116	22110.75	22548.6666666667	0.888444675105604	-1.02170612090203	0.93008300771709	-1.01192985720149	0.94960028697536	1.02121593976584	0.913359899745675	1.01662452040861	0.962568337154147	-1.09053145614616	0.794112864616805	-1.1437523300423	1	-1.06295836248301	0.995720797264669	-1.02401936623113
AT1G55570.1	withSNP	SKU5 similar 12	sks12	131.55620087494	1.956818275	1.02285165	0.691117025	0.8500404	2.482088125	2.83596851449275	190.75	92	52.25	84.3333333333333	244.75	28068.5624033359	281.205433475	332.548005175	322.447853275	308.1902065	282.886193133333	907.114301532258	27374.25	31480.5	27179	28644.25	26724	0.572000240951217	-1.28387415371354	0.315024110015124	-1.41660202677936	0.712058457412184	-1.3175457531794	0.786640550730662	1.14768131718366	0.912293912499121	1.12445507690524	0.793639047446712	1.11172051640581	1	1.04975226905796	0.979035282195655	1.0880309393455
AT1G04640.2	withSNP	lipoyltransferase 2	LIP2	5.68497908695727	0.18524865	0.150630425	0.0450271333333333	0.139777666666667	0.110676775	0.268476304347826	9.25	7	1	7	5.25	1.10235590789348	0.0404468	0.074303425	0.00944645	0.01998825	0.0122727333333333	0.130473548387097	1.5	3.25	0	0.5	0.333333333333333	0.913178847578176	-1.06260467428778	0.150164545571619	-1.55753922814585	NA	-1.12345378314628	NA	-1.19102157961524	NA	1.1950177632382	NA	-1.25094901394257	NA	-1.14458090619613	NA	-1.15300497720226
AT1G04645.1	withSNP	Plant self-incompatibility protein S1 family	No name	0.778713479521316	0.0220252	0.0925199333333333	0.23366015	0.0201578	0.0205885	0.0319205797101449	0	1.25	2.25	0	0	0.819633801267424	0.005763225	0.066922425	0.0897987	0.0754482	0	0.0185910483870968	0	1.25	1.5	1.25	0	NA	1.0372790270209	NA	1.07412458707393	NA	-1	NA	-1	NA	1.05390852492441	NA	1.07331275910727	NA	1.05506145591345	NA	-1
AT3G36659.1	withSNP	Plant invertase/pectin methylesterase inhibitor superfamily protein	No name	40.4739361391764	1.453761275	0.533901925	0.6848573	0.680978033333333	2.337968675	2.10690039855072	54	17.5	19.5	25.6666666666667	87.25	10023.4339968941	276.898420325	300.2983825	286.7639466	288.6274638	280.8888964	893.220710725806	10250.25	10839	9209.25	10234.5	10143.6666666667	0.411015657777964	-1.38970926192075	0.522536421783351	-1.26718211690631	0.78137232814405	-1.25501634519088	0.588511372460235	1.26866460062244	0.988758082192571	1.03612814550444	0.993097232470053	1.0094853445854	1	1.00396807362933	0.980337766583235	1.08039936120998
AT1G04660.1	withSNP	glycine-rich protein	No name	0.998468877342421	0.0149651	0.0424066666666667	0.0500443	0.0293408	0.01661075	0.0216885507246377	0.25	1.75	1.5	1	0.5	1.00341881706268	0.003741275	0.031805	0.024048175	0.0328716	0.0056254	0.0120686290322581	0.25	1.75	1	1.5	0.333333333333333	NA	1.18022050469896	NA	1.15987898078194	NA	1.08982150759252	NA	1.0325242933023	NA	1.32857240986728	NA	1.18734125196169	NA	1.26371415828955	NA	1.00397515172023
AT1G04670.1	withSNP	0	No name	1.45553115235412	0.08730895	0.071261625	0.0318436	0.0924420666666667	0.0444143	0.126534710144928	2.5	2	0.25	2.33333333333333	0.75	9.28569355824592	0.39148025	0.275958125	0.310588325	0.36852385	0.2578364	1.26283951612903	12	8	8	11	7.66666666666667	NA	-1.03469428147188	0.48156273119055	-1.19479743573458	NA	-1.02642095244196	NA	-1.14512637540639	0.892962818806228	-1.34201147582639	0.857205430038367	-1.21819381208032	NA	-1.0621845805278	0.946797857188603	-1.29768906482365
AT2G05850.1	withSNP	serine carboxypeptidase-like 38	scpl38	173.898031569964	3.3595353	1.393578425	1.4670984	1.7002191	4.29078725	4.86889173913044	250	96.75	87.25	128.666666666667	319	20651.2811517835	286.580558225	307.271058	317.823018375	285.2928729	280.683940066667	924.453413629032	21161.75	22007.5	20213.5	20212.25	20238	0.235577461371337	-1.57675068494275	0.24371318187266	-1.49941995843853	0.646021322250897	-1.40466550577607	0.707931412718124	1.20463882399057	0.988989181574979	1.02397630565049	0.828048918135103	1.07800144831953	1	-1.04070083759694	0.995720797264669	1.02415305159787
AT1G04684.1	withSNP	0	No name	0	0	0	0	0	0	0	0	0	0	0	0	0	0	0	0	0	0	0	0	0	0	0	0	NA	NA	NA	NA	NA	NA	NA	NA	NA	NA	NA	NA	NA	NA	NA	NA
AT5G66570.1	noSNP	PS II oxygen-evolving complex 1	MSP-1	13703.3795280357	212.583866425	254.950611	240.760562225	262.7175058	271.578892575	308.092560036232	12506.5	14197.25	12106	15530.3333333333	15582.5	13576.5504199536	212.583866425	254.950611	240.760562225	244.078425	280.490292033333	685.754407822581	12506.5	14197.25	12106	13880.75	15863.3333333333	0.186391289880985	1.24530704646008	0.160060802057616	1.23254603059079	0.48148059593645	1.23530405581552	0.0525621590081608	1.34980351934328	0.944427375597193	1.12024708397163	0.939774718986827	1.07276456504733	1	1.1013640972384	0.802414019169536	1.26805453214699
AT5G54780.1	withSNP	Ypt/Rab-GAP domain of gyp1p superfamily protein	No name	765.993914454514	10.22720285	9.582018975	9.304686075	10.5045468333333	10.883410775	14.822033115942	824.75	724.5	632.75	860.333333333333	866.5	21679.3787836854	295.0310925	342.45655695	201.630672725	312.7079953	280.332936633333	951.713201612903	23660.25	26563.75	13970.75	24008	21930.6666666667	0.881072624499765	-1.03739324703899	0.954315964241006	-1.01288107781779	0.955815585558871	1.02983105044694	0.520411586525846	1.12826997433045	0.913843707162628	1.10777400615663	0.00108842967323325	-1.48387578557655	1	1.01920496057411	0.998927437278024	-1.00402279978125
AT3G49220.1	withSNP	Plant invertase/pectin methylesterase inhibitor superfamily	No name	18676.739017044	256.811449425	177.8916743	186.086246525	206.7647479	198.850381575	372.190506413043	24826	16063	15171.25	20223.3333333333	18860.75	1.84802165627771	0.03257205	0.023336475	0.02810325	0.023302625	0.0265072666666667	0.105071129032258	2.75	1.5	1.5	1.5	2	0.00902961574343752	-1.39648927617541	0.0538212415446233	-1.27038961947582	0.386530901035007	-1.23876203719719	0.200571376592882	-1.21212957108459	NA	-1.26373378529607	0.869200869522703	-1.22289223028693	NA	-1.27366272975576	NA	-1.13024630875786
AT3G16140.1	withSNP	photosystem I subunit H-1	PSAH-1	5499.66474616387	177.56672915	189.054854425	172.96326825	195.380061933333	198.5760029	257.343085724638	5574	5627.75	4647.25	6173	6087	6.42108367938456	0.2348921	0.2167307	0.2669712	0.210856875	0.242266233333333	0.757716451612903	6.75	5.75	6.5	6	7	0.597696130898214	1.10961500309588	0.718191889900601	1.06813456885409	0.807530709763826	1.10410648233545	0.312251555253823	1.18831302277687	0.984195203331022	-1.10769554050144	0.982051062230128	1.06372990370884	NA	-1.08153853289226	NA	1.05834457623297
AT1G20620.1	withSNP	catalase 3	ATCAT3	14354.5677197243	183.015765225	140.15861115	160.524358725	164.1520206	197.9528174	265.240239456522	16339.5	11731.25	12472.25	14755	17365.75	38.0419839370962	0.389820125	0.47419855	0.48977075	0.4711152	0.457509166666667	1.25748427419355	34.75	37.75	36.25	40	39	0.506538273159462	-1.23307408356721	0.917226937339765	-1.03823375114608	0.908434084165157	-1.09505005537636	0.738386632677791	1.12908904355136	0.981064124088423	1.10701683139362	0.917802494134853	1.14951379537486	1	1.11518922502694	0.987984404378422	1.1620548995337
AT5G64850.1	withSNP	0	No name	7303.56751759629	178.672947825	187.568248225	210.1400133	210.105325133333	196.999622225	258.946301195652	7215.25	7083.25	7004.5	8444	7659	0.511014374730937	0.034315725	0.04692555	0.025893075	0.0275248	0.0224509666666667	0.110695887096774	0.75	0.75	0.25	0.5	0	0.756479221211105	1.09806040329982	0.239720265810719	1.26973464486255	0.756625969606688	1.17658759568118	0.544148489647951	1.17221609294854	NA	1.02004321182763	NA	-1.04625955917331	NA	-1.02507924711787	NA	-1.08418350252916
AT5G25980.2	withSNP	glucoside glucohydrolase 2	BGLU37	20604.8610817769	64.2430306	387.222852025	372.865803025	211.623780466667	196.72955795	93.1058414492754	5687	31487.75	28692.5	18496	16802	7.3468744210349	0.11018075	0.313413575	0.00534025	0	0.0237053666666667	0.355421774193548	8.75	21.25	0	0	1.66666666666667	0.0116357853498677	2.29867360087778	0.00476239400807517	2.31834445894597	0.395109707434416	1.65328201680173	0.203493096087013	1.63016112267898	NA	1.40859142838733	NA	-1.31461600437733	NA	-1.33347798863905	NA	-1.25080045141784
AT3G61470.1	withSNP	photosystem I light harvesting complex gene 2	LHCA2	7948.1377457122	131.266755175	155.649826475	158.660789975	163.6096836	196.57363265	190.241674166667	6858.75	7714.5	7151.25	8602	10033.5	4.67999879378097	0.0811892	0.1997997	0.1081611	0.046864875	0.0863948333333333	0.26190064516129	3.5	8.75	4.25	2	4	0.440512078442314	1.22124551959267	0.21985237108636	1.29466295657226	0.666681728102473	1.23208318929707	0.0434896434085134	1.53381542977447	NA	1.67249577843542	0.926270971722185	1.15708742724262	NA	-1.21711140336549	NA	1.02220566410478
AT1G04778.1	noSNP	0	No name	4.76609447692775	0.5153273	0.376492125	0.21072085	0.362421033333333	0.361010975	0.74685115942029	7.25	5	2.25	5	5	4.74292341715187	0.5153273	0.376492125	0.21072085	0.42167515	0.301273933333333	1.66234612903226	7.25	5	2.25	5.5	4	0.726291190225787	-1.19198141737649	0.153166549602283	-1.61062882622105	NA	-1.27014078001544	NA	-1.20042346397522	NA	-1.28091114886203	0.206789188294818	-1.82478986576882	NA	-1.20484759101774	NA	-1.25384109724852
AT2G40850.1	withSNP	phosphoinositide 4-kinase gamma 1	ATPI4K GAMMA 1	296.597707732482	4.13595775	1.840971325	3.5150367	2.2313658	4.0697269	5.99414166666667	404.75	167.5	282.5	218	397.25	24719.218153981	278.478047075	328.431372675	170.7234489	297.9815144	279.125512666667	898.316280887097	27031.5	30895	14319.25	27642	26355.3333333333	0.140503759865555	-1.66777091604084	0.907290387739974	-1.05671126834212	0.577739854341881	-1.4530011257649	0.944548554690005	1.04105965758775	0.913843707162628	1.12046258939755	0.000134476361973069	-1.64591467716985	1	1.02656002102019	0.995720797264669	1.02336376857273
AT5G11400.1	withSNP	Protein kinase superfamily protein	No name	8249.83938776524	258.166649025	166.10344875	137.1184614	192.4125866	196.17997935	374.154563804348	11929.25	7179.25	5366.75	9040.33333333333	8908.75	13.0077635135461	0.2901648	0.247449725	0.27486975	0.392293775	0.329586666666667	0.936015483870968	13.25	10.5	10.25	17.25	14.3333333333333	0.0021648554068196	-1.48979334132528	3.93111319455933E-06	-1.68819141957003	0.205635923185099	-1.3254570501817	0.186744221007596	-1.22970910806388	0.961246561347828	-1.17521485476742	0.957882967172005	-1.10174182698962	1	1.20437128313218	0.995720797264669	1.08110367870753
AT1G47128.1	withSNP	Granulin repeat cysteine protease family protein	RD21	14678.9007848205	185.065545175	167.126416975	178.21065825	216.595701833333	196.096805375	268.210935036232	15438.25	13338.75	12588.25	18256.3333333333	16061.25	3.43705701971589	0.042042475	0.0370732	0.07183215	0.0340327	0.0675033	0.135620887096774	3.25	2.25	4.75	2.25	5	0.84443455289843	-1.05565700907481	0.870259051752241	1.04015508197997	0.745998594775166	1.15339095620267	0.634594744268976	1.117958116038	NA	-1.14499075072272	0.838579367998584	1.25727706591481	NA	-1.15721232934881	NA	1.15704259159785
AT1G35140.1	withSNP	Phosphate-responsive 1 family protein	EXL1	13716.4862807683	207.781271125	158.04886195	582.9107736	175.993205433333	195.91281535	301.132276992754	11175	7937.25	26397.5	9584	10356.75	2.64862731411832	0.060736625	0.05287965	0.0871042	0.054668875	0.0515323333333333	0.195924596774194	2.75	2.25	3.75	2.25	2	0.598231264125857	-1.22550166864555	0.000257195559341328	2.38440946101544	0.88796812166081	-1.13215681648854	0.99917917489757	-1.00038073218071	NA	-1.092076137355	0.844491156037181	1.25262491335112	NA	-1.0956729455998	NA	-1.13098442778812
AT4G16720.1	withSNP	Ribosomal protein L23/L15e family protein	No name	7813.45396242581	197.457872375	222.4869587	194.482889225	188.507616833333	195.7973489	286.170829528986	8136	8635.5	6916.5	7861	7932.75	0.811795494944459	0.0181298	0.0609742	0.02896955	0.029505475	0.0366775333333333	0.0584832258064516	0.25	2	0.5	0.5	1	0.328410387735927	1.1538036656786	0.646423927014509	1.07168690689334	0.916103053004065	-1.04465067799198	0.786923517062763	1.05332411838074	NA	1.11703843657178	NA	1.02244854183491	NA	1.01827854778464	NA	1.03681754171335
AT5G20830.1	withSNP	sucrose synthase 1	ASUS1	16232.4975839023	114.14436065	78.564820125	121.980105825	104.8163004	195.634944325	165.426609637681	15310.25	10332.75	14161	14410	26291.75	18.5320112473004	0.17669685	0.1427004	0.1367318	0.151977625	0.1438643	0.569989838709677	23.25	17.25	15.25	18.75	18.3333333333333	0.598057556230891	-1.25451902942433	0.843148010503955	1.0907274439563	0.9583371417495	-1.06149518002108	0.2715479020808	1.49773650125354	0.927686007915145	-1.23926603769281	0.806263121324838	-1.25044481067028	1	-1.18065197347395	0.951371947719082	-1.25752570675079
AT1G04830.2	withSNP	Ypt/Rab-GAP domain of gyp1p superfamily protein	No name	0.72073617930643	0.015269	0.0721476	0.0693583	0	0.0179307	0.0221289855072464	0.25	1.25	1	0	0.75	0.521362161014069	0.0038222	0.005135175	0.017216275	0	0.0187543	0.0123296774193548	0.25	0.25	1	0	1	NA	1.07457558762193	NA	1.06186198790706	NA	-1.00386423449961	NA	1.03135395528003	NA	-1.00206491257576	NA	1.15352274501912	NA	-1.04648443537466	NA	1.08859750207322
AT1G04840.1	withSNP	Tetratricopeptide repeat (TPR)-like superfamily protein	No name	30.9439712612084	0.4987363	0.34958565	0.31076395	0.283862033333333	0.316387925	0.722806231884058	45.75	29.25	24.75	26.3333333333333	29	14.8494508305618	0.09214655	0.186682275	0.182366725	0.250705025	0.134813633333333	0.297246935483871	8.25	16.5	14	22.75	12	0.399091429953219	-1.34211724336997	0.301723580355348	-1.36544836847871	0.399956710797851	-1.54983133861606	0.372436207866161	-1.36352833542498	0.644598093876589	1.6225028804041	0.376772020369865	1.57931188692844	0.3089033751767	2.0628692936325	0.932812886822712	1.32316211393948
AT3G53870.1	withSNP	Ribosomal protein S3 family protein	No name	8776.15859750882	198.9737029	215.5441127	192.736083575	197.473668666667	195.53863245	288.367685362319	9238.5	9387.25	7654.5	9276.33333333333	8919.5	5.74314118486752	0.08663395	0.218542575	0.163156775	0.089980325	0.147270166666667	0.27946435483871	3.5	9.25	6	3.5	6.33333333333333	0.0770482604896457	1.11347005580034	0.410672545410492	1.05420736941277	0.976843938395466	-1.00705561136346	0.581831745140931	1.04459155062096	0.702076153838592	1.65391924390499	0.733594931729146	1.35766139715506	NA	1.00214584115121	NA	1.45359267090703
AT3G06260.1	withSNP	galacturonosyltransferase-like 4	GATL4	132.580767489476	3.0417478	1.750001025	1.34387475	1.67166423333333	2.899281325	4.40833014492754	194.75	108	72.25	110.666666666667	188.75	18356.003557381	293.3237089	327.03813785	302.7425487	301.11399965	277.0776406	946.205512580645	18957.25	20422.5	16824	18614	17463	0.410990861398193	-1.39719362168027	0.158842945113153	-1.58578139445772	0.623090904081828	-1.42157916366491	0.993557607366539	1.00550779249647	0.944263843292847	1.06522839327418	0.995553774557528	1.00489808596011	1	-1.01318292630825	0.995720797264669	1.00975388743124
AT1G04870.1	withSNP	protein arginine methyltransferase 10	ATPRMT10	0.373854267951066	0	0	0.0920593	0	0	0	0	0	1.5	0	0	0.199635023080838	0	0	0.0066884	0.013579	0	0	0	0	0.25	0.75	0	NA	-1	NA	1.07204717099063	NA	-1	NA	-1	NA	-1	NA	1.03194541798053	NA	1.08894113360609	NA	-1
AT3G62640.1	withSNP	Protein of unknown function (DUF3511)	No name	76.5585004880718	3.8518733	1.87512845	1.782889275	1.8997284	4.566050575	5.58242507246377	110	48.5	41.5	55	131.25	7935.85778743054	299.55794125	330.709730675	277.1906101	291.026361625	274.193505866667	966.315939516129	8538.5	9182.25	6836.75	7899.25	7629	0.292374940698266	-1.50959678181107	0.256566717747044	-1.4833662524471	0.596111237380111	-1.45507496326617	0.785236513418732	1.15232649293123	0.978562001129671	1.05402059592069	0.802224263604002	-1.10417228810965	1	-1.07364872970268	0.995720797264669	-1.00999079732059
AT4G33970.1	withSNP	Leucine-rich repeat (LRR) family protein	No name	212.927544221712	2.9579582	1.5853841	1.8191981	1.57824363333333	3.368723075	4.28689594202899	291.75	144.75	144	157.666666666667	331.25	26774.6238525262	282.03647815	313.73356425	295.50132825	284.7532625	272.807623733333	909.795090806452	27624	29960	25073.75	26638	25920.6666666667	0.410990861398193	-1.40638600310539	0.541802138914807	-1.26663722366435	0.673148287880121	-1.37392956579715	0.816221543182582	1.13223173222798	0.979729922918496	1.05929141060992	0.985151542605257	1.0194697706067	1	-1.02978579020375	0.995466099060289	1.0431300530423
AT1G51250.1	withSNP	Plant self-incompatibility protein S1 family	No name	83.7912658500123	3.754990375	1.64857835	1.708010925	2.0453081	4.837280725	5.44201503623188	118	47.5	42.75	65	152.75	8637.02769374067	262.653502375	332.500807075	321.19260265	289.91843755	269.386720566667	847.2693625	8119.75	10060	8708	8550.25	8115.66666666667	0.315444286669674	-1.49217958902667	0.31548259583981	-1.43253457745997	0.715522145192142	-1.33204526686463	0.726934234433354	1.191938192072	0.8565600849537	1.20199914419962	0.708926811905114	1.18250173381256	1	1.05468536589695	0.942353244057841	1.16539167564985
AT1G66210.1	withSNP	Subtilisin-like serine endopeptidase family protein	No name	174.573002861085	2.187272975	0.977849025	0.979098675	0.9796459	2.568795675	3.16996083333333	258.75	105.75	91	117.666666666667	303.5	31488.6468422702	284.602140025	315.900757175	257.912713025	297.746664675	263.271764133333	918.071419435484	33423.25	35990.25	26251.5	33422	30031.6666666667	0.42332164289616	-1.39605286770775	0.393590602509418	-1.36386561324908	0.684577654206002	-1.35103468528535	0.835219920700683	1.11892843702445	0.974650530454837	1.05844699438999	0.701966135491857	-1.12791617222268	1	1.0052220350233	0.995720797264669	-1.01210705115476
AT5G39400.1	withSNP	Calcium/lipid-binding (CaLB) phosphatase	ATPTEN1	148.038238940589	2.7842777	1.295902125	1.3270782	1.34479513333333	2.97159045	4.03518507246377	220.5	95.25	84	108.333333333333	236.75	20432.1692303734	279.1377554	324.73726235	218.83167295	288.85925915	261.7645025	900.444372258065	21988.25	24779.25	14903.75	21756.25	20104.6666666667	0.305461782206665	-1.50011950306973	0.301723580355348	-1.44367391856221	0.611214717640538	-1.43817953882092	0.892745126275109	1.07893116464314	0.907379055910097	1.10955828069831	0.067040469173292	-1.29954915975044	1	-1.00551424632931	0.995720797264669	-1.01342551775157
AT1G04920.1	withSNP	sucrose phosphate synthase 3F	ATSPS3F	59.152879138875	0.190254675	0.505324	0.5414064	0.370723633333333	0.3082602	0.275731413043478	30	76.5	76.25	60.6666666666667	49	11.8401320264469	0.100858775	0.086888375	0.042597825	0.070064525	0.1048418	0.325350887096774	16.25	12.5	5.5	10.5	16	0.0130003486724664	2.06188645282461	0.0014457699634501	2.27284811619346	0.386530901035007	1.59218866406286	0.29414516125985	1.44976694759412	0.962568337154147	-1.18098551251523	0.31237316372649	-1.71487078139305	1	-1.31440914199501	0.995466099060289	-1.10437766938916
AT5G19473.1	withSNP	RPM1-interacting protein 4 (RIN4) family protein	No name	325.354692849936	15.225312225	12.177271725	13.531964075	9.9912859	12.49267985	22.0656698913044	400.25	308	306.75	268.666666666667	328.75	7150.70224479332	279.479982675	296.631539075	318.059478625	277.128936975	261.066291166667	901.548331209677	7361.75	7554.25	7233.5	6984.5	6717.66666666667	0.570576446279696	-1.18270357538784	0.90513647326233	-1.0396796410674	0.347162240705473	-1.44811681194148	0.689781175471885	-1.1359469714999	0.992289986709271	1.01613512520801	0.64285246860069	1.10692386770794	1	-1.04789512918635	0.995720797264669	1.00725687438137
AT1G04930.2	withSNP	hydroxyproline-rich glycoprotein family protein	No name	0.651827228311506	0.0166265	0.03246515	0.0332513	0.0164276	0.0163282333333333	0.0240963768115942	0.25	1	1	0.333333333333333	0.5	0.246344499451245	0.004041975	0.013257775	0.0167408	0.0081244	0.0093427	0.0130386290322581	0.25	0.5	0.25	0.25	0	NA	1.10268685330819	NA	1.12025561598898	NA	1.01707713244773	NA	1.03126451336377	NA	1.0284147516693	NA	1.00236622860519	NA	1.00002030979583	NA	-1.03054519082043
AT3G02470.3	noSNP	S-adenosylmethionine decarboxylase	SAMDC	20453.3645779358	228.7150344	268.910621325	261.926738075	249.214113733333	262.41865035	331.471064347826	19243.75	21720.75	18961.75	21327.6666666667	21835.75	20498.9042020938	228.7150344	268.910621325	261.926738075	273.0728095	260.766388766667	737.790433548387	19243.75	21720.75	18961.75	21911	21355	0.224744425099332	1.21070982988867	0.128639888615786	1.23071544995388	0.850116599542016	1.08255051352806	0.247359428946149	1.20565098012707	0.765975073545928	1.12197376226336	0.537489109905893	1.1075875732456	0.936292350208823	1.13912168124834	0.379300205520294	1.18124036944113
AT1G04945.1	withSNP	HIT-type Zinc finger family protein	No name	52.6038242118372	0.996924525	0.613242825	0.63912205	0.8964716	0.61611775	1.44481815217391	76.25	43.25	41.75	69.6666666666667	45.5	8.27591190587139	0.11646015	0.14617785	0.147372225	0.101804175	0.0893128666666667	0.375677903225807	8.25	9.25	9.25	7.25	6	0.465159919523178	-1.34738174855405	0.493738860246381	-1.28271905800514	0.94344433190987	-1.08330325079735	0.503813002907112	-1.32120866498852	0.980585403806871	1.12789802176083	0.921948069336717	1.16091128334423	NA	-1.07228185775422	0.999590489118091	1.00114184262297
AT4G36490.1	withSNP	SEC14-like 12	ATSFH12	154.972675866376	2.335146775	1.18984005	1.3360847	1.04407413333333	2.968431775	3.3842706884058	212	95.5	95.5	96	270.5	23665.67710253	273.038895975	315.1123783	251.743598275	284.579508625	260.248396766667	880.770632177419	24702.5	27605.25	19728.5	24567.5	22926.3333333333	0.497316770493789	-1.34316802738837	0.582645534716728	-1.24160725453769	0.69283496540212	-1.34305840660161	0.771287488794288	1.16159511833057	0.912447239045231	1.102031589397	0.719410355191402	-1.1093295176411	1	-1.00058872182493	0.995720797264669	1.0278423168901
AT1G04945.3	withSNP	HIT-type Zinc finger family protein	No name	13.8013568385614	0.168602425	0.279689433333333	0.0710535	0.152786033333333	0.05872935	0.24435134057971	19.5	20.25	6.75	18	6.5	2.16273472004913	0.0290677	0.017732725	0.017858125	0.022600175	0.0201622	0.0937667741935484	3	2	1.75	2.25	1.66666666666667	0.902133850871484	1.07121674844575	0.482302976658424	-1.28226522828351	0.960491212309354	-1.05504220679126	0.469717536256363	-1.33737469311224	NA	-1.17520433368559	0.901019864576212	-1.19343042780013	NA	-1.12960314028993	NA	-1.23091358129694
AT1G04950.1	noSNP	TATA BOX ASSOCIATED FACTOR II 59	ATTAF6	11.7112863474	0.219803933333333	0.1822838	0.0826153333333333	0.370993433333333	0.1984183	0.318556425120773	16.25	4.75	5	38.6666666666667	4.5	12.4568463345123	0.16485295	0.04557095	0.0619615	0.28589075	0.0661394333333333	0.531783709677419	16.25	4.75	5	29.5	6	0.723691490211986	-1.12096482623341	0.725609887925786	-1.10095308722723	NA	1.12505566997806	NA	-1.11633885764816	0.944427375597193	-1.1528317596045	0.907699193095494	-1.1237337891934	1	1.13884766725325	0.985271571756987	-1.13791653572635
AT3G43120.1	withSNP	SAUR-like auxin-responsive protein family	SAUR39	361.87947351063	8.32245595	10.1717236	9.464202825	8.34654823333333	11.090393325	12.0615303623188	329.75	385.25	314.5	337	439	10198.1375362823	262.18803305	291.8349151	280.1536284	270.5885808	258.8882208	845.767848548387	10362.25	11196.5	9579	10252	10001.6666666667	0.495952978559507	1.22912802609871	0.517035307734179	1.18995534641413	0.993511147782014	1.0085105390727	0.272182782540519	1.35193020237015	0.95802464907785	1.06273011566927	0.95235170111454	1.03999497099288	1	-1.00531228977314	0.995225619784613	1.04697046927744
AT1G04950.3	noSNP	TATA BOX ASSOCIATED FACTOR II 59	ATTAF6	63.1143514363109	0.766795	0.603181425	0.538000625	0.729144066666667	0.481234425	1.11129710144928	82.5	61.75	49	80	51	67.5521792094914	0.766795	0.603181425	0.538000625	0.840205075	0.563001366666667	2.47353225806452	82.5	61.75	49	86	59.3333333333333	0.667140987949535	-1.18315274735505	0.445326087741016	-1.26080407157929	0.955815585558871	-1.0554473855795	0.294933093763756	-1.40241291081727	0.824574387302826	-1.28555675786121	0.46489816376632	-1.3840901959335	1	1.04184627598235	0.698685187618531	-1.43843435728968
AT3G02970.1	withSNP	EXORDIUM like 6	EXL6	70.5134311064169	1.990844475	1.14766015	0.97292505	0.423784366666667	2.18863945	2.88528184782609	110.5	57.25	41	22.6666666666667	118.5	14404.8138415572	273.1135875	298.2574094	305.9703805	273.954513075	258.208685133333	881.011572580645	14733.25	15684.5	14327.5	14168.25	13584.6666666667	0.634459195841054	-1.24571367684319	0.498940752011124	-1.28561093638818	0.475556652432034	-1.53288672934434	0.899612466011476	1.07252818446293	0.9833956252235	1.04337846035986	0.838999958811297	1.08924163576436	1	-1.03299521575502	0.995720797264669	1.03494498519297
AT1G04960.2	withSNP	Protein of unknown function (DUF1664)	No name	52.891814361622	0.6578586	0.7735581	0.767310275	0.823909333333333	0.576879675	0.953418260869565	50.5	57.5	51.25	65.6666666666667	44	2.14969350567752	0.040067025	0.041911425	0.036768825	0.042981	0.0283635	0.129248467741935	2.5	2.5	1.75	2.25	1.66666666666667	0.668245713638037	1.18139027943502	0.554058139405869	1.20535527799706	0.81014004589655	1.19702538935447	0.908789133937842	-1.05471732140475	NA	1.00782284314879	0.957882967172005	-1.10685749945521	NA	-1.0493623748236	NA	-1.14268409462115
AT4G18100.1	withSNP	Ribosomal protein L32e	No name	6125.59749613458	191.42419475	231.903137075	192.2398856	179.559239033333	191.120496975	277.426369202899	6274.5	7075	5403.75	5956.33333333333	6157.75	8.70914755794311	0.233572425	0.40533715	0.44876555	0.200306275	0.180648233333333	0.753459435483871	7	12.5	12.5	5.5	5.33333333333333	0.0304583258112325	1.23513585256144	0.408083405614972	1.09269831444474	0.838932092866472	-1.0604489322546	0.656539115336652	1.06359169135529	0.902406921409198	1.35688442784445	0.646671733829888	1.42630072584486	NA	-1.12578389628933	0.986066063813473	-1.21080478765475
AT1G69940.1	withSNP	Pectin lyase-like superfamily protein	ATPPME1	145.282403472042	3.2264082	2.6088152	1.355784875	1.03052593333333	3.4974681	4.67595391304348	200.5	156	68.75	66.3333333333333	222.25	16248.0760645219	275.5469871	355.7205229	171.450722225	315.333358825	255.176374333333	888.861248709678	17305.75	21853.75	9390	18766.25	15561.6666666667	0.878679384916647	-1.09191244165964	0.313668029230201	-1.43160621780413	0.513028940782789	-1.52035212635232	0.908238860828623	1.06843289854207	0.881592737105521	1.21699525731558	0.0944576554123413	-1.55795720250874	1	1.08154189792769	0.995720797264669	1.05282709425748
AT4G37300.1	withSNP	maternal effect embryo arrest 59	MEE59	8939.4744276316	213.005636475	175.56739655	174.412379175	211.502048333333	191.02072345	308.703820978261	10522	8217.25	7350.5	10557.3333333333	9260.5	2.23128177336455	0.046144325	0.085845175	0.0684559	0.040524925	0.0660366666666667	0.148852661290323	1.5	3	2.25	1.25	2.66666666666667	0.262705060345247	-1.16208762390431	0.405300042745437	-1.11228602530155	0.995400921394452	-1.00346039608036	0.815785412612522	-1.04441005221391	NA	1.34988352612382	0.885073705017531	1.20470753058413	NA	-1.04846646878677	NA	1.17484285692255
AT1G75750.1	withSNP	GAST1 protein homolog 1	GASA1	5162.67999456803	255.496092275	122.8484006	131.355153025	167.198050766667	190.72612225	370.284191702899	8014.25	3807.5	3524.5	5292	5896	4.11179572189333	0.195208625	0.150584575	0.153370575	0.134869425	0.141679433333333	0.629705241935484	5.5	3.75	3.5	3.75	4	0.132677850303735	-1.64298982124448	0.163470323165966	-1.5293462812515	0.656963027882565	-1.36153898703739	0.687915987326848	-1.19484296951592	NA	-1.2431430465695	0.879346727011016	-1.21562471081108	NA	-1.25155988062513	NA	-1.22456354056375
AT5G40350.1	withSNP	myb domain protein 24	AtMYB24	9140.44792979553	258.209562125	211.8772051	159.8680659	222.998980666667	190.49828375	374.216756702899	12047.75	9477.25	6293.75	10552	8742	1.40715206259078	0.080133825	0.046186275	0.038527275	0.02436295	0.0273409	0.258496209677419	3	1.5	0.75	0.75	1	0.500990129908651	-1.15918529724945	0.015335436086591	-1.44882302199598	0.7488634570892	-1.15354086999799	0.234314555133081	-1.26127581619579	NA	-1.25388631132434	0.57231237352848	-1.40107199669083	NA	-1.44242161564115	NA	-1.42371279035898
AT2G23810.1	noSNP	tetraspanin8	TET8	17546.6021744374	176.840272775	274.911527325	545.621097025	231.992400166667	272.284208325	256.290250398551	10732.25	15740	28059.25	14266.3333333333	16292.5	17167.4102325297	176.840272775	274.911527325	545.621097025	242.0269042	254.406085166667	570.452492822581	10732.25	15740	28059.25	14035.75	14967.6666666667	0.0305044976966943	1.52844256334064	1.01364114172142E-12	2.98416543500501	0.554729798359262	1.28003644220113	0.0234832717301601	1.56425473865625	0.556873119765995	1.43611413669473	0.0000001422456796487	2.66195514910182	1	1.27536352276188	0.367786340803578	1.50831737572085
AT1G05000.1	withSNP	Phosphotyrosine protein phosphatases superfamily protein	AtPFA-DSP1	3.48769751754631	0.103139833333333	0.0823897	0.1117259	0.114110466666667	0.048149075	0.149478019323671	3.75	3.75	3.5	5.66666666666667	2	8.05521354438256	0.002595725	0.009477925	0.7968776	0.004281975	0.0137397333333333	0.0083733064516129	0	0	34.75	0	0.333333333333333	0.960818311624291	1.03090574753389	0.910500582242468	1.0532457377047	NA	1.12422312016686	NA	-1.14100661301097	1	-1	6.23979482283589E-10	5.88737530464767	NA	-1	0.840470191279717	1.46132398086153
AT1G05000.2	withSNP	Phosphotyrosine protein phosphatases superfamily protein	AtPFA-DSP1	0.446790830733346	0.1238988	0	0.0296426666666667	0	0	0.17956347826087	1.5	0	0.5	0	0	1.54937679307828	0	0	0.15810895	0.0029617	0	0	0	0	6.75	0	0	NA	-1.07744834998655	NA	-1.03932960611159	NA	-1.07183932405691	NA	-1.06565036592567	NA	-1	0.000034974783970918	3.12007457600466	NA	-1	NA	1.07755708766747
AT3G28917.1	withSNP	mini zinc finger 2	MIF2	6954.50073266623	303.4740542	155.999738575	112.3215935	198.440764	190.2154586	439.817469855072	11714.5	5631	3687	7774	7240	0.312672261406501	0.0112175	0.044109575	0.0034504	0	0	0.0361854838709677	0.25	1.25	0	0	0	0.0000141746630364148	-1.84404875081983	9.79270418943651E-12	-2.35990348468155	0.072587988859479	-1.49786804694385	0.0149710952250408	-1.47432529380624	NA	1.09955475159613	NA	-1.02556353317496	NA	-1.02659495764464	NA	-1.02601556038247
AT5G16440.1	noSNP	isopentenyl diphosphate isomerase 1	IPP1	13081.2447454738	300.47460635	223.398364175	236.18335445	246.933165466667	249.37803045	435.470443985507	16569.5	11540.5	11060.75	13827	13521.25	13010.0141600299	300.47460635	223.398364175	236.18335445	228.525741475	253.784017633333	969.272923709677	16569.5	11540.5	11060.75	12311.25	13556	0.0014897511546464	-1.308735270294	0.0719878161732455	-1.16893508254975	0.172990042264137	-1.21491105231556	0.236524703422797	-1.13288680856114	0.443117545158466	-1.37567150673759	0.299758410433901	-1.29989740825431	0.831506958910528	-1.31469470204656	0.932381787283078	-1.15921198549629
AT1G35180.1	withSNP	TRAM, LAG1 and CLN8 (TLC) lipid-sensing domain containing protein	No name	8224.74011382743	229.383185175	207.6421769	186.370276475	232.2406037	189.897987175	332.439398804348	9661.5	8244.5	6629.75	9909.33333333333	7841.75	4.94612914305372	0.1234988	0.102520775	0.244081225	0.09736025	0.127689466666667	0.398383225806452	4.5	3.5	8	3.5	4.66666666666667	0.699895160474506	-1.06768142010799	0.336837976775888	-1.12631735624159	0.978002790960107	1.01305007002009	0.382201180589	-1.13259263066275	NA	-1.11984709085719	0.503913635836628	1.53669413140064	NA	-1.12917776619478	NA	1.02804255978198
AT1G05040.1	withSNP	0	No name	0.251526421521105	0.013041	0.0288988333333333	0.0146896	0.0248538	0.01979765	0.0189	0	0.75	0	0.333333333333333	0.25	0.303752373673511	0.00326025	0.034789725	0.0036724	0.00621345	0.00473673333333333	0.010516935483871	0	1.25	0	0.25	0	NA	1.12557659078399	NA	-1	NA	1.04834316175269	NA	1.01392072908779	NA	1.32569426978311	NA	-1	NA	1.06732748835817	NA	1.07055376615218
AT1G05040.2	withSNP	0	No name	0.1302125621862	0.0111096	0	0.0319166	0	0	0.0161008695652174	0	0	0.5	0	0	0.116832472846877	0.0027774	0	0.0159583	0	0	0.00895935483870968	0	0	0.5	0	0	NA	-1	NA	1.02703680454898	NA	-1	NA	-1	NA	-1	NA	1.10093317461945	NA	-1	NA	-1
AT5G64350.1	withSNP	FK506-binding protein 12	ATFKBP12	5041.6024284436	203.300617325	159.610492725	166.540577325	179.356752233333	189.66711985	294.638575833333	6042.25	4501.5	4234.25	5388	5535.75	3.19081204319909	0.1087802	0.228401525	0.063794	0.2015194	0.0502758333333333	0.350903870967742	2.5	5.75	1	5.5	0.666666666666667	0.190466968434076	-1.21960333037871	0.4863733694942	-1.11315155613303	0.742288337323192	-1.12446223032182	0.979108671022808	-1.00676549875281	NA	1.38103643983979	0.903778809892202	-1.17826898505937	NA	1.33294359672681	NA	-1.15921656518071
AT1G10370.1	withSNP	Glutathione S-transferase family protein	ATGSTU17	5198.59605307575	63.79562365	93.4948061	142.782387325	103.3951185	189.418981225	92.4574255797101	2917.75	4135.25	5465.25	4759.33333333333	8453.75	3.9780115178747	0.068878475	0.1763958	0.1051342	0.0865377	0.0889711	0.222188629032258	2.5	7.5	3.5	3.25	3	0.414123724529803	1.36653148295158	0.0290862793651815	1.85548923756447	0.606367317305124	1.41315059992282	0.0072044266889099	2.23953236109572	NA	1.78099194520894	0.861342810490048	1.23647602301502	NA	1.1218555713058	NA	1.1436997390518
AT1G21550.1	withSNP	Calcium-binding EF-hand family protein	No name	8206.59003397896	181.126531425	251.2471473	304.89968125	272.991415166667	189.1230224	262.502219456522	6632	8663.25	9424	10127.3333333333	6804.5	3.17037031651787	0.1064203	0.102048125	0.112873075	0.105110025	0.105145933333333	0.343291290322581	3.25	3	3.25	3.25	3	0.0752415117138564	1.39874757398775	0.000246324287558308	1.75244548587996	0.179207342966991	1.46138483160721	0.706122661342	1.10600265575256	NA	-1.03844074101305	0.982442114050432	1.06916683189561	NA	1.00077006556789	NA	-1.02012721895099
AT1G77610.1	withSNP	EamA-like transporter family protein	No name	14068.2023875583	238.236128625	194.2492786	167.90432565	224.9068901	188.97852795	345.269751630435	17687.75	13534.25	10536.25	16915	13777.25	2.92144102835288	0.033978025	0.034134975	0.038739575	0.07483625	0.0621048	0.109606532258065	2	2	2	5	4	0.0792760814218055	-1.18946528140112	0.00125470927769399	-1.30173777655517	0.830503636028339	-1.06040215197175	0.0915906971548521	-1.18593659656129	NA	-1.00388043360622	0.985151542605257	1.04218200783089	NA	1.47514409127362	NA	1.21967212027156
AT1G05080.1	withSNP	F-box/RNI-like/FBD-like domains-containing protein	No name	0	0.0169355	0	0	0	0	0.0245442028985507	0	0	0	0	0	0.0983272024537574	0.00443235	0	0	0.00510165	0	0.0142979032258065	0.25	0	0	0.25	0	NA	NA	NA	NA	NA	NA	NA	NA	NA	-1.04766758185691	NA	-1.04504993916142	NA	-1.00008059545648	NA	-1.04654431215182
AT1G05085.1	withSNP	0	No name	0	0	0	0	0	0	0	0	0	0	0	0	0	0	0	0	0	0	0	0	0	0	0	0	NA	NA	NA	NA	NA	NA	NA	NA	NA	NA	NA	NA	NA	NA	NA	NA
AT2G37040.1	withSNP	PHE ammonia lyase 1	ATPAL1	20951.0334499898	142.91256525	184.369805375	182.886483825	251.980393833333	188.4260415	207.119659782609	17338	20881.5	18466.5	30205	22073.5	4.99910100159306	0.0395822	0.047741375	0.061741825	0.0472714	0.0402741666666667	0.127684516129032	4.5	4.75	5.75	5	4.33333333333333	0.214454312788318	1.32810800774351	0.109514003807161	1.3708829095266	0.0582086839154738	1.68775358653696	0.16031825360818	1.3727780293837	NA	1.04577142102508	0.813822489992575	1.2733759834847	NA	1.06875932989449	NA	1.0589373071933
AT5G39740.1	withSNP	ribosomal protein L5 B	OLI7	11116.7906868057	193.46158695	230.70053185	196.23751715	190.9978051	187.624527525	280.379111521739	11416	12631.75	9902.75	11384.6666666667	10858.75	10.4686473046881	0.11400515	0.196444675	0.316752425	0.2213707	0.110588233333333	0.367758548387097	6.25	11.25	15.5	12.25	5.66666666666667	0.0153153062829943	1.21813892586291	0.246137275363173	1.10442965968636	0.977372363536623	-1.00967052969472	0.795847728986662	1.03410111343905	0.921361592956422	1.29533536994901	0.442835173848383	1.59547476449148	1	1.37162646839812	0.946797857188603	1.3292421924054
AT5G61790.1	withSNP	calnexin 1	ATCNX1	19236.7623784226	263.571233925	226.156567475	180.560783625	223.007098266667	187.591569725	381.987295543478	24977.75	19249.5	14722.75	21576.3333333333	17587	11.7366830765253	0.081689475	0.122058025	0.28275215	0.100583275	0.0739075666666667	0.263514435483871	7.5	10.75	23	9	6.33333333333333	0.637892886247013	-1.16604794951354	0.27123551587949	-1.3042863832092	0.802499102517933	-1.17508811920601	0.38224293103005	-1.28193384572743	0.953110564691399	1.20604829172144	0.0970123130432394	2.05211051172662	1	1.09996326735819	0.995720797264669	1.04705034263283
AT1G05136.1	noSNP	0	No name	0	0	0	0	0	0	0	0	0	0	0	0	0	0	0	0	0	0	0	0	0	0	0	0	NA	NA	NA	NA	NA	NA	NA	NA	NA	NA	NA	NA	NA	NA	NA	NA
AT3G09530.1	withSNP	exocyst subunit exo70 family protein H3	ATEXO70H3	154.20078837579	2.450369725	1.0590523	1.032747875	1.35323196666667	3.1409454	3.55126047101449	220.75	81.75	75	122.333333333333	283.25	22411.0387252543	252.217632275	286.027826925	270.209503175	268.0250449	253.674657733333	813.605265403226	22494.25	24758.75	20787.75	22845.75	22083	0.289447255089055	-1.51737387388759	0.281567731599186	-1.46340117046624	0.732981797081762	-1.31734790529851	0.73398466966367	1.18753023357051	0.933746639988456	1.08183149862186	0.94159268759605	1.04254659409762	1	1.02016619974176	0.986066063813473	1.06426667037591
AT5G15600.1	withSNP	SPIRAL1-like4	SP1L4	130.038424476392	3.4493692	4.357851525	3.474485175	4.60173623333333	5.111734575	4.99908579710145	115.25	134	94.75	155.333333333333	169.25	8325.72737063252	269.910637225	286.675977875	260.090599775	264.789126325	252.745861533333	870.679474919355	8912.75	9241.25	7486	8368.5	8126.33333333333	0.697773517962687	1.19092109082092	0.908408016582319	1.05366936901284	0.810265992894201	1.22373421504254	0.40139477916927	1.37494595127575	0.994066007844908	1.01335650386952	0.93488604946008	-1.06213581810683	1	-1.05666528570722	0.995720797264669	1.02323630639386
AT2G27530.1	withSNP	Ribosomal protein L1p/L10e family	PGY1	8300.57285685851	177.84733075	214.00263395	185.914608775	179.790172166667	185.23789	257.749754710145	8267.5	9309.75	7404	8460	8464	32.3816577867205	0.67585615	0.932059575	0.81783385	0.65660165	0.658475233333333	2.18018112903226	30.5	41	31.75	28.25	29.3333333333333	0.0016199288756396	1.2329000886432	0.0551013047348647	1.13763538092921	0.966131682236248	1.01197927776506	0.215773592363097	1.10659854631204	0.913600291967541	1.264574844858	0.912222299331651	1.15105543464035	1	-1.05910454007387	0.995720797264669	-1.05601391312725
AT3G16040.1	withSNP	Translation machinery associated TMA7	No name	47.4035949539586	3.229647975	1.689767675	1.8109646	1.36255846666667	3.7674382	4.68064923913043	67.25	31	29.75	28.3333333333333	79.25	5552.61382528864	292.772552775	286.11627075	293.4492892	278.6123683	252.131844933333	944.427589596774	6108.25	5735.5	5300.25	5570.25	5131	0.451908146157151	-1.37872125151569	0.515105599187285	-1.28582092117999	0.614369815972658	-1.432394517599	0.825575761275627	1.12646873029292	0.933746639988456	-1.06939872644391	0.972350390267867	-1.0236931084804	1	-1.08946165644264	0.987965421412535	-1.05679633732777
AT2G13350.1	withSNP	Calcium-dependent lipid-binding (CaLB domain) family protein	No name	111.04394172741	2.192590925	1.04091895	1.113575975	1.0258369	2.901645025	3.17766800724638	152.75	66.25	62	72	203.75	18017.3350160126	272.18123855	303.60514925	268.6790727	277.21172285	249.231761166667	878.003995322581	18887.25	20406	16117.75	18403.75	16867.3333333333	0.33197375360179	-1.47545906268237	0.375853711773962	-1.38188114247778	0.614495493822206	-1.43558030756624	0.679048302532414	1.22319843128464	0.944427375597193	1.06683275170609	0.945409189208036	-1.03807394017304	1	-1.02057911769216	0.995720797264669	-1.01945914374127
AT3G44010.1	withSNP	Ribosomal protein S14p/S29e family protein	No name	4041.38322525451	194.577217325	207.49808475	176.556000275	180.1406807	183.987378925	281.995967137681	4414.5	4411.5	3434.75	4138.33333333333	4100.5	2.60284451008021	0.13669305	0.205056	0.20238905	0.112317025	0.0625766333333333	0.440945322580645	2.5	4	3.5	1.75	0.666666666666667	0.497884369834698	1.09319980531488	0.949883388626628	-1.0099077755576	0.800242462618665	-1.07526967791634	0.96509454156798	1.00834244176858	NA	1.19840518170499	0.889607977832068	1.19632014374624	NA	-1.10997922538845	NA	-1.25257090558748
AT1G05180.2	noSNP	NAD(P)-binding Rossmann-fold superfamily protein	AXR1	0	0	0	0	0	0	0	0	0	0	0	0	0	0	0	0	0	0	0	0	0	0	0	0	NA	NA	NA	NA	NA	NA	NA	NA	NA	NA	NA	NA	NA	NA	NA	NA
AT1G05180.3	withSNP	NAD(P)-binding Rossmann-fold superfamily protein	AXR1	3.89954085524443	0.108071233333333	0.0178047	0.02873405	0.0912058666666667	0.0811338	0.156624975845411	7.25	0.5	1	8	5.25	0.800520443567716	0.0203563	0.0044867	0.006365375	0.013859825	0.0148272333333333	0.0656654838709677	1.25	0.25	0.25	1.25	1	0.262753979333714	-1.42333161683009	0.29456198372407	-1.34967119066248	NA	1.00340099841255	NA	-1.06718612954975	NA	-1.18548905118658	NA	-1.20032889919303	NA	1.0002292709637	NA	1.0042133465714
AT5G56030.1	withSNP	heat shock protein 81-2	AtHsp90.2	17146.1335879598	102.044192325	183.234566125	159.885384275	157.851485433333	183.2910351	147.890133804348	11699.5	19835.25	15574	18356	20712	46.5125525053317	0.293508075	0.24755065	0.9184397	0.312491575	0.401057	0.946800241935484	33	28	88.5	33.25	44.3333333333333	0.00010645519644948	1.78024459148978	0.000568152854434442	1.63264661273769	0.0930794761280756	1.49497036404475	0.0000618402225076835	1.82199261207362	0.951701534277703	-1.16855839460832	0.000656605838200013	2.50203933332236	1	1.00603470659148	0.937111891592134	1.27463737694427
AT1G61890.1	withSNP	MATE efflux family protein	No name	16483.5823559754	89.523615925	163.4533787	332.175543925	156.305930566667	182.920012575	129.744370905797	8408.75	14655.75	25882.75	14641.6666666667	16667.25	2.44121053299039	0.014998725	0.036086175	0.085349725	0.016987075	0.0146966666666667	0.0483829838709677	1	2.25	6	1	1	0.0835219664940234	1.66476840822513	2.06978747825173E-06	2.96265418635505	0.386530901035007	1.55463626919244	0.0363317410736761	1.82254185311879	NA	1.30995046161249	0.0408560372869658	2.23059644485222	NA	1.00095257136712	NA	1.0136339176315
AT5G20230.1	withSNP	blue-copper-binding protein	ATBCB	54874.9973227627	1170.3650269	911.00377445	1552.719631025	1154.11093413333	1731.39517545	1696.1811984058	51427	38617.75	58212.75	51354.6666666667	74733	11073.5731924385	259.50782825	274.370923725	296.73496775	266.940986075	246.7654665	837.122026612903	11263.25	11612.25	11129.5	11166	10482	0.458561055357691	-1.20178473112392	0.0759205323460829	1.39260301865245	0.992138522048178	-1.0087400654801	0.0414044366972026	1.50589856602293	0.994066007844908	1.01297300881881	0.78113651372377	1.11134023779665	1	-1.00178346648637	0.995225619784613	1.04944301805248
AT1G02000.1	withSNP	UDP-D-glucuronate 4-epimerase 2	GAE2	1015.48877962179	12.4239616	11.2189388	13.480366975	12.8425627333333	14.205880675	18.0057414492754	1053.75	891.5	958	1092	1174.25	20097.8750238092	254.8025783	280.4686779	236.5659696	265.8090622	246.331546166667	821.943800967742	21118.75	22645.75	17015.5	21039	19903.6666666667	0.837497861532331	-1.05699032769031	0.363488793105716	1.17517315126985	0.94738311254072	1.04186484500023	0.333687216328131	1.21082643898316	0.979586205026158	1.05224403158653	0.813792132951944	-1.10035152102494	1	1.0013216663702	0.995225619784613	1.04546704034964
AT1G30230.1	withSNP	Glutathione S-transferase, C-terminal-like;Translation elongation factor EF1B/ribosomal protein S6	eEF-1Bb1	8725.10394464395	183.2753488	201.836186925	185.749822825	180.7579764	182.225556675	265.616447536232	9041.75	9309	7861.75	9031.33333333333	8846.75	24.9108514230431	0.66430745	0.58324115	0.354134875	0.739984625	0.360509433333333	2.14292725806452	32	27.75	14.25	33.5	16.6666666666667	0.207296044239834	1.12522386150053	0.264617501713276	1.10157581644367	0.966662457718782	-1.01382447694951	0.641579601517766	1.05611249049697	0.987030682164224	-1.10372776743167	0.454379786904533	-1.55431460988713	1	1.03198996906597	0.847249061554198	-1.46963778375114
AT1G05220.1	withSNP	Transmembrane protein 97, predicted	No name	0.636296743753223	0.0151675	0.0255844	0.0226727	0.0293518666666667	0.1001425	0.021981884057971	0	0.25	0.25	0.666666666666667	2	0.155322081723439	0.011375625	0.0124329	0.017004525	0.0201762	0.00522806666666667	0.036695564516129	0	0	0.25	0.5	0	NA	1.05223994411012	NA	1.04042895012529	NA	1.11656854129004	NA	1.24475234310155	NA	-1	NA	1.04321052697834	NA	1.07302737817404	NA	1.03840250125867
AT1G05220.2	withSNP	Transmembrane protein 97, predicted	No name	0.307618172010176	0.0828154	0	0.0549622	0.0210732	0.0410165	0.12002231884058	0.75	0	0.25	0	0.5	0.0644491984915477	0	0	0.01374055	0.0052683	0.00512753333333333	0	0	0	0.25	0	0	NA	-1.04430939633064	NA	-1.0163466988358	NA	-1.03917597049443	NA	-1.00909581403205	NA	-1	NA	1.05155604249626	NA	-1	NA	1.04718035682221
AT1G05230.1	withSNP	homeodomain GLABROUS 2	HDG2	16.1537532217308	0	0	0.6128896	0.6876841	0.60236725	0	0	0	17.25	29.6666666666667	35.5	5.49187895559997	0	0	0.099486275	0.05134815	0.0937654666666667	0	0	0	11.25	6.5	11	1	-1	0.828173691344544	1.03136882480541	0.899616077497522	1.03781302785142	0.729087521424732	1.05439899105372	1	-1	0.892324182148628	1.06374093833595	NA	1.03647754858208	NA	1.04950150650452
AT2G45820.1	noSNP	Remorin family protein	No name	8243.69903257124	169.93583135	189.075590525	244.433647475	190.399062266667	246.643954825	246.283813550725	7138.75	7502	8573.75	8020.33333333333	10078.25	8102.46375190887	169.93583135	189.075590525	244.433647475	188.56127005	244.258876933333	548.180101129032	7138.75	7502	8573.75	7555.5	9826.66666666667	0.632993631591121	1.14900768725392	0.0314416616908395	1.50577867847343	0.853710278324369	1.12116102690456	0.0669403040703055	1.4865943779422	0.988989181574979	1.04636869601147	0.49970971075736	1.31333940030039	1	1.04998934140576	0.629818121585327	1.41086253024042
AT1G05230.3	withSNP	homeodomain GLABROUS 2	HDG2	49.6606262821353	0.49150545	0.538726225	0.45849455	0.2476821	0.468343866666667	0.712326739130435	62.5	60.25	48.5	30.6666666666667	43.75	19.388523818621	0.156785275	0.177234025	0.203586425	0.1943437	0.115117666666667	0.505758951612903	18.75	20.75	21	22	13.6666666666667	0.944900510252114	1.04518333279259	0.990493672664978	1.00707542522471	0.796306358919898	-1.25008168158316	0.849408088500626	-1.10904859753638	0.992065955969918	1.05840334462662	0.941286992640958	1.13720099910922	1	1.08934873316275	0.995720797264669	-1.07962970675294
AT1G05230.4	withSNP	homeodomain GLABROUS 2	HDG2	15.5926220316632	0.130835933333333	0.168341375	0.112235275	0.129983066666667	0.135780666666667	0.18961729468599	14.5	22.5	13.25	18	13.75	9.14913539459958	0.024841475	0.068422475	0.093266625	0.1276927	0.055417	0.0801337903225806	3.25	9	10.75	16	7.33333333333333	0.718225558344463	1.16788846582832	0.882099399114823	1.06371646383118	0.939791365663663	1.07340354610472	0.957631329833247	1.02870385867504	0.882575027744005	1.37948352547845	0.424934370625166	1.60696969186003	NA	1.84488156102302	0.912136399868862	1.38738642216682
AT1G05240.1	noSNP	Peroxidase superfamily protein	No name	10.6025877649836	1.0706453	0	0	0.5848455	0.9302123	1.55165985507246	15	0	0	12	28.25	6.37984550659047	0.267661325	0	0	0.146211375	0.157186933333333	0.863423629032258	15	0	0	9	9.33333333333333	0.836437811757569	-1.03548465890834	0.803845286729845	-1.03522678634432	NA	-1.01124013717838	NA	1.02803335724787	NA	-1.06976950966331	0.945409189208036	-1.04267678788985	NA	-1.02424381895113	0.995466099060289	1.03630577115492
AT1G67290.1	withSNP	glyoxal oxidase-related protein	GLOX1	119.156474146579	1.654713325	1.1838356	0.6319251	0.8410441	2.06207045	2.39813525362319	160.75	107.25	50	83.3333333333333	201	23358.6878618396	259.482245475	336.943508525	153.9616822	293.9775284	242.306667266667	837.039501532258	24984.25	31626.25	12957	26988.5	22658.3333333333	0.726472234124281	-1.19343786674957	0.153912062949982	-1.61081509502014	0.646021322250897	-1.40449602020023	0.74690510919389	1.17851296206871	0.8565600849537	1.2251976563287	0.0240981670441491	-1.64331216201231	1	1.08000959101137	0.995720797264669	1.03598480331338
AT1G75870.1	withSNP	0	No name	79.8877501214367	2.561998125	0.79396075	0.887132075	1.07460463333333	2.961181025	3.71304076086957	129.25	36	35.5	55	150.5	13087.7495635812	270.85526795	268.819974575	324.393493425	264.926137775	239.407232	873.726670806452	13643.5	13044.5	14023	12781.75	11824	0.225856910566081	-1.57594043542142	0.248980205122945	-1.4821458436145	0.651790348298129	-1.38090106887271	0.849617403164517	1.1082694664829	0.974005167276584	-1.0549867456864	0.526274479647493	1.15867866245354	1	-1.06076868477995	0.987984404378422	-1.06257909822613
AT5G26000.1	withSNP	thioglucoside glucohydrolase 1	AtTGG1	18729.0559714344	74.676200475	341.899417225	339.096703575	200.4484348	179.972935	108.2263775	6511	27487.5	25712.75	17309	15193.5	6.94960246145352	0.173386575	0.1181495	0.064008875	0.0569504	0.0575055	0.559311532258065	13.5	9.25	4	4	4	0.00235366194960976	2.5438515587485	0.000533758552291523	2.62486652982578	0.279563124820778	1.77736617799711	0.12931259774615	1.71751665937258	NA	-1.22241115729049	NA	-1.72841644896514	NA	-1.80182180427706	NA	-1.78926997041189
AT1G05280.1	withSNP	Protein of unknown function (DUF604)	No name	16.7971646471441	0.308129975	0.2297553	0.205164075	0.310464966666667	0.27914295	0.44656518115942	21.75	14.25	12.25	21.6666666666667	18.75	1.10545347655368	0.0167976	0.021515875	0.0430276	0.016001875	0.0201226333333333	0.0541858064516129	0.75	1	2	0.75	0.666666666666667	0.694908486206504	-1.20115258654234	0.609267937246983	-1.21666041507263	0.993442429024978	1.01159980441035	0.982526344161475	-1.01304727033844	NA	1.0698113524317	NA	1.40720430174593	NA	1.00147000139468	NA	1.07498775356424
AT1G05290.1	withSNP	CCT motif family protein	No name	0.993211425368191	0.033486	0.0392326666666667	0.0294591333333333	0.02189825	0.025837875	0.0485304347826087	1.75	1.25	0.5	0.333333333333333	1	2.67622067308622	0.06818445	0.052140425	0.080512775	0.04227275	0.0612912666666667	0.219949838709677	3.25	2.25	3.5	1.75	2.66666666666667	NA	-1.0585103079184	NA	-1.18767344075948	NA	-1.23289449950779	NA	-1.11041433906501	NA	-1.16095876411714	0.969614800260642	1.08495923346259	NA	-1.24784853451104	NA	-1.06011726600171
AT1G05291.1	noSNP	Protein of unknown function (DUF1218)	No name	0.0498879127452912	0	0	0.0162331	0.0463205	0.0159767	0	0	0	0	0.333333333333333	0	0.0514572603192266	0	0	0.004058275	0.011580125	0.00532556666666667	0	0	0	0	0.25	0	NA	-1	NA	-1	NA	1.04258359176674	NA	-1	NA	-1	NA	-1	NA	1.05160755878705	NA	-1
AT5G47540.1	withSNP	Mo25 family protein	No name	1072.65265509844	14.94439235	14.9277303	14.54229815	15.1406096	14.559523675	21.6585396376812	1153.25	1068	940.5	1181.66666666667	1104.75	18290.0484559069	242.66505545	272.002088425	259.264673325	255.49210175	238.495156633333	782.790501451613	18513	20088.25	17094.5	18649.75	17742.3333333333	0.950027871356631	1.02222390811537	0.844794312681015	1.0512009399174	0.985948428698437	1.01339609543766	0.919667311399356	1.0327138375701	0.939826589864425	1.07017559449134	0.939059539874807	1.04056361914438	1	1.0121949097004	0.995225619784613	1.04775804983881
AT1G05300.2	withSNP	zinc transporter 5 precursor	ZIP5	20.7923024755352	0.30002915	0.036417275	0.11044365	0.194496333333333	0.6488254	0.434824855072464	25.5	2.75	7.5	16.3333333333333	53.5	0	0	0	0	0	0	0	0	0	0	0	0	0.0263733254258761	-2.11162598292659	0.213938165468079	-1.53281421195109	0.824362554338333	-1.22141768230627	0.200730828485977	1.63414590145628	NA	NA	NA	NA	NA	NA	NA	NA
AT1G76160.1	withSNP	SKU5 similar 5	sks5	15707.659863325	213.984914	135.705796625	187.579953475	156.3722255	179.262230525	310.123063768116	20190	12108.75	15082.75	15009.3333333333	16658.75	19.4785700934542	0.144856175	0.2073968	0.275677775	0.181540575	0.349631866666667	0.467277983870968	13.5	18.25	21	15.5	31.3333333333333	0.00272026558505699	-1.50515321194488	0.792972459769452	-1.05261628416784	0.189623630444351	-1.3501667490646	0.559605694372593	-1.11999793055936	0.96900892750071	1.16791881641037	0.683299949778998	1.38955963413397	1	1.07138565143604	0.833289405353448	1.50971451025272
AT5G06700.1	withSNP	Plant protein of unknown function (DUF828)	TBR	18133.3806361553	181.539447	178.152611075	189.94515525	199.063374433333	179.045851225	263.100647826087	19022.25	17638.25	16651.25	20971.6666666667	18272	4.32535118243965	0.01731095	0.07381015	0.050709825	0.04277465	0.0579505	0.0558417741935484	1.5	6.25	4.25	3.75	5	0.945116196834257	1.02014021297445	0.470712537387792	1.13079645062935	0.834106917673777	1.09625780150223	0.849408088500626	1.0483219598914	NA	1.59106721123061	0.714344865433785	1.34471168653833	NA	1.24801226397427	NA	1.29976939381364
AT1G41880.1	withSNP	Ribosomal protein L35Ae family protein	No name	6087.9665901482	185.6350686	215.660834975	180.2562862	180.6904197	178.910630325	269.036331304348	6361.75	6877	5283	6264.66666666667	6017.5	16.0400328959199	0.434599675	0.651690325	0.504453075	0.505482325	0.474984166666667	1.40193443548387	14	20.75	14.25	15.5	15.3333333333333	0.00735099242787138	1.18809646489473	0.453559755675127	1.057619109818	0.911622684717329	-1.02508277463672	0.801006932740773	1.02678037188994	0.917025824314199	1.30313687534133	0.959295623142681	1.10132486888496	1	1.06411071777916	0.995720797264669	1.08101581694102
AT3G61580.1	withSNP	Fatty acid/sphingolipid desaturase	AtSLD1	14482.3669558446	196.0460378	121.6974782	173.35129755	167.174749033333	187.25091275	284.124692463768	17922.25	10338.75	13412.25	15378.6666666667	16676.25	21666.9148085709	246.671071675	282.36519495	255.5854803	257.028643475	237.5984531	795.713134435484	22104	24614.25	19840.25	22013.25	20733	0.000267275177307783	-1.53549987488388	0.846369844342257	-1.03599670141999	0.624116740511716	-1.15870168542356	0.929919329118964	1.0207912869029	0.933746639988456	1.09090358638085	0.993097232470053	1.00940421630041	1	1.00099397420866	0.995466099060289	1.04027132596439
AT1G48020.1	noSNP	pectin methylesterase inhibitor 1	ATPMEI1	8718.40638821607	241.51933875	280.250920225	275.11253795	232.644966566667	245.497250525	350.028027173913	8507.75	9551.5	8389.75	8381	8612	8605.39238009994	241.51933875	280.250920225	275.11253795	253.559328775	237.31581	779.094641129032	8507.75	9551.5	8389.75	8573	8181	0.497170034287169	1.18536728022091	0.36651875097662	1.20713857721002	0.955815585558871	-1.04004925453387	0.843998309230075	1.06420499898818	0.863434591290656	1.11144080771146	0.644951351471382	1.11042153303618	1	1.01289066648789	0.986066063813473	1.05815019688364
AT2G41410.1	withSNP	Calcium-binding EF-hand family protein	No name	9482.15981034752	158.841336325	177.432004525	229.2478917	174.247435866667	177.821861825	230.204835253623	8612	9066.5	10654	9619.66666666667	9555.25	16.8524554864337	0.266763625	0.52722485	0.351047925	0.355720925	0.183166133333333	0.860527822580645	14.25	25.75	15.75	17.75	9	0.425227610954364	1.13447451871004	0.00005048410105075	1.5351802616728	0.819100635371126	1.08707943799889	0.276494450651338	1.17622508813968	0.817065700641714	1.46786291984512	0.93202559749978	1.14429945314142	1	1.14530067077676	0.954358877155869	-1.28604853903327
AT3G61160.2	withSNP	Protein kinase superfamily protein	No name	232.020683596584	3.77922415	2.04160765	2.125169325	2.43166736666667	3.989158	5.47713644927536	318.75	159.5	148.75	210.333333333333	338.5	19266.2709117134	244.58189015	278.359177425	203.350405675	249.673130425	234.519202733333	788.973839193548	20624.25	22768	14881.5	20123	19266.6666666667	0.339665335011871	-1.45525962064843	0.384135176938089	-1.3655327578353	0.759132829123782	-1.29267485579184	0.893626447195875	1.07642422452812	0.941689566243698	1.08656014910992	0.309666821968445	-1.22602098112738	1	-1.01918749352196	0.995720797264669	1.01879738908236
AT2G17880.1	withSNP	Chaperone DnaJ-domain superfamily protein	DJC24	6134.6792610558	159.251366425	115.051043525	125.552756125	122.9650414	177.297511375	230.799081775362	7186	5082	4914.75	5668	7962.5	6.80244212071637	0.110368675	0.0767818	0.382123275	0.1482115	0.1031161	0.356027983870968	4.5	2.75	14.75	6.25	4.33333333333333	0.388736567299932	-1.28742971445901	0.630335901725902	-1.14962200345439	0.697060975924184	-1.25006517577161	0.70429695682966	1.14335926931321	0.953110564691399	-1.20717923509063	0.108793781388127	2.03360462096272	NA	1.17764946040959	NA	1.24283664614794
AT1G05370.1	withSNP	Sec14p-like phosphatidylinositol transfer family protein	No name	21.561909689968	0.259005825	0.500932925	0.33350665	0.331769733333333	0.264815525	0.375370760869565	17.25	31	19	22.6666666666667	17.75	0.804335298007661	0.01520785	0.020540125	0.018494925	0.014686675	0.0206945333333333	0.0490575806451613	0.5	1	0.75	0.75	1	0.119648275139074	1.64413764384806	0.506852886512262	1.25718184938716	0.840450509281563	1.18688705864681	0.900335811742541	1.06600131618493	NA	1.14175509915164	NA	1.09392711809361	NA	1.06768105827912	NA	1.08102429394605
AT5G64040.1	withSNP	photosystem I reaction center subunit PSI-N, chloroplast, putative / PSI-N, putative (PSAN)	PSAN	5354.66042340678	142.991692025	157.785475125	148.408312525	170.2259231	177.1781541	207.234336268116	5129.25	5315.75	4565.25	6139	6209	3.97061389389667	0.105991575	0.1816534	0.085298575	0.17018765	0.137839866666667	0.341908306451613	3.25	4.75	2	5	4.33333333333333	0.545569014847737	1.14312087249123	0.51376657490193	1.13232294482684	0.659113209133324	1.1893545190142	0.142164946514075	1.30746001321239	NA	1.242761001878	0.945409189208036	-1.13191123648066	NA	1.20096143877014	NA	1.08032632186626
AT3G26650.1	withSNP	glyceraldehyde 3-phosphate dehydrogenase A subunit	GAPA	12109.3587456561	141.990718375	202.92859235	175.740031225	187.914358933333	177.166780425	205.783649818841	10381.25	13993.75	10944.75	13797	12618.5	5.58315601433668	0.070723875	0.0926742	0.099988025	0.070208875	0.1187064	0.228141532258064	4.75	5.5	5.75	4.5	7.66666666666667	0.0279248460541503	1.46200721192082	0.0847748560416855	1.33101200736074	0.411282589528182	1.30939837916961	0.157417730001372	1.31227294437637	0.987030682164224	1.10543854003598	0.885651856891404	1.20698087039578	NA	-1.03012381211124	NA	1.28740349481298
AT4G27790.1	withSNP	Calcium-binding EF hand family protein	No name	84.9434685521878	2.193481575	0.700082375	1.524583375	1.4720435	2.800999025	3.17895880434783	115.5	33.5	62.25	77	144.5	11412.5637152477	242.179548675	280.0263421	175.71395405	247.08436455	233.802171266667	781.224350564516	12423.5	13935.25	7813.5	12127	11708.6666666667	0.195179447970806	-1.63058697448424	0.75340110450326	-1.14732923445062	0.850426181268631	-1.19534920955468	0.751350075342788	1.17658476063461	0.919064871258029	1.10458699554479	0.0164702194474841	-1.39714475698534	1	-1.01833791417679	0.995720797264669	1.02338747886943
AT1G05400.1	withSNP	0	No name	16.2201421118814	0.5075374	0.35749245	0.284880225	0.446859	0.3208859	0.735561449275362	23.5	16.25	10.5	20.6666666666667	14	15.7745297399875	0.4070453	0.3786529	0.484305325	0.311018625	0.300980433333333	1.31304935483871	18	16	18.5	13.25	13	0.748990014020617	-1.17791630990402	0.444014884676077	-1.33060377018433	0.937027864725354	-1.09371994038882	0.621417706089194	-1.25872498797	0.978982082599145	-1.11620690601152	0.923192041381498	1.130710796224	1	-1.26572087912887	0.995720797264669	-1.05156794466962
AT1G05400.2	withSNP	0	No name	2.07718787350777	0.0463699	0.111976133333333	0.0454355	0.0976215	0.2655695	0.0672027536231884	0.5	2.75	0.25	1.33333333333333	5.5	1.23234805420906	0.00879305	0.0779398	0	0.019294225	0.0679832	0.0283646774193548	0.25	3.25	0	0.75	2.66666666666667	NA	1.11151981811486	0.977819285413496	-1.00830948518115	NA	1.04272584162583	NA	1.20244589769119	NA	1.27198869520667	NA	-1.0216402223364	NA	1.05258120120903	NA	1.16952456362492
AT1G56660.1	withSNP	0	No name	13143.7823206931	101.761729575	168.324134025	204.38866055	152.5978518	176.553082825	147.4807675	8960.5	13992.75	14764.25	13338.6666666667	14944.75	14.0407395516998	0.069230425	0.2055865	0.42054635	0.1256559	0.0705340666666667	0.223323951612903	5.25	14.25	30.75	9.5	5	0.169369493503336	1.53741261595707	0.0167040952727819	1.85135321710477	0.606367317305124	1.38065596883071	0.117345129378541	1.62086254051302	0.620766522685924	1.74164027142087	0.00540993968974906	2.73591118450617	1	1.30102464964265	0.995225619784613	1.15586151528671
AT1G05410.2	withSNP	Protein of unknown function (DUF1423)	No name	4.64448448519634	0.3001373	0.0575041	0	0.0413116	0.157021666666667	0.434981594202899	11.75	2	0	1	8.5	0.665812760062372	0.013926925	0.01080125	0	0.0145921	0.0214094	0.044925564516129	1	0.5	0	0.75	1.33333333333333	0.459283423607657	-1.2085815679348	0.290663689885968	-1.23254461272618	NA	-1.22206776378556	NA	-1.04091281043201	NA	-1.09936137471305	NA	-1.19781980483531	NA	-1.0431086755391	NA	1.01385006923905
AT1G05420.1	withSNP	ovate family protein 12	ATOFP12	3.41140659186696	0.122735925	0.1893385	0.170108375	0.0607878	0.10977315	0.177878152173913	3.25	3.75	4.5	2	3	0	0	0	0	0	0	0	0	0	0	0	0	0.878550550664686	1.08932248236481	0.571308552940476	1.24192221832553	NA	-1.12864185361351	NA	-1.00126762894218	NA	NA	NA	NA	NA	NA	NA	NA
AT4G20320.2	withSNP	CTP synthase family protein	No name	20107.5693218266	206.375422775	224.61476965	154.4192417	204.493524433333	176.37522115	299.094815615942	22577.5	22735.25	14589.5	23043.6666666667	19290.5	3.45200940984244	0.029649875	0.05131205	0.027385	0.035379975	0.0471802666666667	0.0956447580645161	3	5	2	3.25	4.33333333333333	0.876422817936054	1.06285781449434	0.446760207051463	-1.21414389275266	0.975023916400438	-1.02933885322222	0.785786900618317	-1.10175075757996	NA	1.32820877738502	0.95693934001694	-1.11482955220584	NA	1.04362357909399	NA	1.07290517661655
AT1G05440.1	withSNP	C-8 sterol isomerases	No name	19.9968141872928	0.124973225	0.4710409	0.457329375	0.206426033333333	0.230591375	0.181120615942029	8.5	31	28.5	14.3333333333333	15.75	2.32742871245592	0.0287271	0.064194375	0.046012725	0.0328848	0.0382029333333333	0.092668064516129	1.5	4	2.25	1.75	2	0.0912807911192817	1.81926520338707	0.0503855343310722	1.85168125805678	0.802048624874395	1.24665519385848	0.540551337517924	1.31333952578842	NA	1.50670026569648	0.880307472376274	1.21253189156253	NA	1.04959122726758	NA	1.12314436649482
AT4G27580.1	noSNP	0	No name	8581.35562869202	241.024424675	267.380913025	258.3665704	208.245514533333	243.0545193	349.310760398551	8707.5	9393.75	8114	7687.33333333333	8731.75	8400.63148743774	241.024424675	267.380913025	258.3665704	231.8355177	230.186878533333	777.498144112903	8707.5	9393.75	8114	8008.5	8112	0.679626623490305	1.13779057045609	0.610634311859793	1.14068051361013	0.830399418273628	-1.14109314581079	0.879015598738244	1.05622566193294	0.969121785952157	1.06147579197977	0.955520264284221	1.04444468997928	1	-1.07845306393249	0.995225619784613	1.04484025389721
AT3G21570.1	withSNP	0	No name	57.7064641702106	2.4131341	1.21633275	1.215719575	1.3039474	2.6817085	3.49729579710145	82.25	38.5	33	45.6666666666667	92	7848.80744280804	252.869548925	285.2315828	187.708862675	267.10809205	225.183926833333	815.70822233871	8625.75	9481.75	5533.75	8653.75	7504	0.384305945506462	-1.4311272912653	0.353741538790771	-1.39903347729287	0.690563013167415	-1.35492944608352	0.859343870379481	1.10313505715514	0.95802464907785	1.07704570424196	0.0714916126662275	-1.36223982496274	1	1.00659959994696	0.995225619784613	-1.04967302855849
AT1G07930.1	withSNP	GTP binding Elongation factor Tu family protein	No name	13832.5625825863	158.994079475	182.0626517	166.3598049	180.367277733333	175.642088575	230.426202137681	13491	14538.5	12067.5	15511.6666666667	14665.5	25.8650220337931	0.4233922	0.452897025	0.3583824	0.261034225	0.1177897	1.36578129032258	34.5	38.25	25.25	21.25	9.33333333333333	0.035320740483863	1.17642212833633	0.0899878861927801	1.13352113601197	0.392728850335297	1.13172921866658	0.0476875681932743	1.16995881807818	0.993742066414489	1.03530244443774	0.960542549397092	-1.10099510769877	1	-1.29626865141303	0.691298143825217	-1.67123750538132
AT5G61720.1	withSNP	Protein of unknown function (DUF1216)	No name	212.8976488031	4.682496725	1.756649625	2.332629825	2.1989541	5.783799675	6.78622713768116	308.75	111	122.25	146.666666666667	382	14193.9752478526	229.898827925	286.16209475	157.989249625	255.981863	224.4921689	741.60912233871	14993.75	18138.75	8978	15957.25	14249.3333333333	0.228761375747087	-1.58758922320215	0.387115056556673	-1.37418536078516	0.629288270883756	-1.42069447617141	0.754653168562901	1.1745261458352	0.8565600849537	1.17989415325767	0.0357924327057165	-1.46349767923867	1	1.06621116553753	0.995720797264669	1.04401979664195
AT4G33220.1	withSNP	pectin methylesterase 44	ATPME44	16074.5728099728	245.86366045	177.032458375	168.6273994	211.271502233333	175.483128025	356.32414557971	21669	14388.25	12536.5	18876.6666666667	15155	3.4836478060633	0.06163245	0.054077625	0.0570138	0.034166475	0.0317876666666667	0.19881435483871	5	3.75	4	2.5	2	0.0189881276723406	-1.35215458846071	0.0162292373051242	-1.3277864719345	0.631850162355052	-1.15550719187071	0.0480772771731547	-1.30458101052582	NA	-1.17794537626393	0.979686959440235	-1.07244684777693	NA	-1.38894659356044	NA	-1.49132649253422
AT3G56180.1	withSNP	Protein of unknown function (DUF567)	No name	40.1583823776021	1.631664725	0.952427175	0.613784975	0.473990933333333	1.609100025	2.36473148550725	65.75	33.5	20.5	19	64	8922.8326491083	237.4622535	255.170300275	223.2757814	242.736889675	224.490958866667	766.007269354839	9457.25	9855	7689.5	9256.5	8756.66666666667	0.555099890529636	-1.30475621962164	0.250811016762757	-1.49032636138167	0.440387725703503	-1.59606239477842	0.961553994872549	1.03078265747247	0.988758082192571	1.02967078700811	0.805973546530827	-1.08695198459626	1	-1.0160218882221	0.997957332539453	1.00418191105672
AT1G05510.1	noSNP	Protein of unknown function (DUF1264)	OBAP1a	7.02524429483777	0.049402625	0.211443425	0.364052075	0.103749866666667	0.084285525	0.0715980072463768	2	9.5	14.25	4.66666666666667	3.5	6.78858744793876	0.049402625	0.211443425	0.364052075	0.0911818	0.0666961	0.159363306451613	2	9.5	14.25	4	2.66666666666667	0.212717549349312	1.56874935744401	0.0150576188783227	2.02022508427518	NA	1.22479563597884	NA	1.13815941890773	0.632943590524243	1.71149259313872	0.0375771584777226	2.26980333449303	NA	1.20986999386602	NA	1.17134366930853
AT1G76370.1	withSNP	Protein kinase superfamily protein	No name	300.821037035658	4.8515281	3.971649125	2.631357775	4.1787614	5.4480002	7.03120014492754	361.75	283.5	165.5	318	406.5	15442.8141316202	228.8859501	248.044463275	164.682163475	236.470307175	223.3411532	738.341774516129	17003.75	17897	10592.5	16844.5	16223.3333333333	0.715238719725625	-1.1478114131723	0.0663960472999808	-1.55887812691504	0.875409872143176	-1.13004640122611	0.694671915165723	1.15656524897238	0.988758082192571	1.03616794023221	0.0167068266066495	-1.40910146748777	1	-1.0036855727089	0.995720797264669	1.01815198029763
AT1G05530.1	noSNP	UDP-glucosyl transferase 75B2	UGT2	42.4942147971856	0.706183725	0.7158874	0.860549225	0.541481266666667	0.6146264	1.02345467391304	44.5	44.25	46.25	34.6666666666667	38.75	41.3372256507368	0.706183725	0.7158874	0.860549225	0.590477425	0.564994066666667	2.27801201612903	44.5	44.25	46.25	35.5	35	0.899566777330643	1.06041935444895	0.431403715041749	1.25784746631094	0.772029939733782	-1.22636324168203	0.887934148516175	-1.06397318320651	0.994066007844908	-1.01629427205423	0.805789444629047	1.16735364532282	1	-1.21868052327314	0.995225619784613	-1.08968005916526
AT3G02310.1	withSNP	K-box region and MADS-box transcription factor family protein	AGL4	10856.9854684164	174.12828945	170.122566925	166.64351005	182.503792433333	174.3126163	252.359839782609	11669.75	10667.25	9430.25	12294	11403	3.15496510165719	0.0332642	0.058214575	0.05497665	0.069360375	0.0806161333333333	0.107303870967742	1.75	3.25	2.5	4	4.66666666666667	0.92701117186481	1.01468405380066	0.653677276202848	1.04899708282822	0.825738899460499	1.05688090949209	0.556557950312195	1.07086572610427	NA	1.28850851320069	0.886412734968828	1.21003004101006	NA	1.43585547659177	NA	1.5778605969925
AT1G05550.1	withSNP	Protein of unknown function (DUF295)	No name	11.707142290271	0.28287865	0.202123925	0.17986595	0.2886198	0.170296175	0.409969057971015	16.5	10.25	8.5	17	9.25	0.270244098749272	0	0.017547475	0.017103875	0.00284125	0	0	0	0.75	0.5	0	0	0.584433779603656	-1.27056107480957	0.466533128400704	-1.30265447634846	NA	1.00476405457387	NA	-1.36678237979384	NA	1.07555083300419	NA	1.07374576934929	NA	-1	NA	1.03261689906297
AT1G05550.2	withSNP	Protein of unknown function (DUF295)	No name	0.135807035055377	0	0	0.0609501	0	0	0	0	0	0.5	0	0	0.0550427485787621	0	0	0	0.00260135	0.0073291	0	0	0	0	0	0.333333333333333	NA	-1	NA	1.02703680454898	NA	-1	NA	-1	NA	-1	NA	-1	NA	-1	NA	1.05007204730513
AT1G05550.3	withSNP	Protein of unknown function (DUF295)	No name	24.3345198053851	0.0993505	0.73573155	0.58588125	0.122785866666667	0.195780825	0.143986231884058	5.25	49.75	38.25	8.33333333333333	14.25	5.25340545453746	0.0121447	0.181291575	0.1145278	0.084940875	0.0193968666666667	0.0391764516129032	0.5	12.25	7	5	1	0.16493704941618	1.52276053893361	0.183736650430473	1.44305491010337	0.928066934716219	1.08015707102469	0.797606251276106	1.1165593121469	0.323839253833935	1.93382120558884	0.307815729432406	1.63468426362664	NA	1.39054910214284	NA	1.05673220211945
AT3G60245.1	noSNP	Zinc-binding ribosomal protein family protein	No name	5667.54072832634	218.809256725	233.708514325	204.437338125	205.230885266667	214.2722858	317.114864818841	6090.75	6133.25	4881	5783	5851.75	5863.08208818977	218.809256725	233.708514325	204.437338125	246.089181175	220.2415744	705.836312016129	6090.75	6133.25	4881	6419.25	5927.33333333333	0.493438614255889	1.09910358245196	0.90443783822963	1.01924733174651	0.853727018834217	-1.06125391966914	0.807451252483029	1.04194679745761	0.994066007844908	1.01358419387304	0.807776410007505	-1.10830710200175	1	1.04883059911836	0.999246981940911	1.00361262880983
AT4G34670.1	withSNP	Ribosomal protein S3Ae	No name	9045.74182882087	169.154381175	207.4473704	181.015292175	171.230387666667	173.761187325	245.151277065217	8944.25	10259.5	8238.75	9150.66666666667	9029.25	3.27248291152072	0.04926255	0.073778975	0.10221535	0.08113	0.0678416	0.158911451612903	2.25	3.25	3.75	3.75	3	0.0402073736911767	1.2482082661747	0.163470323165966	1.16050403698585	0.97801813058167	1.01202855950234	0.545871824849223	1.08968844785506	NA	1.17016366112163	0.733525901881891	1.35714582925832	NA	1.2596510253867	NA	1.11169670556766
AT1G05570.2	withSNP	callose synthase 1	ATGSL06	8.97451561375854	0	0	0	0	0.6359272	0	0	0	0	0	45.75	0.279291517778315	0	0	0	0	0.00635783333333333	0	0	0	0	0	1.66666666666667	NA	-1	NA	-1	NA	-1	NA	1.12111228836567	NA	-1	NA	-1	NA	-1	NA	1.12905797896607
AT5G02500.1	noSNP	heat shock cognate protein 70-1	AT-HSC70-1	23051.3739374824	144.229617675	272.4627989	224.34324805	224.326337633333	220.93130905	209.028431413044	16067.75	28976.25	21451.25	25340	24267.25	22899.3959583853	144.229617675	272.4627989	224.34324805	232.6571936	218.884774766667	465.256831209677	16067.75	28976.25	21451.25	24840.5	23660.6666666667	7.59797996800413E-07	1.88792236731702	0.0000730380235178123	1.63949501658474	0.0388054995993608	1.50651072668078	0.00107353926521039	1.57752338321698	1.06981752447213E-06	1.77974495132359	0.000216653048062519	1.48593182186854	0.00271834307375541	1.53448110708879	0.00027500881144759	1.55807400568803
AT1G05577.1	withSNP	Domain of unknown function (DUF966)	No name	8.33549795826695	0.098216425	0.1723299	0.150826325	0.124574266666667	0.101027075	0.142342644927536	6.5	10.75	8.5	8.66666666666667	7	8.31572855064143	0.125104275	0.084544275	0.160142925	0.1817866	0.111506266666667	0.403562177419355	8.75	5.25	9.25	11.25	7	0.463463815099066	1.36946281413731	0.479193068907157	1.30870900146043	NA	1.14885079023783	NA	1.06576301507944	0.902406921409198	-1.34953395801117	0.957882967172005	1.10630698943476	NA	1.16997782488801	0.995720797264669	1.08824093387359
AT4G33860.1	withSNP	Glycosyl hydrolase family 10 protein	No name	133.733285642508	1.85270965	0.975278325	1.19044635	1.03199516666667	2.526394475	2.68508644927536	169.5	84.5	89	95.3333333333333	231.5	18368.6187032058	188.003558975	254.88671285	206.602273925	208.5881595	217.274369966667	606.463093467742	17043.25	22379.5	16231	18151.75	19155.6666666667	0.29640295925201	-1.48252191470167	0.518070887872994	-1.26977630750092	0.619499780307358	-1.41757478618003	0.544363566064758	1.29596939971584	0.458665755038897	1.28477672722564	0.905040316240321	1.06858673509177	1	1.06894393726364	0.670531314897848	1.21892143048609
AT2G18470.1	withSNP	roline-rich extensin-like receptor kinase 4	AtPERK4	140.741801801168	2.163776325	0.86458745	1.11255055	1.11890113333333	2.517235125	3.13590771739131	204	74.5	84.5	107	238.5	19813.8126314598	217.493684225	251.36470715	199.1083903	228.552373725	216.3490062	701.592529758064	20534.5	23014.25	16236.75	20615.25	19882.6666666667	0.16915991802553	-1.66187446559684	0.333792935877103	-1.41269411822663	0.627566084082556	-1.42296398034586	0.801964913579872	1.14074249980446	0.917025824314199	1.10153677188303	0.698667354331523	-1.11827703962186	1	1.00904441159499	0.995225619784613	1.05474968172462
AT2G30870.1	withSNP	glutathione S-transferase PHI 10	ATGSTF10	6104.39891129249	88.345791975	85.832379975	223.80409145	92.2735367	171.95600875	128.037379673913	4154	3916	9032	4399	8003.5	12.1589636185912	0.32674045	0.3291625	0.311477225	0.245968625	0.208402933333333	1.0540014516129	14.5	14.75	11.5	10.25	9.33333333333333	0.977357901200221	1.0150443006477	0.0000442098141435052	2.33186560422931	0.953879169700878	1.05400252177634	0.0132707520070523	1.84168975382033	0.995904607532219	1.01524944879799	0.985151542605257	-1.05173180665338	1	-1.26791909415696	0.957023988826689	1.27971375021489
AT1G05600.1	withSNP	Tetratricopeptide repeat (TPR)-like superfamily protein	EMB3101	41.0426135925277	0.6123551	0.82392185	0.637540475	0.32411855	0.482935225	0.88747115942029	49	60.25	39.75	17.3333333333333	34.5	3.50803154901901	0.050913725	0.063753125	0.05243795	0.041918525	0.0635404666666667	0.164237822580645	3.5	4.25	3	2.75	4	0.825474983563156	1.1156932391613	0.933359683816515	1.03973542589227	0.812996214743852	-1.20502892133555	0.929628352446421	-1.04961144304687	NA	1.11888943160149	0.997756449113691	-1.01088137405088	NA	-1.11763715619843	NA	-1.00987267382498
AT3G30775.1	withSNP	Methylenetetrahydrofolate reductase family protein	AT-POX	5155.56492830164	93.788794125	84.97851965	43.477874925	66.3457973333333	36.538812175	135.925788586957	8114.5	6060.75	3209.75	5920.33333333333	3169.75	18296.9915124981	216.88770505	246.115496875	212.624974975	227.6720872	213.852387766667	699.637758225806	18817	20751.75	15973	18854.5	18066.3333333333	0.881345220920041	-1.08998622995575	0.384137425575323	-1.37387394311581	0.853727018834217	-1.18829338193529	0.330468925008528	-1.48016718187508	0.939084441136425	1.08308032748933	0.947739786810083	-1.04526020761499	1	1.00677908345646	0.987984404378422	1.06392202351042
AT1G05610.1	withSNP	ADP-glucose pyrophosphorylase small subunit 2	APS2	11.7903355885809	0.10356495	0.2441511	0.2289625	0.184327433333333	0.1865884	0.150094130434783	6.75	14.75	13.25	12	12	3.33167113069028	0.023405425	0.0487464	0.105352475	0.064668	0.0336175333333333	0.0755013709677419	1.25	2.75	5.75	4	2	0.192615183775751	1.6272615354082	0.133336552404877	1.64115545135385	NA	1.35811088516693	NA	1.41081228543088	NA	1.3015552734324	0.114814170888972	2.00940161002229	NA	1.52934578665678	NA	1.21640973643121
AT1G05615.1	withSNP	Domain of unknown function (DUF313)	No name	0.0623090446585109	0	0	0.0344809	0	0	0	0	0	0.25	0	0	0	0	0	0.005917925	0	0	0	0	0	0	0	0	NA	-1	NA	1.01608264865778	NA	-1	NA	-1	NA	NA	NA	NA	NA	NA	NA	NA
AT1G50010.1	withSNP	tubulin alpha-2 chain	TUA2	10917.1266667103	143.967143075	156.072684725	132.892101175	139.0778857	123.991620625	208.648033442029	12041.75	11961.25	9533.25	11747.6666666667	10167	17977.5043989369	226.68540575	246.049498	224.8891333	239.173048425	213.214997233333	731.243244354839	18767.75	19805.5	16124	18882.75	17156	0.608063820918515	1.09289266573993	0.989799157733183	1.00281130487351	0.936453511911912	-1.03677449958459	0.624176781436778	-1.08922225016637	0.988758082192571	1.034906338399	0.965043418678445	-1.03447447902855	1	1.01048692234176	0.995720797264669	1.0226223239031
AT3G23600.1	withSNP	alpha/beta-Hydrolases superfamily protein	No name	7327.65371274021	186.884706825	150.316356475	160.28122095	176.033402866667	170.882596875	270.847401195652	8626.25	6537.5	6265.75	8219	7750.75	7.6215734610767	0.215091125	0.1094327	0.28813715	0.155700825	0.1622534	0.693842338709677	9.25	4.5	10.5	6.5	6.33333333333333	0.0302586057026136	-1.19937077786284	0.472747389371432	-1.07021979716445	0.814922098441386	-1.05810917609372	0.845416427162979	-1.02713868624492	0.812469297485202	-1.50072821553141	0.889100503135373	1.20258667559287	NA	-1.22839741465147	0.995225619784613	-1.13162288105321
AT2G47400.1	noSNP	CP12 domain-containing protein 1	CP12	5161.03448717947	208.977912525	178.261082	189.775400975	202.235573633333	212.79699975	302.866539891304	5733.25	4665	4491.5	5623.33333333333	5755.25	5051.84319647917	208.977912525	178.261082	189.775400975	183.381299075	212.407329933333	674.122298467742	5733.25	4665	4491.5	4925.25	5654.66666666667	0.534713453271204	-1.12502320483458	0.975193258048874	-1.00722094366179	0.954887213305891	-1.03051779112741	0.718725563641939	1.07964116696609	0.83763825726391	-1.2116518744724	0.814366422562948	-1.13307631342436	1	-1.14631252665782	0.995720797264669	1.04490783501424
AT5G47930.1	withSNP	Zinc-binding ribosomal protein family protein	No name	4581.60558205396	175.48674295	199.865710925	168.7904375	166.5955806	169.43627125	254.328612971015	4830	5139.25	3976	4645.33333333333	4576.25	1.46577451176209	0.0300306	0.139042275	0.12271565	0.02387105	0.00348673333333333	0.0968729032258065	0.75	3.5	2.5	0.25	0	0.0780922924935133	1.16526777314011	0.646081347009822	1.04784336046225	0.841715256245789	-1.05037298577463	0.840766201275959	1.02769617337843	NA	1.17557793553755	NA	1.14413422482259	NA	-1.03392469878963	NA	-1.03720857316408
AT5G20720.1	withSNP	chaperonin 20	ATCPN21	6948.19542529756	135.75426915	174.532148875	159.141549775	161.889470233333	169.35977125	196.745317608696	6238	7562.25	6252.75	7494	7624	0.220636148702079	0.01575215	0.02966985	0.0150366	0.0124526	0.00436413333333333	0.0508133870967742	0	0.75	0.25	0	0	0.00303113362151188	1.3294150956661	0.00774534586749824	1.27302544445253	0.338377545231639	1.19280036653835	0.00413502976495478	1.32296731561204	NA	1.09067864708089	NA	1.03226425063571	NA	-1	NA	-1
AT1G05650.1	withSNP	Pectin lyase-like superfamily protein	No name	0.523330237856041	0.0242145	0.019406975	0.026056625	0.0198721	0.015374	0.0350934782608696	1	0.5	0.75	0.333333333333333	0	25.820737291443	0.54600965	0.426693875	0.5252948	0.484387025	0.542771666666667	1.7613214516129	29.25	22.25	23.5	25.25	29.3333333333333	NA	-1.0755327436336	NA	-1.00783091570856	NA	-1.10796161063935	NA	-1.1480310547777	0.939826589864425	-1.22096590272951	0.985151542605257	-1.04857497881151	1	-1.1060728949312	0.999590489118091	-1.0014090126029
AT1G05660.1	noSNP	Pectin lyase-like superfamily protein	No name	0	0	0.0119494	0	0	0	0	0	0	0	0	0	0	0	0.00298735	0	0	0	0	0	0	0	0	0	NA	NA	NA	NA	NA	NA	NA	NA	NA	NA	NA	NA	NA	NA	NA	NA
AT4G17530.1	withSNP	RAB GTPase homolog 1C	ATRAB1C	6924.08605891257	141.752313775	160.9805864	165.40388715	171.388208933333	168.957302475	205.438135905797	6501.75	7004.5	6370	7918.66666666667	7551.75	33.9781273487363	0.82475785	0.6582517	0.966249025	0.96418715	0.618773866666667	2.66050919354839	36.75	28.25	35.5	40.25	26.6666666666667	0.377279558598457	1.18290952484622	0.136197031888904	1.25878950329057	0.5984549393345	1.20367641630972	0.202410478834006	1.25485663103889	0.933746639988456	-1.22451368769507	0.957379526006031	1.09383935928754	1	1.0706696787233	0.940276916716597	-1.28372207872897
AT1G05670.2	withSNP	Pentatricopeptide repeat (PPR-like) superfamily protein	No name	7.44681074121299	0.1104631	0.082495	0.0320440333333333	0.0920334	0.08022425	0.160091449275362	13	8.25	2.75	9.66666666666667	6	4.25794508473722	0.041431275	0.035355325	0.0133561	0.02498395	0.0316311	0.133649274193548	6.25	5.25	1.75	3.75	4.33333333333333	0.911828930329111	-1.05381337986376	0.4863733694942	-1.23174124178533	NA	-1.0570957816586	NA	-1.12934390500007	NA	-1.05282112401878	0.667250592895838	-1.36676498196378	NA	-1.18247616017919	NA	-1.19164459490942
AT1G05675.1	noSNP	UDP-Glycosyltransferase superfamily protein	No name	3.66889687603003	0.0193655	0.0209241	0.2187648	0	0.0320696	0.0280659420289855	0.25	0.5	13	0	2.25	3.38885217288925	0.004841375	0.01046205	0.2187648	0	0.0243058	0.0156173387096774	0.25	0.5	13	0	1.66666666666667	0.909811931634829	1.06121612255908	0.0000155058309997807	2.89883428150103	NA	1.03953918956506	NA	1.3156411349315	NA	1.06528209389055	0.0000101294528180185	3.82040058564978	NA	-1.0602571158113	NA	1.46227024810239
AT1G02205.2	withSNP	Fatty acid hydroxylase superfamily	CER1	15207.2749541805	137.8204005	143.05486815	158.144825775	167.011638633333	168.8272959	199.739710869565	14476.75	14004.5	14048	17549.3333333333	17263.25	3.52687949667586	0.024510075	0.101922875	0.017683925	0.01511255	0.0309730666666667	0.0790647580645161	2.25	9.25	1.25	1.5	2.66666666666667	0.780071152760952	1.08017474231577	0.248391336401715	1.23431149730733	0.656963027882565	1.20284722588157	0.216531746827315	1.28395871809981	NA	1.76322425639763	0.959276193009951	-1.09510703210372	NA	-1.0840546875973	NA	1.01680605855967
AT5G15490.1	withSNP	UDP-glucose 6-dehydrogenase family protein	UGD3	12952.908755008	179.4670805	147.5772032	154.000151125	174.1992056	168.78238665	260.097218115942	15117.25	11512.75	10964	14809.3333333333	13890.25	53.9019313333917	0.63643865	0.652309475	0.7215604	0.8081383	0.666373733333333	2.05302790322581	52	51.25	51	63.5	52.6666666666667	0.208593733901849	-1.17910509407793	0.63745737612543	-1.06885647855333	0.950129485536178	-1.02785741520383	0.996078835376586	-1.00119377021362	0.994066007844908	-1.01669667478678	0.921948069336717	1.09906477208453	1	1.19960582320557	0.987984404378422	1.11888989172806
AT1G05700.1	withSNP	Leucine-rich repeat transmembrane protein kinase protein	No name	1.55277329413017	0.01590135	0.029131	0.02927655	0.01789	0.0168103	0.0230454347826087	1	1.75	2.5	1.33333333333333	1	1.52859688476454	0.007950675	0.0145655	0.02927655	0.008945	0.0112068666666667	0.0256473387096774	1	1.75	2.5	1	1	NA	1.18061033092368	0.309962446479337	1.37353679495557	NA	1.07009384548704	NA	1.02142172163045	NA	1.16479895891959	0.652068952753808	1.3734179007763	NA	1.00100981978969	NA	1.00852798053318
AT1G24996.1	noSNP	0	No name	4570.19787924764	295.9124001	238.22043475	175.342484325	254.138632033333	199.63977875	428.858550869565	6227	4626.5	3157.5	5438.33333333333	4138	4845.33110747841	295.9124001	238.22043475	175.342484325	293.18149505	211.3411142	954.556129354839	6227	4626.5	3157.5	5840.25	4323	0.309191922996904	-1.21310191109861	0.00342808289838353	-1.51452613753106	0.716403003648202	-1.15802594481796	0.0643371869662445	-1.36761140459077	0.765975073545928	-1.27482900010136	0.0119556285355489	-1.66680845088408	1	-1.06121513520589	0.506007686840294	-1.39414519667283
AT3G28980.1	withSNP	Protein of unknown function (DUF1216)	No name	259.55906826301	5.033900325	3.070318525	3.06988535	1.70219356666667	4.598230725	7.29550771739131	380.5	218.5	189.75	133.333333333333	353.5	17883.4369139637	262.896707925	341.146315225	121.3254186	319.924137475	208.668318366667	848.053896532258	19873	25130.5	7928.5	22803.5	15310	0.649907203944574	-1.24216658353396	0.618041029118095	-1.22226006141031	0.547327068577767	-1.4878573354936	0.97673891158102	-1.01901794657437	0.902406921409198	1.2169823148987	0.0015441385154729	-2.02147243106504	1	1.13612211742466	0.990325545635271	-1.11376641959099
AT3G18080.1	withSNP	B-S glucosidase 44	BGLU44	11306.1134569228	177.930274	97.637716725	109.324584625	116.969286066667	167.848547325	257.869962318841	15723.25	7865.5	8398.25	10459.3333333333	14668.5	6.47566303328934	0.061387375	0.095511475	0.093528375	0.08714655	0.0818731	0.198023790322581	5	7.5	6.5	7	6.33333333333333	0.0250649289067857	-1.68339127815966	0.121237120138242	-1.42421497590275	0.410577417349337	-1.43314437575021	0.988706277641947	1.00637666893378	0.917025824314199	1.29873498629183	0.807365148333983	1.27542113765055	NA	1.2396138798392	NA	1.32591571253932
AT5G18910.1	withSNP	Protein kinase superfamily protein	No name	105.549868231918	1.768396625	0.866605925	1.2244481	0.693670466666667	2.1832561	2.56289365942029	141.75	64.75	79	57.3333333333333	176	16854.7213973407	213.074492075	242.729377375	225.065577925	220.440395025	208.245549566667	687.337071209677	17113.25	18870	15579.75	16942	16322.3333333333	0.4755862336734	-1.35919847908416	0.745882820146584	-1.15084256814908	0.631993956208573	-1.41075147663011	0.796134040177395	1.1452980392305	0.917025824314199	1.08870233217872	0.960542549397092	1.02945518721342	1	-1.00453444814849	0.995225619784613	1.04139636400065
AT1G05710.5	withSNP	basic helix-loop-helix (bHLH) DNA-binding superfamily protein	No name	4.21210492984817	0.0937632666666667	0.12502975	0.0849216	0.127024733333333	0.157380733333333	0.135888792270531	3.75	2.5	2.75	6.66666666666667	6.25	0.153570816107253	0.0076642	0.01015825	0.016266925	0.00958445	0.00528403333333333	0.0247232258064516	0	0.25	0.25	0.25	0	0.937084716075259	-1.04076425502162	0.977053187030244	-1.01262614830709	NA	1.11508045817841	NA	1.1315906318478	NA	1.03390373482277	NA	1.0391722270351	NA	1.03757023879507	NA	1.03407309818609
AT3G24480.1	withSNP	Leucine-rich repeat (LRR) family protein	No name	13065.2077449327	254.839533975	159.905255425	192.0648694	232.8467575	167.192545925	369.332657934783	18036.75	10411.25	11322.5	16502.6666666667	11434.5	0.606975666597018	0.0162316	0.01592435	0.03269025	0.0133793	0.0220923	0.05236	0.5	0.25	1.25	0.25	0.666666666666667	0.0103973855441143	-1.51301025464818	0.27364766469485	-1.20951581782135	0.867975616450381	-1.08971689638076	0.0524042738467294	-1.3971986561069	NA	-1.05682624734623	NA	1.18359914694119	NA	-1.0543409959378	NA	1.00413862209124
AT3G48180.1	withSNP	0	No name	2963.60799060664	154.43194595	123.845269475	141.137575725	142.536702766667	167.119208525	223.81441442029	3316	2560	2552.25	3104.33333333333	3524.25	0.869463893732098	0.05664775	0.0515845	0.05382805	0.0665912	0.0512015	0.182734677419355	1	0.75	0.5	1.25	1	0.523791382852412	-1.17283723456816	0.988745345594993	-1.00468184588167	0.91125702615851	-1.07273923970316	0.636190425410952	1.13426045062419	NA	-1.07672709525809	NA	-1.1303830100857	NA	1.07000818071699	NA	1.01178780270881
AT1G05740.1	withSNP	Eukaryotic protein of unknown function (DUF842)	No name	4.65322412221749	0.2957237	0.111612375	0.407708375	0.0792614666666667	0.346430075	0.428585072463768	5.75	1.5	6.75	1.33333333333333	6.5	0.800814958886896	0.07986845	0.0746943	0.04735455	0.072467425	0.0484818333333333	0.257640161290323	1	1	0.25	1	0.666666666666667	0.245835230105431	-1.55874399937343	0.609834350625543	1.22803065757548	NA	-1.54742561929883	NA	1.10916144448082	NA	1.01060334906003	NA	-1.18264790331848	NA	-1.00006336229909	NA	-1.05210550156552
AT3G48930.1	withSNP	Nucleic acid-binding, OB-fold-like protein	EMB1080	6341.79551054782	160.881803375	198.962030325	176.36331765	164.202949066667	166.72652525	233.162033876812	6208	7195	5838.25	6405.33333333333	6325.25	1.80438531634965	0.085536975	0.1424848	0.0171115	0.013132425	0.0294976	0.275925725806452	2.75	5	0.25	0.25	0.666666666666667	0.00152332474093586	1.26855710418677	0.0167088781193623	1.19169740781967	0.942024110198004	1.02197854923178	0.30945327354317	1.10255321002676	NA	1.32168834559737	0.376027408796521	-1.56997958859949	NA	-1.60546929320787	NA	-1.50201683849081
AT2G21170.1	withSNP	triosephosphate isomerase	PDTPI	9904.32550640899	172.74646475	150.910898825	157.86419445	171.231651333333	166.6678848	250.357195289855	11223.75	9181.5	8641.5	11138.6666666667	10537	5.96246732178647	0.08951505	0.104425825	0.10254885	0.127786075	0.1059991	0.288758225806452	5.25	5.75	5.25	7.5	6	0.433728111129085	-1.09474103987448	0.991019112211283	1.00189082325731	0.998012850893008	1.00148467566238	0.818855258647116	1.03452317405849	0.988989181574979	1.06978429008109	0.969345088077772	1.08296710438181	NA	1.27093394782155	NA	1.06246954593554
AT1G05770.1	withSNP	Mannose-binding lectin superfamily protein	No name	8.96612698480939	0.2300033	0.32938855	0.31235435	0.316323966666667	0.26265365	0.333338115942029	7.25	10.25	8.5	10.6666666666667	8.5	1.02810336154184	0.042353125	0.042812625	0.05741105	0.03583725	0.0160798333333333	0.136622983870968	1.25	1	1.75	0.75	0.333333333333333	0.614488327757721	1.26520060641621	0.624689192456267	1.21935695743852	NA	1.20790449080162	NA	1.11398780890451	NA	-1.04391904107415	NA	1.08311086420417	NA	-1.0678810405069	NA	-1.11396929843141
AT1G24360.1	withSNP	NAD(P)-binding Rossmann-fold superfamily protein	No name	10282.6573338555	182.340147025	161.439753175	153.377240575	172.3681081	166.28840255	264.261082644928	11935.25	9827	8516.25	11453.3333333333	10692.25	1.00846457416267	0.016487475	0.05209025	0.01563995	0.018485225	0.0202799333333333	0.0531854032258065	0.5	2.75	0.25	0.75	1	0.4096901598799	-1.10526213916432	0.413503231541454	-1.09235796398433	0.845014830186469	-1.05871261837049	0.840191339581549	-1.03282177959602	NA	1.20095021555143	NA	-1.02432755341953	NA	1.02476577134975	NA	1.12791556047572
AT5G43760.1	noSNP	3-ketoacyl-CoA synthase 20	KCS20	15459.0118865364	210.789705125	170.463183875	180.093734075	181.5173661	202.255475075	305.492326268116	18123	13524.75	13236.25	15941.3333333333	17167.5	15225.0421754412	210.789705125	170.463183875	180.093734075	162.668849775	208.015804666667	679.966790725806	18123	13524.75	13236.25	13819.75	17396.6666666667	0.264977710901254	-1.22463044690938	0.67675654220648	-1.08515254607824	0.691470158353755	-1.16339781368021	0.981769457524471	1.00684313762285	0.84824165439442	-1.24387264592728	0.768265950825347	-1.18232946969478	1	-1.26505464841056	0.999246981940911	-1.0038731096766
AT1G54630.1	noSNP	acyl carrier protein 3	ACP3	7207.64823514435	244.40323585	200.459525675	187.332523725	219.812842633333	199.556102325	354.207588188406	8938.5	6867	5806	8142.33333333333	7163.5	7244.24036257024	244.40323585	200.459525675	187.332523725	205.211350425	205.990948533333	788.397535	8938.5	6867	5806	7303.25	7292.33333333333	0.136121007245672	-1.18167156045248	0.0800424642707734	-1.1892899563957	0.685849296353461	-1.10676594855818	0.258931351859254	-1.14637384560724	0.760219717809437	-1.25765429618558	0.257764437885195	-1.33465702404966	1	-1.20361946176748	0.912136399868862	-1.17838517060178
AT5G02870.1	withSNP	Ribosomal protein L4/L1 family	No name	11155.1479216916	170.30488495	184.827087675	162.290736925	169.807386233333	165.9741358	246.81867384058	11816	11969	9625	11913	11301.75	3.05672949399563	0.0734951	0.09854825	0.03791615	0.031050425	0.0180626333333333	0.237080967741935	4.5	6	2	1.5	1	0.0991234256693213	1.11360989202393	0.639956391733879	1.03579992620407	0.993442429024978	-1.0023504987605	0.690145680672647	1.03648456553492	NA	1.15538277854915	0.777627322679367	-1.2998386719123	NA	-1.44400525744785	NA	-1.61481884001112
AT5G53300.4	noSNP	ubiquitin-conjugating enzyme 10	UBC10	7548.6510472717	214.043035225	191.206258725	180.616428375	201.6033472	196.267030725	310.207297427536	8743.25	7401	6261	8327	7860	7588.71104586165	214.043035225	191.206258725	180.616428375	193.865384175	203.485209833333	690.461403951613	8743.25	7401	6261	7656.75	8038	0.571412352605648	-1.07569655941113	0.455488938363324	-1.08310076971414	0.840590159322246	-1.05851734045242	0.888061092450678	-1.02263510830214	0.863352506598424	-1.16761861969617	0.46489816376632	-1.22386463239908	1	-1.13104752487312	0.995225619784613	-1.05978154107034
AT1G05800.1	withSNP	alpha/beta-Hydrolases superfamily protein	DGL	9.23958317507935	0.04737015	0.164246466666667	0.504918425	0.0199234	0.0384046	0.0686523913043478	1.25	8	29.25	1	1.5	1.07492119649328	0.019260325	0.0131189	0.04027055	0.01494255	0.0195305666666667	0.0621300806451613	1	0.5	2	0.75	1	NA	1.21049714061308	NA	1.78437978032807	NA	1.035282913237	NA	1.01095080695155	NA	-1.14355794469243	NA	1.302292280757	NA	-1.06355731927575	NA	1.00996685041057
AT5G12180.1	withSNP	calcium-dependent protein kinase 17	CPK17	375.649506623075	4.7202836	4.4492975	3.870008025	3.80869896666667	4.435694475	6.84099072463768	432.5	388.5	296	354.666666666667	408.75	19203.2832431743	214.1059079	242.57672335	225.7573554	219.593860275	203.1521126	690.664219032258	19657	21566.5	17910	19291.25	18171.3333333333	0.969640185859881	-1.02231585056701	0.781302003731117	-1.11090584229566	0.840590159322246	-1.17702531154714	0.996204048619533	-1.00265919410768	0.925024656600463	1.08323294523937	0.966818720945381	1.02732514366015	1	-1.0133926774276	0.995720797264669	1.02381040878684
AT4G32460.2	withSNP	Protein of unknown function, DUF642	No name	10434.998523314	234.98889845	193.698633625	144.995186175	216.588776433333	165.08253105	340.563620942029	13920.5	10495	7252	12936	9528	0.407687213588083	0.021127925	0.020639275	0.021598225	0.014759925	0.0170716666666667	0.0681545967741935	0.5	0.5	0.5	0.25	0.333333333333333	0.521707025261357	-1.17953138003576	0.0498607130914159	-1.43388493930227	0.912795985543482	-1.07362182131956	0.25230290268797	-1.29917529984261	NA	-1.00016970677285	NA	1.0074051493607	NA	-1.03667265598469	NA	-1.03547693034304
AT5G38420.1	withSNP	Ribulose bisphosphate carboxylase (small chain) family protein	RBCS2B	5712.25960932158	106.953348675	200.36297415	127.819615325	137.355992266667	164.719891175	155.004853152174	4387.75	8018.25	4479.75	5626.66666666667	6535.25	3.96565564264097	0.1082641	0.286196825	0.0491864	0.06520655	0.0520673	0.349239032258065	3.75	9.75	1.25	2	1.66666666666667	0.0811084622633529	1.7122703602954	0.538647930787004	1.23264739129315	0.798224313356464	1.22871951851784	0.274290755348513	1.45862239216841	NA	1.69588029988558	0.73869146058609	-1.34031709854763	NA	-1.23721828323201	NA	-1.27274691226054
AT4G32390.1	withSNP	Nucleotide-sugar transporter family protein	No name	11534.4410418201	183.776007625	166.582231275	156.74762395	176.973205566667	164.547996225	266.342040036232	13366	11303.25	9553	13010.3333333333	11701.5	11.463487312492	0.182459775	0.1293849	0.21524205	0.144123775	0.221179866666667	0.588579919354839	12.5	8	12.25	9	15.3333333333333	0.70592812184914	-1.06887392323174	0.611934195693012	-1.07569677458721	0.938584547758832	-1.03412588795112	0.798455758530974	-1.04918966699535	0.918344245581633	-1.29669307897951	0.966323710423839	1.08809991724245	1	-1.22380695909754	0.995720797264669	1.08298368109395
AT3G43270.1	withSNP	Plant invertase/pectin methylesterase inhibitor superfamily	No name	12260.5669588019	80.232372125	102.79256485	155.4563057	109.059897366667	164.10516895	116.278800181159	8309.25	10526.75	13808.5	11432.6666666667	16762.5	0	0	0	0	0	0	0	0	0	0	0	0	0.521491501993945	1.26952297651698	0.0278870126225282	1.77159665574521	0.732981797081762	1.27303646542271	0.0395918592332414	1.81629173764949	NA	NA	NA	NA	NA	NA	NA	NA
AT1G05830.2	withSNP	trithorax-like protein 2	ATX2	14.5977509251967	0.08757105	0.0807353333333333	0.1606148	0.3689399	0.1402848	0.126914565217391	8	10.75	11.75	23	24.75	6.82212585247488	0.022943175	0.07699515	0.0314286	0.048957475	0.0229012666666667	0.0740102419354839	4	13.5	4.75	8.25	4	0.929259046742017	1.0363459979269	0.833576212228736	1.06601498585266	0.868898624541525	1.10493341319839	0.635383693178412	1.15575703342496	0.915259312816849	1.24447674288947	0.985151542605257	1.04120244502664	NA	1.12382071411661	NA	1.03896573841333
AT1G30120.1	withSNP	pyruvate dehydrogenase E1 beta	PDH-E1 BETA	12111.0829909493	167.83494895	190.468625175	157.4947298	195.5098381	163.925867425	243.239056449275	12465.75	13413	9885	14676.6666666667	11894	31.3945701839513	0.56785845	0.3391784	0.485338525	0.6051795	0.274394266666667	1.8318014516129	41.5	22.75	31	41.75	19.3333333333333	0.287306548898124	1.17912920081502	0.897829075907845	1.02542838882568	0.630136121987739	1.16009558480691	0.861921645903219	1.03888267778202	0.87068621090065	-1.40169127641858	0.949492077250861	-1.12788353650856	1	1.00385427366683	0.936524408237731	-1.35131769090703
AT3G55430.1	withSNP	O-Glycosyl hydrolases family 17 protein	No name	8419.43648440322	80.0133052	84.9183898	144.619379175	88.7811953	126.57037495	115.961311884058	6686.5	6772.75	10281	7500	10387.5	17432.4329914638	234.6647262	236.476191425	201.6007392	244.02175875	202.3229485	756.982987741936	19335.5	19016.75	14357.75	19170	16207.3333333333	0.772245786218339	1.09395206813724	0.000335249040335118	1.83379661807738	0.875582310219808	1.10102813142638	0.0185483144016886	1.59871545348505	0.988758082192571	-1.03619194800832	0.526265548758148	-1.18584728633164	1	-1.00318980137894	0.995225619784613	-1.06292537059518
AT3G01085.1	withSNP	Protein kinase superfamily protein	No name	127.609917964649	1.743908425	1.06974085	0.85182695	0.6358867	2.3658505	2.52740351449275	174.5	95.25	69	64.6666666666667	236	19834.6826750336	209.636511225	233.441239175	206.056715025	213.6803264	199.3608216	676.246810403226	20711	22347.5	17579.75	20165.75	19197.6666666667	0.576996525557203	-1.29076047544419	0.393112440235904	-1.36960783275017	0.512402823740594	-1.5291166528839	0.667084192979577	1.23129059767624	0.951933663425211	1.06326937696445	0.93488604946008	-1.04347875466754	1	-1.0217689951117	0.995720797264669	1.01101002707931
AT4G31800.1	withSNP	WRKY DNA-binding protein 18	ATWRKY18	9091.76846321769	64.711376275	116.95875605	352.0799268	85.1998693666667	163.544284575	93.7846032971014	3803.25	6653.25	17609.75	5068.66666666667	9505.75	0.711244779889238	0.022802225	0.0486839	0.013766675	0.01674045	0.0137166666666667	0.073555564516129	0.75	1.75	0	0.25	0.333333333333333	0.135144804115312	1.59752598713525	4.41573754371012E-09	3.85913249760987	0.760619660898705	1.2583572978991	0.00893727480754617	2.10137769740912	NA	1.13423625902852	NA	-1.07590299459825	NA	-1.05002340576088	NA	-1.04797719806685
AT5G19250.1	noSNP	Glycoprotein membrane precursor GPI-anchored	No name	6308.72315761741	169.717895625	144.156430175	203.7484512	158.0233939	199.01252145	245.967964673913	6439.75	5171	6546.25	6079.66666666667	7419.5	6206.91918247022	169.717895625	144.156430175	203.7484512	152.2905134	198.7020051	547.47708266129	6439.75	5171	6546.25	5597.25	7296.33333333333	0.541674231978274	-1.12775640798324	0.072452014519646	1.28808683674035	0.892034089699905	-1.06713144040654	0.210647567568386	1.23572876508769	0.8565600849537	-1.21221425446201	0.816436839142556	1.138986736555	1	-1.13494028769226	0.912136399868862	1.1889632456987
AT5G58050.1	withSNP	SHV3-like 4	GDPDL6	236.319754637563	2.577286625	1.85646075	1.681284825	1.536005	2.52874245	3.73519800724638	318.25	209.25	167.75	190	308.25	24412.1835027657	200.10808875	240.324312275	215.7753355	213.584810275	198.6267569	645.509963709677	24229.75	28332.5	22660	24666.25	23304	0.619063509631431	-1.2367917002156	0.471644627082407	-1.28207644673047	0.611140406763936	-1.40442112774328	0.928385222791695	1.05064907259635	0.913901356976176	1.14116830172975	0.958243360929246	1.04850871480432	1	1.02216941422464	0.990325545635271	1.08186174203077
AT3G52010.1	withSNP	serine carboxypeptidase-like 37	scpl37	141.481983063207	2.659073325	1.24500185	1.242463975	1.2930515	3.336826025	3.85372945652174	200	85.75	76	98.6666666666667	252.25	15198.3321744025	199.8930766	231.820874325	236.48378935	206.220864375	198.504913766667	644.816376129032	14953	16933.75	15354.5	14775.5	14488.3333333333	0.18171688199529	-1.61800304793621	0.174074552613901	-1.55657246864929	0.491457402362404	-1.53740168050122	0.668129578593684	1.22042763932398	0.919222597943149	1.10776513512067	0.631450536399182	1.15000810155534	1	-1.00579545666701	0.987984404378422	1.07072076218283
AT3G22910.1	withSNP	ATPase E1-E2 type family protein / haloacid dehalogenase-like hydrolase family protein	No name	16981.3161533755	47.373386075	68.44400845	247.22364095	73.7849453	162.656005575	68.6570812681159	6999.75	9678.5	30076	10823	23116	4.25154266879902	0.0186298	0.071553825	0.01806175	0.02684415	0.0180865666666667	0.0600961290322581	2.5	11.25	2	3.25	3	0.501615584219642	1.31874493591851	6.13309145040001E-06	3.23191011468279	0.661524789026981	1.36882486098607	0.004645846079647	2.36674544575434	NA	1.59142118281653	NA	-1.02131191759348	NA	1.05780645157327	NA	1.01118631127588
AT1G05880.1	withSNP	RING/U-box superfamily protein	ARI12	0	0	0	0	0	0	0	0	0	0	0	0	0	0	0	0	0	0	0	0	0	0	0	0	NA	NA	NA	NA	NA	NA	NA	NA	NA	NA	NA	NA	NA	NA	NA	NA
AT1G05880.2	withSNP	RING/U-box superfamily protein	ARI12	0.0498987011034527	0	0.0126331	0	0	0	0	0	0.25	0	0	0	0.0478968823581476	0	0.003158275	0	0	0	0	0	0.25	0	0	0	NA	1.04162243236541	NA	-1	NA	-1	NA	-1	NA	1.05183829706216	NA	-1	NA	-1	NA	-1
AT2G03680.1	withSNP	spiral1	SKU6	4868.55612563373	193.7002798	159.9384451	149.208544025	171.229744966667	162.139027025	280.725043188406	6012.5	4661.5	3943.5	5371	4931.75	3.37574024248579	0.143236775	0.0738945	0.177639875	0.13372555	0.118600066666667	0.462054112903226	4	2	4.25	3.5	3	0.069821553775053	-1.16998464845901	0.0274619066528075	-1.18430975673851	0.491084768277914	-1.12415664681808	0.25682441484639	-1.11679363473702	NA	-1.3457118437578	0.969466505353136	1.08708570430354	NA	-1.07034122785333	NA	-1.17303120224159
AT4G02650.1	withSNP	ENTH/ANTH/VHS superfamily protein	No name	131.068744726178	1.913078525	0.94092515	0.99611415	1.0043216	2.3443697	2.77257757246377	182.25	81.75	77.25	96.6666666666667	223.5	19175.4592437983	212.5252264	229.512413325	209.303501925	215.82947735	197.824219833333	685.565246451613	20228.25	21126.25	17124.25	19672.5	18369	0.264475089766964	-1.53000019883719	0.316364159641595	-1.42148493710557	0.611140406763936	-1.43556413483531	0.727312731803505	1.18731365858433	0.98726218751247	1.03078887586965	0.92920584174355	-1.04264822134801	1	-1.02271550711017	0.995466099060289	-1.02832983401626
AT1G05894.1	withSNP	0	No name	24.8167380361362	0.3629339	0.3726174	0.50801065	0.283639933333333	0.35461855	0.52599115942029	25	23.5	29.25	20	24.25	7.51564733300751	0.055899	0.064481825	0.219362225	0.06871965	0.208583233333333	0.18031935483871	3.5	3.75	12.75	4.25	13.6666666666667	0.946394152787249	1.03968884513083	0.334076174890484	1.3653235479786	0.877688011396056	-1.14992213945009	0.943846799377116	1.0394185512008	0.993742066414489	1.04400998620416	0.0699904791328239	2.14464599142012	NA	1.09018698232639	0.362635147569981	1.99105085328387
AT1G05900.1	withSNP	endonuclease III 2	ATNTH2	35.7695659987725	0.60927285	0.644682175	0.485687	0.536167566666667	0.47661135	0.883004130434783	43.25	40.25	28.5	37.6666666666667	32.75	3.65454746234967	0.073452575	0.050963675	0.0528807	0.07460985	0.0555238666666667	0.236943790322581	4.75	3	2.75	4.5	3.33333333333333	0.939435222381276	1.04061134074952	0.768293655989329	-1.11538613905951	0.913160580464756	-1.10317583673521	0.72609440856424	-1.15718063109753	NA	-1.27807858059999	0.829248611808772	-1.26750352600609	NA	-1.03043820265745	NA	-1.25902949996277
AT4G25960.1	withSNP	P-glycoprotein 2	ABCB2	31214.1414780057	194.069558775	163.759753525	164.79904215	189.270927466667	161.885777225	281.260230108696	37241.5	29025.25	26649.75	36680	30290.25	1.01133635129522	0.00338975	0.0075277	0.007215125	0.00373065	0.00705206666666667	0.0109346774193548	1	1.5	1	0.5	1	0.298113841160336	-1.15312791242173	0.580201900248344	-1.07932843525943	0.960343796087121	-1.02261980248784	0.43264149674914	-1.12244155419884	NA	1.10607844714608	NA	1.01676709936844	NA	-1.10552550829368	NA	-1.03701798691362
AT3G22890.1	withSNP	ATP sulfurylase 1	APS1	11373.0165195851	114.498285725	124.1854032	171.3641248	153.524775066667	161.373784675	165.939544528986	9601	9962.75	12082.5	12901	13165.25	5.06255219916215	0.094439675	0.07705795	0.061970225	0.063552675	0.0574201333333333	0.304644112903226	7.25	5.25	4	4.5	4	0.586622060299171	1.13798341822083	0.00270901248494013	1.57954529904186	0.386530901035007	1.32509718881943	0.0298101068860056	1.46740169665807	0.949518716493268	-1.20776997446969	0.738611694022149	-1.34352017446464	NA	-1.34391106591932	NA	-1.40773660578266
AT1G05920.1	withSNP	Domain of unknown function (DUF313)	No name	1.34220677219501	0.0166332666666667	0.0256952333333333	0.0667641	0.0182015	0.0509936333333333	0.0241061835748792	0.75	1	1.5	0.666666666666667	2.5	0.74539110180876	0.01247495	0.019271425	0.01440735	0.00910075	0.0184351	0.0402417741935484	0.75	1	0.5	0.5	1	NA	1.05423440249622	0.595698795003906	1.17599463458133	NA	1.01112723290572	NA	1.26725322515572	NA	1.06429667424818	NA	-1.04317490285903	NA	-1.06459604112909	NA	1.13514847751535
AT1G05925.1	noSNP	0	No name	0	0	0	0	0	0	0	0	0	0	0	0	0	0	0	0	0	0	0	0	0	0	0	0	NA	NA	NA	NA	NA	NA	NA	NA	NA	NA	NA	NA	NA	NA	NA	NA
AT1G05930.1	withSNP	Domain of unknown function (DUF313)	No name	0.303108150395382	0	0.03682865	0.0358399	0	0.0419339	0	0	0.5	0.5	0	0.25	0.128898396983095	0	0	0.01791995	0	0	0	0	0	0.5	0	0	NA	1.03909771710596	NA	1.02703680454898	NA	-1	NA	1.01246854449118	NA	-1	NA	1.10335082671165	NA	-1	NA	-1
AT1G11770.1	withSNP	FAD-binding Berberine family protein	No name	73.9419729479147	1.1225965	0.800417875	0.542360725	0.637165366666667	1.75104395	1.62695144927536	90.25	58	34.75	51.6666666666667	140	15205.5271050268	193.828649875	237.638911375	175.7788269	214.1937777	197.158990033333	625.253709274194	15332.5	18293.25	12086.75	16193	15171	0.763434051403557	-1.16999918617258	0.435375188517115	-1.33826260444614	0.802998134909969	-1.24617861733621	0.551475458501365	1.30684585926147	0.858664952238106	1.16798183437538	0.799177668200901	-1.12136048782065	1	1.05956700420304	0.95647009923789	1.11864728127542
AT3G62250.1	noSNP	ubiquitin 5	UBQ5	6206.93402835831	207.56298155	218.3658172	183.55267695	192.717369133333	191.492026175	300.815915289855	6867.75	6786.5	5194.75	6454	6218.75	6379.85098030232	207.56298155	218.3658172	183.55267695	218.912620375	196.218592766667	669.558005	6867.75	6786.5	5194.75	6838.5	6278.33333333333	0.468819544547383	1.08091765947007	0.734286918305509	-1.03757951490069	0.750781674095565	-1.07399765484794	0.903284303055448	-1.01760057759158	1	1.0002624281357	0.484662045046626	-1.16945550060472	1	-1.00521889467448	0.995225619784613	-1.05543701496809
AT2G21430.1	noSNP	Papain family cysteine protease	No name	8029.7611450878	138.3732198	126.568484525	145.937234075	139.6568945	192.16176575	200.54089826087	7834.25	6913.25	6990	8006.66666666667	10685.5	7669.55247203525	138.3732198	126.568484525	145.937234075	118.564899175	194.167165666667	446.36522516129	7834.25	6913.25	6990	6639.5	10635	0.939267466203209	-1.03385241131102	0.686520897185914	1.12386606365619	0.987288311231917	1.01566686244902	0.204302893652199	1.39791475393127	0.963753870871506	-1.12860740890251	0.997310749819783	1.00953219078479	1	-1.14536291858409	0.833289405353448	1.35201852771503
AT1G05960.2	withSNP	ARM repeat superfamily protein	No name	0.152400662699871	0	0	0	0	0.0180296	0	0	0	0	0	0.75	0.157894736842105	0	0	0	0	0.00601813333333333	0	0	0	0	0	1	NA	-1	NA	-1	NA	-1	NA	1.03441660481713	NA	-1	NA	-1	NA	-1	NA	1.11401745272635
AT4G39110.1	noSNP	Malectin/receptor-like protein kinase family protein	No name	24455.1248985781	197.17783745	229.148213125	210.0742392	192.060699566667	200.868461275	285.764981811594	24236.5	27307.25	22290.75	24062	24476	24193.6102693363	197.17783745	229.148213125	210.0742392	211.199989225	193.9942459	636.05754016129	24236.5	27307.25	22290.75	24804.25	23213	0.501615584219642	1.18997026242623	0.593639937259895	1.13431767859748	0.971093513003749	-1.02936978731161	0.842424087839128	1.06693218831662	0.899241933046866	1.1091037805409	0.956294791646703	1.03728252451047	1	1.02802839307961	0.995225619784613	1.05345446343159
AT5G28060.1	withSNP	Ribosomal protein S24e family protein	No name	5566.27569054535	155.075155775	194.57516765	168.565890575	150.4336719	160.14333225	224.746602572464	5494	6414.75	5117.5	5388	5574.25	12.1526919243296	0.3719386	0.541935675	0.344879775	0.2417882	0.409600066666667	1.19980193548387	12	18	9.5	7.75	13.6666666666667	0.0153625218256226	1.27788115500007	0.0938882098265226	1.18118988433631	0.949123514744168	-1.02494881240455	0.469950099804849	1.10019246329048	0.917025824314199	1.3068930272899	0.985151542605257	-1.05373786112212	1	-1.27753918685723	0.995720797264669	1.08957457540647
AT1G05990.1	noSNP	EF hand calcium-binding protein family	RHS1	0.862402291201876	0.04202655	0.0723375	0.0789395666666667	0.029174	0.0439202666666667	0.0609080434782609	0.5	1	1.25	0.666666666666667	0.75	0.849765082897687	0.021013275	0.03616875	0.059204675	0.0273948	0.0439202666666667	0.0677847580645161	0.5	1	1.25	0.5	1	NA	1.07923880140189	NA	1.1253851141424	NA	1.0311696861733	NA	1.04312557987968	NA	1.07105705728566	NA	1.14771186938668	NA	-1.00048882672826	NA	1.04912064992841
AT5G59880.1	withSNP	actin depolymerizing factor 3	ADF3	5895.96404296869	165.528165475	152.897076925	158.64441665	156.326005433333	159.93885525	239.895891992754	6527.75	5661.25	5312.75	6227.66666666667	6190.25	9.6684098993675	0.27182475	0.350959225	0.276133975	0.21985395	0.232257866666667	0.876854032258065	10.5	12	8.75	7.75	8.33333333333333	0.623009248825611	-1.04714479963901	0.574552710923566	1.04532561353489	0.782908048102484	-1.05293313453165	0.763840466609561	1.03131121120454	0.97837917118121	1.13287503710093	0.985151542605257	-1.04887037888668	NA	-1.23593027668532	0.995225619784613	-1.13094868600436
AT2G41840.1	withSNP	Ribosomal protein S5 family protein	No name	8994.31182172334	159.56045035	182.1504435	161.16851765	161.9018059	159.558224525	231.247029492754	9201.25	9901	7999.5	9443	9037.25	27.3930573723175	0.390552275	0.598605275	0.42734435	0.713625425	0.490693633333333	1.2598460483871	22	33.5	21.25	37	26	0.193790334982149	1.17196514546846	0.440633001912613	1.09842957806446	0.972953481402221	1.01533839762727	0.706863584587806	1.06269762459878	0.949045662779541	1.21788078055499	0.994141603173337	1.02273968918032	1	1.29672696169365	0.995466099060289	1.1176668740279
AT1G06020.1	withSNP	pfkB-like carbohydrate kinase family protein	No name	24.5693661072933	0.494499075	0.40359075	0.64159025	0.541698933333333	0.622052525	0.716665326086957	24	18	26	26.3333333333333	29.75	1.77618235001555	0.0559115	0.0477826	0.058841125	0.04576565	0.0309445666666667	0.180359677419355	2.25	1.75	2.25	1.75	0.666666666666667	0.780071152760952	-1.13282041181011	0.364610373509297	1.31772292576703	0.931015128615665	1.08620067802909	0.49531894101445	1.28142112289166	NA	-1.11005292590228	0.985151542605257	1.04793265180268	NA	-1.10646079530553	NA	-1.09242869063092
AT1G06030.1	withSNP	pfkB-like carbohydrate kinase family protein	No name	8.13175125722714	0.125063575	0.2602425	0.233394225	0.154228	0.175943475	0.181251557971014	5.75	10.5	8.75	6.66666666666667	7.75	6.64181487848989	0.1306125	0.191793	0.111535425	0.164276925	0.1969967	0.42133064516129	5.75	8.25	4.25	7	8.66666666666667	0.334518220002382	1.46915718570156	0.314644530182489	1.43055204850318	NA	1.08971345763272	NA	1.21641603802779	0.973909799288693	1.16220141943361	0.969466505353136	-1.08637272495988	NA	1.08384499236747	NA	1.15081005210595
AT3G53740.2	withSNP	Ribosomal protein L36e family protein	No name	4481.52324017178	155.32640785	179.743414475	156.441087425	153.3140845	158.942299225	225.110736014493	4573.25	4959.75	3945.75	4565.66666666667	4598.75	2.8303278997974	0.0835241	0.1541622	0.1273898	0.136063425	0.111863233333333	0.269432580645161	1.75	3.75	2.5	3.5	2.66666666666667	0.127478842953089	1.18230725883103	0.421301672791004	1.09482396951128	0.979564301098346	-1.01095329697982	0.535255836565938	1.08717799591887	NA	1.39901302367896	0.87811376965193	1.22026537225572	NA	1.35542516262516	NA	1.17691585317726
AT1G58120.1	withSNP	0	No name	161.385386033221	2.323379425	1.12844695	1.250237175	1.0871454	2.9126239	3.36721655797101	223.5	99.5	96.25	106.666666666667	281.25	19122.2342322542	200.293687175	230.92378675	223.50410155	206.593318025	193.468590033333	646.108668306452	19187	21418.5	18508.75	18915.75	18066.3333333333	0.330828783063809	-1.47462988295677	0.407297814839345	-1.35754531095409	0.600836593246437	-1.45142277035538	0.731874718126919	1.18786867419261	0.899241933046866	1.10173619224182	0.791707879848474	1.08608530313528	1	-1.00898654484604	0.990683140296997	1.05285667209941
AT1G58122.1	withSNP	conserved peptide upstream open reading frame 45	CPuORF45	161.385386033221	2.323379425	1.12844695	1.250237175	1.0871454	2.9126239	3.36721655797101	223.5	99.5	96.25	106.666666666667	281.25	19122.2342322542	200.293687175	230.92378675	223.50410155	206.593318025	193.468590033333	646.108668306452	19187	21418.5	18508.75	18915.75	18066.3333333333	0.330828783063809	-1.47462988295677	0.407297814839345	-1.35754531095409	0.600836593246437	-1.45142277035538	0.731874718126919	1.18786867419261	0.899241933046866	1.10173619224182	0.791707879848474	1.08608530313528	1	-1.00898654484604	0.990683140296997	1.05285667209941
AT1G42960.1	withSNP	0	No name	5743.09278943885	176.90575135	161.969334375	150.0244861	170.806727766667	157.991649125	256.385146884058	6627.25	5670.25	4762.75	6480.66666666667	5804.75	1.03353329347955	0.066691725	0.088185475	0.024424325	0.034393125	0.0193105333333333	0.215134596774194	1.75	2.5	0	1	0	0.580180832958116	-1.06149078735255	0.365555024396878	-1.08091928330352	0.905789487381417	-1.0321204879797	0.66699795594428	-1.05027771426337	NA	1.07046780114513	NA	-1.20592527991399	NA	-1.07837934352543	NA	-1.13885874965599
AT5G17770.1	withSNP	NADH:cytochrome B5 reductase 1	ATCBR	9424.80271215107	169.027914775	151.976543425	146.45576355	163.035908733333	157.9268923	244.967992427536	10758.25	9045.25	7908	10497	9871	40.9910864794077	0.7280813	0.6434132	0.785614425	0.6916053	0.6486146	2.34864935483871	45	39.75	42.25	41.25	39	0.322493777356786	-1.08213777447824	0.442535254643422	-1.05950827576105	0.871672176644084	-1.03498033956639	0.960942431287606	-1.0062207896205	0.980704356120117	-1.11722890292426	0.985151542605257	1.03603260482762	1	-1.052029594618	0.999246981940911	-1.00772943824235
AT3G20300.1	withSNP	Protein of unknown function (DUF3537)	No name	250.077877602121	3.908681625	2.192615625	3.375242325	2.95779926666667	4.10695945	5.66475597826087	308.25	165.25	224.5	236.666666666667	323.5	14886.9328376714	196.1275358	213.52033075	197.74426315	205.19748445	190.9679258	632.669470322581	15394.25	16287.75	13414	15413.5	14634.6666666667	0.105080973145469	-1.55544896362882	0.869634910932384	-1.0624402933859	0.723039058752986	-1.25286956015732	0.821539563625444	1.09693226532823	0.986282049782306	1.03869784106663	0.985151542605257	-1.01792805604439	1	1.00622974885448	0.995720797264669	1.02699677301109
AT1G07230.1	withSNP	non-specific phospholipase C1	NPC1	14435.4294503624	172.359695675	147.5375188	136.0126641	180.917821333333	157.619763575	249.796660398551	16649	13570.5	11186.5	17746.3333333333	15028.5	3.26736386933876	0.034963575	0.048016025	0.02022425	0.052203225	0.0505945666666667	0.112785725806452	2.75	4	1.5	4.25	4.33333333333333	0.378464675181113	-1.13090472912324	0.180215537982364	-1.16722941880453	0.917777097356175	1.04093721211284	0.860110052920218	-1.03384105429939	NA	1.19647334345397	0.91000530335255	-1.18849663207018	NA	1.23485701895046	NA	1.34956256360623
AT1G67830.1	withSNP	alpha-fucosidase 1	ATFXG1	8676.86057154289	171.963707725	148.957054725	134.915772975	169.580994733333	157.36045195	249.222764818841	10164.25	8367	6770.5	10119.3333333333	9131	0.0490839162418363	0.012952775	0.0123662	0.0139401	0.014819625	0.0128869	0.0417831451612903	0	0	0	0.25	0	0.466370516898999	-1.10740007380849	0.166820394925476	-1.16415057222674	0.983798175094591	-1.00935499641753	0.889638946480371	-1.02572885261889	NA	-1	NA	-1	NA	1.05160755878705	NA	1.04771840472402
AT2G26410.1	withSNP	IQ-domain 4	Iqd4	136.910136872906	2.49962185	1.10514425	1.316938325	1.2139036	2.82224975	3.62264036231884	199.75	80.25	84.25	99	227.25	15509.1280747819	200.589102275	224.629207275	213.33514795	201.128813575	190.415370933333	647.061620241936	15968.5	17309.5	14643.25	15306.25	14772.6666666667	0.297465663758969	-1.50991676731263	0.431185776371997	-1.34215366645254	0.648711853972633	-1.40024189495645	0.843346700718545	1.11547142818134	0.939826589864425	1.06843557307912	0.955520264284221	1.0347489997561	1	-1.03742670931765	0.995720797264669	1.01735771131149
AT1G06120.1	noSNP	Fatty acid desaturase family protein	No name	5.23433589511244	0.079500125	0.123787525	0.1282934	0.0973174	0.12144485	0.115217572463768	3.75	5.75	5.5	5	6	5.11966570203664	0.079500125	0.123787525	0.1282934	0.096397175	0.121753533333333	0.256452016129032	3.75	5.75	5.5	4.75	6	0.488604554914993	1.34477019612136	0.307046313092394	1.43206983008405	NA	1.16917296705066	NA	1.36974258434328	0.917025824314199	1.3032079342364	0.687145001929558	1.37390581101377	NA	1.15370719017243	NA	1.38279240611675
AT1G54410.1	noSNP	dehydrin family protein	AtHIRD11	5557.3753287182	214.435126925	155.684138625	157.1718081	126.653953166667	192.941560225	310.775546268116	7218.25	4878.25	4623	4368.66666666667	6477	5366.11664574734	214.435126925	155.684138625	157.1718081	124.720981525	185.844547066667	691.726215887097	7218.25	4878.25	4623	4102.25	6120.33333333333	0.238044381736494	-1.33293718503802	0.349476883538845	-1.2391234352184	0.143968238382945	-1.60002965995794	0.89033796205638	-1.05032085444943	0.588939885943151	-1.3750516754478	0.301537738971078	-1.34975095324721	0.152384929357836	-1.66414490961103	0.995466099060289	-1.05767634506979
AT5G62700.1	withSNP	tubulin beta chain 3	TUB3	12655.2985416687	155.718637975	175.86969595	166.63867665	166.8527461	156.2533682	225.679185471015	12793.5	13336.5	11689.5	13801.6666666667	12573.5	3.99149180992148	0.02646095	0.0743453	0.08860295	0.05663575	0.0357087666666667	0.0853579032258064	1.75	4.75	6	3.75	2.66666666666667	0.0904848248779763	1.14965754561963	0.038919440262452	1.16213069371635	0.733855475425093	1.07145988432727	0.525854414421324	1.06749092814629	NA	1.53090416035656	0.293499911616259	1.73616773545443	NA	1.3032872749	NA	1.13867044918817
AT1G06135.1	withSNP	0	No name	0	0	0	0	0.0205251	0	0	0	0	0	0	0	0	0	0	0	0.0050963	0	0	0	0	0	0	0	NA	NA	NA	NA	NA	NA	NA	NA	NA	NA	NA	NA	NA	NA	NA	NA
AT1G06137.1	noSNP	0	No name	0	0	0	0	0	0	0	0	0	0	0	0	0	0	0	0	0	0	0	0	0	0	0	0	NA	NA	NA	NA	NA	NA	NA	NA	NA	NA	NA	NA	NA	NA	NA	NA
AT1G06140.1	withSNP	Pentatricopeptide repeat (PPR) superfamily protein	MEF3	26.6640384927297	0.4065037	0.34900875	0.352835725	0.257369366666667	0.4233834	0.589135797101449	31	25.25	23.25	20	32.5	3.09883842400371	0.06174755	0.044001725	0.07014	0.030768425	0.0261533	0.19918564516129	4.5	2.75	4.25	1.75	1.66666666666667	0.810318688723044	-1.11031959894774	0.889252123523492	-1.05722860234345	0.554729798359262	-1.40303311323402	0.838146495750333	1.09402286950679	NA	-1.16269767792026	0.994141603173337	1.02113462173878	NA	-1.32470187354509	NA	-1.20358704930425
AT1G06148.1	noSNP	0	No name	1.29617794983317	0.02447175	0.0322564333333333	0.037178275	0.0205441333333333	0.0177290666666667	0.0354663043478261	0.75	1.5	2	1.33333333333333	0.75	1.30418726460837	0.012235875	0.024192325	0.037178275	0.02517185	0.0105435	0.039470564516129	0.75	1.5	2	1.5	0.666666666666667	NA	1.19297051105969	0.307677883434954	1.37275731007093	NA	1.12797425868357	NA	1.01866403318065	NA	1.18692077174506	0.632855163111707	1.39706208450928	NA	1.19720559975157	NA	1.01083108336039
AT1G06148.2	noSNP	0	No name	0.478931803667636	0.0333814666666667	0.019401	0.0160717	0.02404515	0.0310889	0.0483789371980676	1	0.25	0	0.333333333333333	1	0.470406962023215	0.0250361	0.019401	0.012053775	0.0158576	0.0294096666666667	0.0807616129032258	1	0.25	0	0.25	1	NA	-1.13969456480543	NA	-1.13222611341942	NA	-1.11548549715905	NA	1.01968372638411	NA	-1.17790392704805	NA	-1.27224143260728	NA	-1.17572555609939	NA	1.00449476679471
AT5G44340.1	withSNP	tubulin beta chain 4	TUB4	10395.9831636356	168.572226075	135.526173	129.0737419	133.7898371	130.051924675	244.307574021739	13480.25	9933.75	8712	10780.3333333333	10146.75	14774.6259128681	182.675883375	208.025191425	215.5754902	200.280068975	185.2580173	589.277043145161	14370.75	15885.5	14679.25	15118.75	14216.3333333333	0.0396617678230796	-1.21408744451006	0.0450342148946173	-1.19079508913903	0.115231922324159	-1.2449550021707	0.0518242840399632	-1.20723331745487	0.919222597943149	1.08921111920874	0.510043643048666	1.14774160751017	1	1.05707133986901	0.942353244057841	1.09720654494181
[truncated: 38,468 more rows]
