# Supplementary material for: The molecular signatures of compatible and incompatible pollination in Arabidopsis
Source: BMC Genomics. 2021 Apr 14;22:268. doi: 10.1186/s12864-021-07503-7 (PMC8048354; doi:10.1186/s12864-021-07503-7)
Supplement: Supplementary file 3 — Additional file 3: Table S4. Expressed genes, sex-preferentially and sex-specifically expressed genes. [file 12864_2021_7503_MOESM3_ESM.xlsx]

## Sheet: info
Expressed genes, sex-preferentially and sex-specifically expressed genes
C0
sex expressed genes			nFPKM >1
sex-preferentially expressed genes			[nFPKM(stigma) > 1 ∩ nFPKM(stigma) ≥ 10 × nFPKM(pollen)] or					[nFPKM(pollen) > 1 ∩ nFPKM(pollen) ≥ 10 × nFPKM(stigma)]
sex-specifically expressed genes			[stigma preferentially expressed genes ∩ nFPKM(pollen) ≤ 1 ∩ nFPKM(stigma) > 100 ∩ nFPKM(stigma) > 100 x nFPKM(pollen)] or										[pollen preferentially expressed genes ∩ nFPKM(stigma) ≤ 1 ∩ nFPKM(pollen) > 100 ∩ nFPKM(pollen) > 100 x nFPKM(stigma)]
.x = splicing variant

## Sheet: Stigma_Expressed
ID	nFPKM(stigma)	nFPKM(pollen)
AT2G38540.1	13047.3114397826	0.278085887096774
AT2G33850.1	7140.35725431159	784.046819032258
AT4G38770.1	3733.20060438406	0.537944758064516
AT5G02380.1	3101.69301532609	48.1740750806452
AT3G12000.1	2629.20823699275	0.154068709677419
AT4G11290.1	2528.79186188406	7.00276524193548
AT3G26520.1	2136.8301265942	0.278432661290323
AT5G24780.1	1915.13109068841	0.549666451612903
AT5G20230.1	1696.1811984058	837.122026612903
AT1G44970.1	1625.47628163043	0.553640564516129
AT2G34810.1	1584.84422376812	0.0269032258064516
AT5G19880.1	1569.9714234058	0.359273064516129
AT2G37170.1	1533.76069047101	0.0710348387096774
AT3G09390.1	1453.95499902174	15.3916782258065
AT2G23120.1	1403.15399905797	2.71817258064516
AT2G21660.1	1401.0399384058	0.711592177419355
AT4G05050.1	1399.55269634058	41.9099551612903
AT1G55020.1	1392.70431536232	0.324723387096774
AT4G22240.1	1370.05943224638	0.0227834677419355
AT1G65450.1	1342.32861710145	0.224595241935484
AT1G53130.1	1315.75792083333	2.31637508064516
AT3G12120.1	1310.77613184783	147.295794354839
AT5G15970.1	1306.97486467391	0.265110080645161
AT1G06520.1	1237.5412198913	0.0490846774193548
AT2G28950.1	1233.49903007246	0.0674547580645161
AT1G20450.1	1132.10833304348	0.347312580645161
AT1G70370.2	1111.61283246377	0.559287903225806
AT4G21620.1	1109.25235173913	0.100833467741935
AT1G20440.1	1077.40284333333	0.180824193548387
AT1G78040.1	1063.70520394928	0.0801956451612903
AT1G28710.1	1055.97558923913	24.5583024193548
AT2G01008.1	1053.82384336957	400.714143709677
AT1G69870.1	1043.96949057971	0.077478064516129
AT2G45580.1	1035.44004826087	0.111441935483871
AT1G55260.1	1030.69603963768	0.590694193548387
AT5G42300.1	997.292563333333	18.4131633064516
AT1G56580.1	964.392997101449	2.93603701612903
AT1G25330.1	964.051961449275	0.124769677419355
AT1G26630.1	951.705572971015	100.632109112903
AT5G09810.1	936.336734855072	0.0495884677419355
AT5G44020.1	890.133642246377	0.341727096774194
AT4G35100.1	877.423789057971	0.487986129032258
AT4G30650.1	855.370366775362	11.2063672580645
AT1G26770.1	854.11609692029	0.363557016129032
AT1G65980.1	819.665341376812	0.145158306451613
AT4G01850.1	819.519584492754	13.0255612903226
AT1G69530.2	810.059348369565	0.0203375
AT3G14380.1	805.16314057971	0.141384838709677
AT5G21090.1	799.173734130435	0.745302258064516
AT3G53990.1	788.58766518116	0.819469112903226
AT4G16190.1	764.013392246377	0.099405564516129
AT3G23450.1	762.701395615942	0.0660029838709677
AT5G11740.1	758.289219601449	0.409916209677419
AT5G59310.1	751.106135471015	0.129441209677419
AT1G05850.1	745.634656050725	0.590542903225806
AT3G05880.1	734.390447065218	4.73101508064516
AT1G35310.1	734.014828586956	0.0621120967741936
AT2G39350.1	718.601352862319	2.13580201612903
AT3G05020.1	705.592017318841	1.33092185483871
AT1G48330.1	702.572447971015	4.43441282258065
AT5G24150.1	698.329906376812	0
AT3G23050.1	692.782907608696	0.135363709677419
AT4G39480.1	691.206623550725	0.167693467741935
AT1G78960.1	690.009058297101	0.869577419354839
AT1G19570.1	673.735477463768	0.203863064516129
AT5G22980.1	666.166895398551	0.078525564516129
AT2G42540.2	662.879699528985	0.115912258064516
AT1G29930.1	654.417343007246	53.4130887903226
AT2G23090.1	647.656789492754	49.6873564516129
AT3G16640.1	645.522324601449	156.820701693548
AT1G76180.1	635.079261485507	11.8749474193548
AT3G04120.1	629.179188623188	0.475258387096774
AT3G27810.1	627.540234710145	62.2919277419355
AT3G45970.1	614.810321992754	0.249962419354839
AT2G16600.1	602.827166231884	1.41680411290323
AT3G54820.1	595.04828442029	0.56509685483871
AT1G08830.1	593.967115942029	0.924566935483871
AT2G29450.1	593.439158188406	0.147821209677419
AT5G65020.1	592.412364239131	0.137933951612903
AT1G13440.1	584.2897425	0.466764516129032
AT4G00360.1	582.95466	0.0793545967741936
AT1G44575.1	581.028951884058	0.102322903225806
AT3G08030.1	578.469206847826	0.302097258064516
AT1G02780.1	574.630317789855	5.00305741935484
AT1G54580.1	573.522515797102	0.320124516129032
AT1G04410.1	565.332820652174	0.0729336290322581
AT2G15970.1	559.929537644928	5.11703983870968
AT5G53560.1	550.513874710145	1.33452370967742
AT1G56340.1	547.621099673913	0.597415483870968
AT3G52590.1	543.531970724638	1.3290664516129
AT5G62350.1	541.706230289855	0.404209596774194
AT5G42980.1	537.228915869565	16.7467215322581
AT5G60390.1	533.631401992754	0.353761048387097
AT5G20290.1	533.336171775362	0.299071209677419
AT1G44542.1	531.928780905797	0.0448483064516129
AT4G24780.1	528.097551123189	4.67560411290323
AT1G58360.1	521.851405398551	0.0306349193548387
AT5G21105.1	521.021293224638	0.808767903225806
AT1G06350.1	514.606972681159	2.94496669354839
AT2G38110.1	511.687957391304	0.183271209677419
AT5G51040.1	510.323948695652	18.3328544354839
AT3G17820.1	503.619918586957	0.718265322580645
AT1G66410.1	502.346028985507	2.77727258064516
AT3G49120.1	501.775686195652	0.0302351612903226
AT4G24960.1	501.753326992754	3.81003419354839
AT2G36830.1	500.342907173913	0.298287258064516
AT1G15270.1	493.368424601449	9.36989733870968
AT1G61560.1	490.513618152174	0.00933056451612903
AT2G41800.1	489.914801521739	0.0268956451612903
AT5G17920.1	475.511122463768	0.787511370967742
AT4G27090.1	475.074933550725	0.373896774193548
AT1G06680.1	473.637090072464	0.26017
AT1G65720.1	473.302520471014	149.731809758065
AT5G59810.1	472.853396630435	0.073616935483871
AT4G13940.1	472.369046231884	7.07511427419355
AT2G34480.1	470.79903423913	1.30143701612903
AT3G01530.1	469.946243405797	0.310611612903226
AT4G10340.1	467.613015833333	0.29341
AT2G41430.2	459.402106485507	0.125713225806452
AT4G13615.1	458.166664818841	94.8223008064516
AT3G47470.1	456.603109565217	0.357306048387097
AT1G67430.1	455.506105942029	0.333837177419355
AT2G24200.1	455.499311884058	0.0759335483870968
AT4G14960.2	455.464391884058	190.092356209677
AT1G20340.1	452.89204076087	1.26684193548387
AT5G52240.1	452.885673985507	0.131882177419355
AT1G14320.1	448.336914710145	17.696002983871
AT5G53120.1	446.460231775362	0.725335080645161
AT5G10980.1	442.843846594203	34.519027983871
AT3G28917.1	439.817469855072	0.0361854838709677
AT5G14920.1	439.526595724638	0.129974112903226
AT3G06700.1	439.038501014493	0.335882983870968
AT2G44230.1	438.964189565217	0.066760564516129
AT4G02890.4	437.218470471014	55.3845032258064
AT3G45140.1	436.169700833333	0.0729098387096774
AT3G04400.1	435.826976956522	0.24272064516129
AT4G12800.1	435.423191086957	0.809014274193548
AT1G75388.1	435.375116268116	0.538397822580645
AT1G75390.1	435.375116268116	0.538397822580645
AT4G24130.1	432.273153115942	0.0866041935483871
AT5G64400.1	432.163975978261	88.8734232258064
AT3G53020.1	431.390298405797	0.170507177419355
AT5G65670.1	431.310232898551	6.14210040322581
AT2G30570.1	431.221127536232	0.090434435483871
AT4G09320.1	428.274700688406	0.192108951612903
AT1G22840.1	427.815941630435	6.65199669354839
AT3G10860.1	425.766593297101	4.78789822580645
AT4G04020.1	423.42093076087	0.0860991129032258
AT1G22410.1	423.410049710145	0.255001048387097
AT4G40040.1	422.478280507246	79.1815203225807
AT1G21750.1	420.112195507246	0.0525536290322581
AT4G00430.1	418.73439692029	0.189835080645161
AT5G42050.1	416.262930253623	0.121095483870968
AT4G24190.1	415.508814637681	0.0820429032258064
AT3G52930.1	413.964396594203	4.59964427419355
AT5G60390.3	412.596657246377	0.346103790322581
AT2G47470.1	410.412542826087	0.331414112903226
AT1G18540.1	407.760861231884	1.16189443548387
AT2G18020.1	406.241840398551	0.892288870967742
AT3G49910.1	405.46211884058	0.220874516129032
AT4G15470.1	404.539785289855	49.2008565322581
AT1G80280.1	402.229968695652	115.348025806452
AT4G39090.1	401.29565057971	46.5879183064516
AT4G29350.1	400.047723695652	0.344067338709677
AT2G06520.1	399.269228442029	1.24489790322581
AT2G03980.1	399.128878514493	242.980173709677
AT4G37830.1	398.644025471015	22.3232784677419
AT4G13266.1	398.455333442029	0.302072822580645
AT1G07920.1	397.306648442029	3.47682209677419
AT5G42020.1	396.861033369565	0.32217314516129
AT4G02770.1	395.171686666667	0.104370403225806
AT1G35720.1	393.223765507246	0.722847096774194
AT1G19910.1	392.957492210145	66.5167114516129
AT1G53210.1	392.156029202899	0.376096209677419
AT1G31330.1	391.99801923913	0.196093709677419
AT5G15530.1	387.479452065217	0.646457580645161
AT5G18380.1	387.26214115942	6.64644193548387
AT5G65660.1	385.391809601449	12.2788005645161
AT3G53420.2	383.684888514493	0
AT5G61790.1	381.987295543478	0.263514435483871
AT2G18960.1	378.791574927536	6.00415943548387
AT4G15000.1	378.205859891304	0.194246532258065
AT3G62290.1	378.162044384058	50.1080263709677
AT5G28540.1	376.112250398551	23.6350779032258
AT4G21105.1	375.805667789855	17.6994583870968
AT1G56070.1	375.216684782609	0.903230967741936
AT5G15960.1	374.984151847826	0.216171693548387
AT5G40350.1	374.216756702899	0.258496209677419
AT5G11400.1	374.154563804348	0.936015483870968
AT3G43720.1	373.333569384058	0.161906612903226
AT1G70600.1	373.118380507246	0.207751209677419
AT1G10670.1	373.008243442029	7.88360637096774
AT3G55290.2	372.920477246377	0.467818790322581
AT3G49220.1	372.190506413043	0.105071129032258
AT1G20630.1	371.899894673913	306.635821370968
AT5G15200.1	371.775855905797	285.344595483871
AT1G75750.1	370.284191702899	0.629705241935484
AT3G24480.1	369.332657934783	0.05236
AT1G43170.1	368.797580471015	0.237377822580645
AT3G52300.1	367.884914855072	7.88383040322581
AT4G11150.1	367.690180905797	17.10975
AT4G19430.1	366.918596557971	0
AT1G12240.1	366.570602934783	6.68436475806452
AT5G19760.1	365.797350543478	10.7742957258065
AT1G75950.1	365.739040507246	563.650936370968
AT3G54890.1	365.293327862319	0.323560806451613
AT5G35735.1	365.132997355072	0.110897338709677
AT5G27850.1	362.641921666667	0.182301290322581
AT1G04270.1	362.236511775362	0.75777435483871
AT1G20823.1	361.892016086957	0.143169032258065
AT5G54760.1	360.519657681159	11.1033564516129
AT1G70700.1	359.874116956522	0.0527725
AT4G35000.1	357.011662789855	1.56959588709677
AT3G62830.1	356.852588695652	3.48260870967742
AT4G33220.1	356.32414557971	0.19881435483871
AT4G19200.1	355.974000833333	69.7714669354839
AT1G23490.1	355.506695507246	140.756038467742
AT1G78040.2	355.162847753623	0.106285080645161
AT3G26740.1	354.848023768116	503.083891935484
AT5G39570.1	353.676351956522	110.347238548387
AT2G39460.1	353.21630557971	8.04405298387097
AT2G41475.1	351.654297318841	0.478916129032258
AT1G69620.1	351.464859311594	0.391585
AT5G03240.1	351.359388949275	377.581413467742
AT5G35360.1	350.397333369565	0.204295806451613
AT1G30380.1	348.372911630435	0.252208790322581
AT3G56060.1	345.949650181159	0.303504596774194
AT1G77610.1	345.269751630435	0.109606532258065
AT4G36250.1	344.999662898551	0.0871770967741935
AT1G66120.1	344.215539710145	27.7685501612903
AT1G51650.1	344.053100471014	14.5675217741935
AT1G29670.1	343.056638442029	0.34153814516129
AT4G32460.2	340.563620942029	0.0681545967741935
AT5G47910.1	340.485111195652	0.0647214516129032
AT5G10360.1	340.228258913044	0.888383225806452
AT1G65450.3	339.66033423913	0.728725403225806
AT5G52310.1	339.478894492754	0.115758548387097
AT5G56710.1	339.118233115942	0.154945483870968
AT1G09690.1	339.094322355072	1.12408862903226
AT4G34050.1	339.010449057971	1.39172193548387
AT4G23630.1	336.603447898551	39.9790766935484
AT1G61520.1	335.974614637681	0.165379516129032
AT1G52300.1	334.746392137681	27.5397882258065
AT1G35180.1	332.439398804348	0.398383225806452
AT1G20190.1	330.877078405797	0.0963607258064516
AT5G57660.1	328.504621449275	0.276686693548387
AT3G09200.1	327.218207644928	0.83521185483871
AT5G13450.1	326.610917355072	0.791146129032258
AT1G60950.1	322.834698514493	0.076985564516129
AT1G33140.1	321.21862192029	4.10746758064516
AT1G08380.1	320.338186992754	0.684377419354839
AT4G21960.1	314.575854130435	0.167596693548387
AT3G05640.2	314.440385398551	0.10164564516129
AT1G22280.1	314.041873623188	0.886106774193548
AT3G61110.1	313.781867065217	0.924263225806452
AT1G70490.1	311.92241826087	44.5123516129032
AT1G70370.1	311.035007572464	0.376168387096774
AT1G76160.1	310.123063768116	0.467277983870968
AT4G38810.2	309.99248807971	0.077833064516129
AT4G37300.1	308.703820978261	0.148852661290323
AT1G56280.1	308.566832355073	94.8271721774194
AT5G50460.1	308.429863442029	37.5892920967742
AT2G27860.1	308.417962898551	20.7165584677419
AT4G11010.1	307.09331615942	1.32763427419355
AT4G05320.4	306.574286231884	0.462097822580645
AT4G00860.1	305.828565	25.2824473387097
AT4G32460.1	304.140446557971	0.0270707258064516
AT3G25520.1	303.43402365942	6.60429169354839
AT3G07390.1	303.199737826087	9.20038564516129
AT2G05520.1	302.964237173913	0.179962258064516
AT3G62870.1	301.92859615942	0.0894820161290323
AT3G01690.1	301.443672753623	0.0406215322580645
AT1G35140.1	301.132276992754	0.195924596774194
AT5G24770.1	300.342939855072	0.0554867741935484
AT1G17290.1	300.169556050725	8.70433911290323
AT5G14040.1	300.149862572464	39.3866339516129
AT5G17920.2	299.97840615942	5.81104177419355
AT4G33865.1	299.382508405797	0.748019032258064
AT1G64670.1	299.251187753623	0.107645322580645
AT4G20320.2	299.094815615942	0.0956447580645161
AT5G54270.1	297.538329746377	11.6050455645161
AT1G77510.1	294.811093297101	0.143761129032258
AT5G64350.1	294.638575833333	0.350903870967742
AT1G22300.1	291.122979492754	6.35037177419355
AT3G15730.1	289.487466884058	0.148460483870968
AT1G07220.1	288.447144057971	2.76785451612903
AT3G53870.1	288.367685362319	0.27946435483871
AT5G67340.1	287.865511557971	0.398670967741935
AT4G16720.1	286.170829528986	0.0584832258064516
AT1G04820.1	286.11656	282.470503709677
AT5G15320.1	284.363809130435	12.8202662903226
AT3G61580.1	284.124692463768	795.713134435484
AT1G72020.1	283.499247572464	6.28014709677419
AT1G78900.1	282.512992572464	16.2491277419355
AT3G44010.1	281.995967137681	0.440945322580645
AT4G25960.1	281.260230108696	0.0109346774193548
AT3G52470.1	281.259126304348	2.45903588709677
AT2G03680.1	280.725043188406	0.462054112903226
AT4G14440.1	280.64100057971	0.147520161290323
AT5G39740.1	280.379111521739	0.367758548387097
AT3G52880.1	280.12334	3.8169264516129
AT2G03440.1	280.051718369565	9.48243048387097
AT5G64130.1	279.533544130435	138.22270483871
AT3G17390.1	278.181501521739	0.340695080645161
AT5G37170.1	278.170184311594	0.142003790322581
AT3G52730.1	277.620745144928	39.3174013709677
AT4G18100.1	277.426369202899	0.753459435483871
AT2G27730.1	277.17353076087	2.81508379032258
AT5G01530.1	276.549220688406	2.54143637096774
AT3G24830.1	276.322056702899	0.557776693548387
AT1G48750.1	275.443850652174	0.152537580645161
AT4G24380.1	275.334616811594	21.6209310483871
AT2G17000.1	275.169564492754	0.020968064516129
AT1G35190.1	273.773943768116	31.1095578225806
AT1G65930.1	273.464828514493	1.41344274193548
AT4G15210.1	272.561834891304	0.205385
AT1G35830.1	272.416712391304	0.533476048387097
AT1G74960.2	271.030075144928	7.40069766129032
AT3G23600.1	270.847401195652	0.693842338709677
AT3G59970.3	270.455896231884	3.55991540322581
AT4G22220.1	269.96604826087	60.1701907258064
AT5G34850.1	269.603268623188	46.5131549193548
AT1G27350.1	269.590311847826	33.8802589516129
AT5G38480.1	269.520107644928	2.13937709677419
AT1G64230.1	269.228144710145	230.164908629032
AT1G41880.1	269.036331304348	1.40193443548387
AT1G47128.1	268.210935036232	0.135620887096774
AT1G77940.1	267.27539173913	33.3413766129032
AT3G16370.1	266.68315423913	2.41561064516129
AT3G04730.1	266.675963152174	0.0730014516129032
AT5G46110.1	266.414593007246	0.292926612903226
AT4G32390.1	266.342040036232	0.588579919354839
AT1G20693.1	266.106174492754	0.218580967741936
AT5G59480.1	265.749612427536	81.6297077419355
AT1G30230.1	265.616447536232	2.14292725806452
AT1G20620.1	265.240239456522	1.25748427419355
AT1G24360.1	264.261082644928	0.0531854032258065
AT5G06700.1	263.100647826087	0.0558417741935484
AT2G25520.1	262.851803188406	0.0874915322580645
AT1G21550.1	262.502219456522	0.343291290322581
AT4G02380.1	261.433337753623	4247.84779112903
AT5G42890.1	260.398763949275	5.48979290322581
AT5G15490.1	260.097218115942	2.05302790322581
AT5G64850.1	258.946301195652	0.110695887096774
AT1G19180.1	257.947511195652	0.365726129032258
AT3G18080.1	257.869962318841	0.198023790322581
AT2G27530.1	257.749754710145	2.18018112903226
AT1G53240.1	257.491592934783	0.122091774193548
AT3G16140.1	257.343085724638	0.757716451612903
AT5G20260.1	256.505356485507	0
AT5G19590.1	256.465257789855	3.38358129032258
AT1G42960.1	256.385146884058	0.215134596774194
AT2G21870.1	255.708749166667	18.6238337903226
AT5G47930.1	254.328612971015	0.0968729032258065
AT4G11820.2	253.991772681159	7.14034459677419
AT3G02310.1	252.359839782609	0.107303870967742
AT3G12490.2	251.827630471015	15.7974596774194
AT2G17840.1	250.459757173913	0.335812822580645
AT2G21170.1	250.357195289855	0.288758225806452
AT1G07230.1	249.796660398551	0.112785725806452
AT3G22840.1	249.761144710145	0.211688870967742
AT4G32020.1	249.403849673913	6.90227451612903
AT1G67830.1	249.222764818841	0.0417831451612903
AT3G23810.1	248.780104492754	7.68691629032258
AT2G29340.2	248.257106702899	0.0426542741935484
AT1G15820.1	248.023098731884	0.40475
AT1G32300.1	247.332503586957	0.227506290322581
AT4G20830.2	246.859800326087	13.1660699193548
AT5G02870.1	246.81867384058	0.237080967741935
AT5G47200.1	246.553633405797	10.1052935483871
AT1G15120.1	245.785125217391	8.49606830645161
AT3G29030.1	245.491939021739	0.0600287903225806
AT5G62300.1	245.399381666667	5.53068846774194
AT4G34670.1	245.151277065217	0.158911451612903
AT3G56800.1	244.984731449275	323.247279032258
AT5G17770.1	244.967992427536	2.34864935483871
AT3G18490.1	244.785150724638	0.0577673387096774
AT5G44340.1	244.307574021739	589.277043145161
AT3G61035.1	244.126984130435	0.1317575
AT4G14320.1	243.369650181159	10.5365780645161
AT1G30120.1	243.239056449275	1.8318014516129
AT3G60770.1	242.727469746377	6.79655169354839
AT5G66760.1	242.000994963768	5.62839653225806
AT4G32470.1	241.644010108696	11.0562856451613
AT3G09840.1	241.455820833333	10.2146147580645
AT5G20270.1	241.040376268116	0.031938064516129
AT5G59880.1	239.895891992754	0.876854032258065
AT1G76200.1	239.738453405797	5.22711935483871
AT5G47030.1	238.909646050725	5.15279008064516
AT1G79550.2	237.166448985507	0.211103790322581
AT5G20500.1	236.960343514493	0.845856209677419
AT1G04040.1	236.574220144928	0.334602258064516
AT1G53750.1	236.540636413044	1.91307048387097
AT5G41520.1	235.74634557971	17.6586361290323
AT3G55750.1	234.937315217391	3.28426032258064
AT2G44770.1	234.689310869565	1.04352846774194
AT5G38900.1	234.045562572464	1.83309266129032
AT1G09590.1	233.585595289855	0.994815403225807
AT4G01026.1	233.426278985507	0.303035322580645
AT3G48930.1	233.162033876812	0.275925725806452
AT5G50920.1	232.396855253623	2.25105661290323
AT1G21540.1	232.119616702899	0.479969838709677
AT2G41840.1	231.247029492754	1.2598460483871
AT5G10450.1	230.958427463768	22.2142978225806
AT2G17880.1	230.799081775362	0.356027983870968
AT5G56750.1	230.797287826087	1287.04675887097
AT3G57550.1	230.594995833333	136.194296935484
AT4G18960.1	230.470751630435	0.5202175
AT5G20700.1	230.448743007246	0.12221564516129
AT1G07930.1	230.426202137681	1.36578129032258
AT2G41410.1	230.204835253623	0.860527822580645
AT1G08510.1	229.696999275362	102.498635887097
AT4G36110.1	229.337679673913	0.190831612903226
AT5G02790.1	228.628885688406	3.06201346774194
AT3G53430.1	227.628877644928	91.6238866129032
AT5G44680.1	226.485894891304	8.31629532258065
AT1G09210.1	225.980541884058	0.119657419354839
AT5G62700.1	225.679185471015	0.0853579032258064
AT1G07890.1	225.672842898551	0.5909575
AT3G07010.1	225.43669192029	1.49612935483871
AT3G53740.2	225.110736014493	0.269432580645161
AT5G28060.1	224.746602572464	1.19980193548387
AT4G34980.1	224.484795507246	0.673151129032258
AT3G48180.1	223.81441442029	0.182734677419355
AT2G47110.1	223.100708876812	5.20828806451613
AT3G22845.1	222.607399891304	39.1174267741936
AT1G04690.1	222.381691376812	65.8342526612903
AT3G26140.1	222.237098188406	0.0479104838709677
AT5G17190.1	221.797518043478	0.104827096774194
AT5G25460.1	221.220673804348	0.1981675
AT4G02620.1	220.988496449275	61.1862329032258
AT4G13930.1	220.252733731884	2.92836620967742
AT5G57780.1	220.18345173913	0.458418870967742
AT3G56340.1	219.775591884058	0.233714677419355
AT5G27760.1	219.560878550725	8.76422959677419
AT5G05690.1	219.20993923913	0.0605065322580645
AT3G07230.1	218.943304782609	2.84747774193548
AT3G16240.1	218.306393333333	0.628898467741935
AT5G20900.1	217.646832173913	0.322005967741935
AT1G51200.1	217.545042246377	135.028019274194
AT4G34700.1	217.171040217391	17.4827304032258
AT1G64390.1	217.033715144928	0.170342016129032
AT5G65870.1	216.82690423913	0.0796787903225806
AT5G19510.1	214.849377753623	1.29397459677419
AT1G24260.1	213.844605942029	0.110212580645161
AT1G15690.1	213.471883949275	18.5344519354839
AT5G16390.1	213.352347608696	0.264004596774194
AT3G13410.1	213.28361365942	25.467062016129
AT3G45600.1	212.95562865942	0.226679596774194
AT3G60750.1	212.626018442029	6.25522233870968
AT3G09500.1	210.10595076087	0.343304274193548
AT2G35060.1	209.584134130435	0.121853951612903
AT1G08360.1	208.899493152174	0.255190483870968
AT1G50010.1	208.648033442029	731.243244354839
AT4G20150.1	208.337874565217	40.7984747580645
AT5G37020.1	207.575210797101	0.100537338709677
AT5G59160.1	207.298703876812	20.8576803225806
AT5G64040.1	207.234336268116	0.341908306451613
AT2G37040.1	207.119659782609	0.127684516129032
AT4G03420.1	206.755147826087	346.181754435484
AT3G12145.1	206.71015	0.519573225806452
AT4G19420.1	206.434121195652	0.126199193548387
AT2G17360.1	206.049979347826	19.5757655645161
AT3G28500.1	206.002436195652	2.82526556451613
AT3G26650.1	205.783649818841	0.228141532258064
AT2G02010.1	205.549772355072	0.0692141129032258
AT4G17530.1	205.438135905797	2.66050919354839
AT2G01140.1	205.395897101449	7.16938911290323
AT5G12140.1	205.296440036232	27.717440483871
AT1G33120.1	205.080729384058	3.43807717741936
AT4G24920.1	204.824892862319	15.188624516129
AT3G58680.1	204.711036666667	5.44394258064516
AT3G49720.1	204.613079818841	0.890612983870968
AT2G45290.1	204.312898586957	3.45493258064516
AT1G79660.1	204.236597246377	216.47250266129
AT3G29575.1	204.20096365942	7.85570798387097
AT2G40610.1	203.587352789855	24.6227341935484
AT1G22380.1	203.340005833333	0
AT4G05320.3	203.266561956522	0.745507903225806
AT1G01090.1	203.194828949275	2.81613483870968
AT3G58730.1	203.132618804348	4.26398588709677
AT2G05100.1	202.628099094203	0.202276693548387
AT2G21160.1	202.354897681159	3.85006774193548
AT2G01250.1	202.149770398551	6.00659153225807
AT5G07090.1	201.951399347826	0.148556290322581
AT5G47890.1	201.441363043478	0.576045806451613
AT1G68560.1	201.431900724638	0.111477580645161
AT5G62690.1	201.33218192029	1.38532032258065
AT3G20390.1	200.50618173913	38.2788158064516
AT1G11840.1	200.080273731884	5.64779298387097
AT5G43060.1	199.863491123188	122.824600322581
AT1G02205.2	199.739710869565	0.0790647580645161
AT2G27710.1	199.395127608696	0.575813306451613
AT4G24690.1	199.217172246377	11.7058030645161
AT3G24160.1	199.028477644928	27.7900711290323
AT1G20090.1	198.826914492754	0.152039516129032
AT4G34990.1	198.452334528986	0.534992580645161
AT5G60360.1	198.369467608696	0.117034112903226
AT5G14000.1	198.331505942029	0.2990075
AT5G49460.1	197.607843913043	0.526189516129032
AT5G48385.1	197.39178826087	0.0844271774193548
AT3G01390.1	197.273763804348	8.31482669354839
AT3G24100.1	197.081119492754	186.49355
AT5G20720.1	196.745317608696	0.0508133870967742
AT3G10920.1	196.480069927536	0.496678548387097
AT1G20696.1	196.015120398551	3.01711072580645
AT3G46430.1	194.910779927536	1.91715846774194
AT5G48900.1	194.820115905797	0.0394734677419355
AT5G67590.1	194.641779130435	1.30542080645161
AT2G28470.1	194.316668731884	0.0676313709677419
AT4G37760.1	194.263848949275	89.3970374193548
AT4G15802.1	193.904343913044	10.1944266935484
AT2G37220.1	193.750565289855	5.92407556451613
AT4G11600.1	193.457854275362	1.93708766129032
AT1G57660.1	192.676657826087	13.8124063709677
AT4G39330.1	192.29793615942	7.26597516129032
AT5G08530.1	191.462242681159	0.758883387096774
AT4G31340.1	190.761852210145	29.1120661290323
AT3G43810.1	190.570328949275	1.39002411290323
AT5G46430.1	190.420414311594	73.5954128225806
AT3G61470.1	190.241674166667	0.26190064516129
AT1G02140.1	190.127862282609	38.8052546774194
AT3G62560.1	189.725395289855	1.20320629032258
AT1G70780.1	189.477913478261	6.33170032258065
AT1G70782.1	189.477913478261	6.33170032258065
AT5G26030.1	189.287927644928	3.04725427419355
AT3G17810.1	189.136103623188	0.289747580645161
AT3G29575.3	189.004786775362	5.97207685483871
AT4G01150.1	188.282473550725	8.04866548387097
AT3G42050.1	186.682557282609	13.8403885483871
AT5G24610.1	185.873584094203	0.297014838709677
AT5G20950.1	185.74769807971	0.0231277419354839
AT4G14560.1	185.665761666667	0.0882736290322581
AT1G78380.1	185.488850652174	55.7997962096774
AT3G05560.1	185.477392608696	0.684541451612903
AT5G45130.1	185.443489347826	15.4395931451613
AT5G47700.1	185.44336673913	2.8846035483871
AT2G41420.1	185.365085797101	3.42221524193548
AT4G16520.1	185.106154456522	1.02288629032258
AT2G41820.1	184.752200398551	0.037755
AT1G17880.1	184.223880253623	25.5966489516129
AT2G18160.1	184.060641304348	20.4076988709677
AT2G18162.1	184.060641304348	20.4076988709677
AT1G77710.1	183.845943623188	9.09886951612903
AT5G38650.1	183.675138695652	1.25366677419355
AT2G05990.1	183.64758826087	0
AT4G13540.1	183.524767862319	0.116760967741935
AT3G02090.1	183.035361521739	3.54651919354839
AT4G34110.1	182.898670072464	107.688940241935
AT3G62400.2	182.839988586957	1.58755080645161
AT5G01600.1	182.580429384058	0.730995322580645
AT4G17390.1	182.222252826087	35.5171016935484
AT3G04920.1	182.013191811594	1.01331838709677
AT3G43720.2	181.940764746377	0.878162419354839
AT5G50080.1	181.541890869565	0.00860233870967742
AT4G34620.1	181.275084456522	0.176434596774194
AT2G21580.1	180.886774456522	3.37536241935484
AT3G50360.1	180.557085688406	2.77053435483871
AT1G65290.1	180.423364637681	0.149390080645161
AT5G67500.1	180.401711268116	21.2718086290323
AT3G51550.1	180.016018043478	0.0803908064516129
AT4G02370.1	179.807950942029	5.68998540322581
AT1G56450.1	179.414082608696	0.206772580645161
AT2G22470.1	179.332866702899	0.161769112903226
AT3G10410.1	179.226925615942	34.8923267741935
AT1G19300.1	178.871427355072	0.613086048387097
AT5G26667.2	178.473928876812	118.814013387097
AT5G22950.1	178.300108876812	2.82014032258065
AT1G16890.2	178.051540471014	4.27867629032258
AT5G65730.1	177.720285326087	0.149355241935484
AT2G40060.1	177.666045108696	0.280992419354839
AT4G33580.1	177.179314057971	0.332110403225806
AT4G18540.1	177.110040652174	0.663697258064516
AT5G42090.1	177.105446666667	2.07951088709677
AT1G48920.1	176.721034927536	0.207307903225806
AT1G51680.1	176.216410072464	0.100819596774194
AT5G16050.1	176.191818152174	8.69983112903226
AT5G01800.1	176.148266594203	113.710749274194
AT2G36160.1	176.020217463768	3.32238
AT3G03100.1	175.780308695652	15.0216538709677
AT5G46020.1	174.915447572464	28.0953814516129
AT2G36620.1	174.374234384058	2.33875314516129
AT2G24790.1	173.785342065217	0.183096451612903
AT1G01550.1	172.929925181159	0.577742016129032
AT4G13850.3	172.723727427536	7.72304596774194
AT2G05220.1	172.642687753623	1.31541201612903
AT2G28190.1	172.320275036232	0.41623
AT2G42680.1	172.174838188406	19.5081854032258
AT5G11500.1	172.082440724638	132.282776129032
AT3G50500.1	171.813920471015	0.469502661290323
AT3G03070.1	171.580821992754	5.23421951612903
AT5G01350.1	171.405485543478	210.810501854839
AT5G27700.1	171.139534746377	1.12585209677419
AT5G02450.1	170.943077826087	0.437540967741935
AT4G24220.1	170.622979021739	4.36698483870968
AT2G25110.1	170.580768913043	0.449700080645161
AT4G16240.1	169.846714565217	0.0694020161290323
AT5G43830.1	169.828493804348	106.865923225806
AT5G59910.1	169.373230326087	0.109948387096774
AT5G23540.1	169.305885942029	0.997307661290323
AT2G19480.1	168.678120724638	72.7464832258065
AT2G05710.1	168.651775072464	3.12971209677419
AT1G47420.1	168.505005978261	23.9499350806452
AT4G26230.1	168.429842572464	1.28861693548387
AT1G21460.1	168.007752065217	0.672386693548387
AT5G35530.1	167.81765807971	0.620555241935484
AT5G39050.1	167.643255289855	0.468505483870968
AT3G62650.1	167.416733478261	0.262370483870968
AT1G76240.1	167.012161521739	0.194776129032258
AT1G63690.1	166.88450557971	0.374999516129032
AT5G35680.1	166.463450797101	18.4588052419355
AT5G26340.1	166.415800797101	0.0412867741935484
AT4G16450.1	166.415575833333	3.68153088709677
AT5G38320.1	166.405420833333	0
AT4G27500.1	166.178557282609	103.434259193548
AT5G46730.1	166.101434021739	0.0780473387096774
AT3G22890.1	165.939544528986	0.304644112903226
AT1G65970.1	165.883655833333	3831.67757887097
AT4G25850.1	165.855223297101	0.572137177419355
AT5G33320.1	165.54144384058	0.314658951612903
AT3G51860.1	165.446747826087	0.697957580645161
AT3G02360.1	165.429159746377	5.43562879032258
AT5G20830.1	165.426609637681	0.569989838709677
AT1G52400.1	165.335816376812	0.183982983870968
AT5G20650.1	165.257760797101	17.5608958064516
AT5G22650.1	165.123854021739	0.760436209677419
AT1G70160.1	165.009617210145	25.6545787096774
AT1G26550.1	164.658917028986	2.37348620967742
AT5G08680.1	164.608829963768	1.80372193548387
AT5G13440.1	164.260117137681	46.5962882258065
AT3G48690.1	164.212768478261	0.0868767741935484
AT3G56020.1	163.912151956522	1.0327875
AT1G53000.1	163.816820253623	0.6300825
AT4G02230.1	163.797079891304	1.81975177419355
AT3G07410.1	163.731966956522	0.217050161290323
AT2G22425.1	163.663303297101	4.80328
AT1G75280.1	163.33270115942	0.897911370967742
AT3G60820.1	163.127110072464	8.36147814516129
AT1G65820.1	162.975994384058	0.225763629032258
AT3G18820.1	162.637660869565	0.181046612903226
AT5G64260.1	162.56882192029	0.327619838709677
AT1G18720.1	162.536723297101	5.53297564516129
AT4G16360.1	161.978107463768	1.60490919354839
AT1G51400.1	161.902683442029	0.17489685483871
AT1G61560.4	161.642416992754	0.179575080645161
AT2G28910.1	161.157274130435	35.9489652419355
AT5G17230.2	161.11002673913	6.29910274193548
AT3G52870.1	160.510672536232	0.385042258064516
AT2G31490.1	160.388358623188	3.11358064516129
AT1G56710.1	159.29750057971	0.307669435483871
AT3G55290.1	159.072769818841	0.437350483870968
AT5G52650.1	158.96376884058	0.0968179032258065
AT4G05320.6	158.843159275362	30.6465772580645
AT3G23820.1	158.652797862319	5.33190919354839
AT1G34430.1	158.64039692029	0.444885241935484
AT3G22110.1	158.579470905797	3.7847510483871
AT1G07750.1	158.041151268116	0.110285725806452
AT1G15930.2	157.985321775362	0.287302016129032
AT5G36110.1	157.262192572464	0.0932543548387097
AT2G44350.1	157.088741376812	5.12190806451613
AT5G59290.1	157.077306521739	27.2181025
AT4G02080.1	156.978052355072	1.92442137096774
AT3G22960.1	156.97694365942	0
AT2G21540.2	156.676435181159	439.23871266129
AT3G63520.1	156.659091702899	0.475336290322581
AT1G72610.1	156.1700825	1.32946096774194
AT1G74060.1	156.160049311594	0.246449193548387
AT1G07890.3	155.944672028986	0.576683548387097
AT1G14980.1	155.928030036232	12.0398031451613
AT1G23190.1	155.753630652174	0.502830161290323
AT1G73220.1	155.691144782609	0.384705564516129
AT2G33120.1	155.625415652174	3.01060016129032
AT3G52990.1	155.508649818841	4.0550710483871
AT1G14010.1	155.470548188406	17.0612443548387
AT3G15820.1	155.287003297101	0.148989596774194
AT5G38420.1	155.004853152174	0.349239032258065
AT5G37740.1	154.744899637681	0.0882879838709677
AT4G09650.1	154.662791775362	0.201205080645161
AT5G08060.1	154.579548369565	11.3520460483871
AT1G16880.1	154.546107753623	0.302256935483871
AT1G62380.1	154.521926413044	0.87497
AT5G59890.1	154.422651485507	0.637904193548387
AT1G20980.1	154.380564202899	0.0540212096774194
AT2G04390.1	154.110694384058	11.5861225
AT1G29920.1	153.422529130435	0.155396370967742
AT5G23570.1	153.358390144928	0.104148709677419
AT1G61790.1	153.288798695652	14.0202139516129
AT3G52500.1	152.852266050725	0.449541693548387
AT4G35350.1	152.566057898551	0.135114516129032
AT2G36910.1	152.440884275362	0.00881846774193548
AT1G68530.1	152.420402210145	0.164012177419355
AT2G34590.1	151.726571521739	0.195723387096774
AT1G20260.1	151.701245289855	2.61730419354839
AT4G31300.1	151.469996195652	0.243122258064516
AT4G05320.1	151.350681304348	32.8932552419355
AT2G47710.1	151.198588913043	0.0297041129032258
AT4G13520.1	151.157330398551	0.239242822580645
AT5G10800.1	150.622767282609	0.216851370967742
AT1G78300.1	150.588713007246	51.7106834677419
AT3G59920.1	150.495685507246	25.6144128225806
AT4G20360.1	150.085740072464	0.337002338709677
AT2G47040.1	150.077100833333	10748.9307639516
AT2G19730.2	149.758521050725	0.170572096774194
AT5G13420.1	149.690558949275	17.0424291935484
AT3G27090.1	149.649021594203	35.0515045967742
AT1G16180.1	149.427977210145	35.2986382258064
AT4G01610.1	149.419671557971	0.0589558064516129
AT1G70770.1	149.183390942029	31.1720082258065
AT3G25140.1	149.181250144928	0.26310435483871
AT4G32410.1	149.179098550725	1.15602064516129
AT4G18760.1	149.101830833333	0.116943790322581
AT3G62580.1	149.023988297101	0.792986370967742
AT3G25870.1	148.772087028986	0.649708064516129
AT5G52920.1	148.724058007246	0.132915564516129
AT1G35160.1	148.722238550725	42.2185041935484
AT3G44110.1	148.589753369565	18.5608747580645
AT4G38630.1	148.030378442029	2.9573685483871
AT5G56030.1	147.890133804348	0.946800241935484
AT2G16890.2	147.603472028986	0.382142580645161
AT3G10985.1	147.551688913044	182.046178870968
AT5G40370.1	147.490947536232	16.5570837096774
AT1G56660.1	147.4807675	0.223323951612903
AT4G25130.1	147.243789130435	1.53233806451613
AT4G34720.1	147.076518224638	247.408809274194
AT2G44620.1	146.764760905797	3.22330427419355
AT1G25275.1	146.703029275362	0.146172258064516
AT1G07590.1	146.608570905797	199.474434354839
AT4G02450.1	146.478028224638	16.5850196774194
AT2G19760.1	146.427611195652	36.5512533870968
AT4G19640.1	146.426650615942	23.4909807258065
AT1G25220.1	146.414732753623	0.519396290322581
AT3G46010.1	146.308129456522	0.0675143548387097
AT5G14030.1	146.200516702899	164.723218629032
AT5G54800.1	146.139092717391	0.103452983870968
AT5G25265.1	146.119815471015	7.23008677419355
AT5G49130.1	146.070940905797	0.0524916935483871
AT4G39260.1	146.069854673913	0.388847419354839
AT2G39050.1	145.979319601449	0.379841935483871
AT1G61770.1	145.826725833333	235.300388548387
AT4G08870.1	145.650071195652	0.288173951612903
AT3G54210.1	145.469462826087	0.189933790322581
AT5G55850.1	145.3903975	111.813371935484
AT3G51895.1	145.353458985507	8.55048572580645
AT5G28840.1	145.348470797101	2.28592185483871
AT5G05060.1	145.3108	21.9244641935484
AT1G63220.1	145.29352557971	46.3160764516129
AT4G02580.1	145.206033297101	3.97895443548387
AT4G14710.2	145.123538586957	0.449538387096774
AT5G56170.1	145.098663152174	1.74606879032258
AT5G05600.1	144.35091557971	0.889258467741935
AT2G38240.1	144.177434891304	0
AT3G06450.2	144.147123985507	0.353087903225806
AT1G22780.1	144.065535108696	0.435304274193548
AT2G04410.1	143.915425181159	272.953502983871
AT3G46060.1	143.900647210145	20.059160483871
AT2G30860.1	143.808750217391	1.10567838709677
AT1G79750.1	143.496509565217	79.6794692741936
AT5G47120.1	143.272711847826	7.8171275
AT4G17870.1	143.250743623188	1.27325048387097
AT5G46730.2	143.178601485507	0.0742197580645161
AT1G09640.1	143.119494963768	0.211570967741936
AT4G30996.1	143.069612753623	0.476986612903226
AT5G03660.1	143.053356449275	1.34812435483871
AT3G01910.1	142.977798115942	6.33380774193548
AT3G57870.1	142.886889021739	16.9456495967742
AT1G78580.1	142.492849601449	1.00677419354839
AT3G48890.1	142.464379130435	0.203016693548387
AT4G22570.1	142.449853949275	170.40130483871
AT5G66550.1	142.33061557971	2.00741612903226
AT1G64660.1	142.251998478261	0.0177352419354839
AT4G03280.1	142.021504855072	0
AT4G08520.1	141.870859057971	0.221375806451613
AT5G50250.1	141.861909963768	0.0932131451612903
AT4G12730.1	141.752120507246	0
AT4G18730.1	141.461964710145	0.165040967741935
AT5G19440.1	141.398834891304	0.305156532258064
AT1G04480.1	141.378017463768	6.4163364516129
AT1G27530.1	141.203724275362	14.2870336290323
AT5G56760.1	141.017264166667	54.0498412903226
AT5G24620.2	140.93447576087	0.166316048387097
AT2G17480.1	140.469809275362	0.129125725806452
AT4G10040.1	140.433215398551	46.2165364516129
AT2G29960.1	140.400459855072	1.46934661290323
AT1G12840.1	140.352159710145	2.98012209677419
AT1G52740.1	140.259526666667	1.73899161290323
AT3G15450.1	140.197505362319	0.149519758064516
AT4G11800.1	139.93525576087	1.37672943548387
AT5G17230.1	139.706131449275	0.097816935483871
AT3G01540.1	139.650670434783	35.3707347580645
AT4G20890.1	139.426821666667	1233.58899169355
AT3G20820.1	139.193088695652	0.0223774193548387
AT4G37930.1	139.122969347826	23.4229842741936
AT4G29010.1	138.809118478261	0.479376935483871
AT3G20770.1	138.389139202899	288.104077096774
AT1G06200.1	138.118667536232	0.26652935483871
AT1G10550.1	137.844912137681	0.024961935483871
AT5G52470.1	137.716151847826	0.437715322580645
AT3G01130.1	137.573546630435	4.19060379032258
AT4G38970.1	137.559155797101	0.527182903225806
AT3G27820.1	137.120565	3.68458016129032
AT3G02520.1	137.091123913044	4.65075379032258
AT3G01280.1	137.062185326087	4.59760314516129
AT2G33220.1	136.97911134058	12.6108292741935
AT4G14716.1	136.907252862319	9.31665741935484
AT1G10410.1	136.740194021739	15.2976319354839
AT5G41700.1	136.619813586957	16.4354314516129
AT5G38470.1	136.450532391304	2.13384637096774
AT3G44100.1	136.37622865942	0.0276423387096774
AT3G30390.1	136.268939637681	7.40465387096774
AT1G74050.1	136.252902101449	5.85250451612903
AT1G24180.1	135.968066992754	71.3132566935484
AT3G30775.1	135.925788586957	699.637758225806
AT1G77370.1	135.763983442029	2.2681085483871
AT3G02940.1	135.728737536232	0.806645080645161
AT5G45775.2	135.257383804348	0.162473387096774
AT1G26850.1	134.997100905797	10.2887759677419
AT3G10020.1	134.989093985507	0.932441370967742
AT2G41170.1	134.830066413044	0.00936016129032258
AT5G66190.1	134.784030289855	0.167122580645161
AT5G19550.1	134.595161702899	4.29606862903226
AT3G10300.3	134.438725797101	0.218515
AT5G07990.1	134.183800543478	0
AT5G15800.1	134.179133804348	0.814224274193548
AT3G11200.1	134.077043442029	14.8240718548387
AT1G67350.1	133.925613188406	8.1770010483871
AT1G31850.1	133.825976376812	0.0182608870967742
AT5G47570.1	133.799769891304	5.52170846774194
AT5G23970.1	133.725449818841	0
AT3G22440.1	133.627811557971	0.544582177419355
AT1G27970.1	133.53190884058	4.89846822580645
AT1G27450.2	133.517198985507	0.494609596774193
AT2G05840.1	133.248101775362	0.92398185483871
AT4G12650.1	132.993664818841	1.24364879032258
AT2G41650.1	132.907747173913	0
AT3G13400.1	132.741264637681	13234.5603412097
AT4G09890.1	132.465754275362	0.704824274193548
AT3G28220.1	132.316573731884	0.0206383870967742
AT5G23960.1	132.071271231884	0.0269185483870968
AT1G66260.1	131.888340036232	49.832060483871
AT4G03520.1	131.722406123188	0.432151209677419
AT1G57720.1	131.698574891304	4.07287983870968
AT1G15400.2	131.693204166667	0.453371048387097
AT5G10380.1	131.617748188406	0.0872306451612903
AT3G27830.1	131.57861673913	0.0840397580645161
AT2G40260.1	131.261729855072	0.470073306451613
AT1G64090.1	131.224885833333	34.8557600806452
AT4G27960.1	131.174420036232	151.410735
AT5G20190.1	131.130986992754	0.190250483870968
AT4G00585.1	131.016362391304	3.94451991935484
AT5G15470.1	130.888744057971	61.8302841935484
AT1G56300.1	130.609635507246	18.1797006451613
AT1G75380.2	130.528917065217	0.147608225806452
AT5G16110.1	130.4940825	504.442798467742
AT5G62670.1	130.442199130435	0.0924893548387097
AT1G14450.1	130.424325434783	13.1396939516129
AT5G02240.1	130.389941992754	1.87053451612903
AT5G43320.1	130.053367717391	22.7647666129032
AT1G32050.1	129.758880181159	3.54897709677419
AT1G61890.1	129.744370905797	0.0483829838709677
AT3G12800.1	129.727766811594	5.23011217741935
AT5G04470.1	129.60413673913	0.141188870967742
AT5G37770.1	129.483263007246	0.159035161290323
AT2G20760.1	129.300465652174	7.26497701612903
AT5G10960.1	129.258865398551	6.70963314516129
AT4G26850.1	129.167122318841	23.0039716935484
AT4G30440.1	129.090933695652	149.798493387097
AT1G32920.1	129.054100942029	0.107984032258065
AT3G15000.1	129.015766847826	0.242747258064516
AT4G34120.1	128.890139710145	0.419138306451613
AT1G20020.1	128.657425471015	0.140302580645161
AT3G21240.1	128.605927971014	0.0346577419354839
AT3G18780.2	128.582893913044	0.788152741935484
AT2G43970.1	128.106827282609	1.25324008064516
AT2G30870.1	128.037379673913	1.0540014516129
AT1G21720.1	128.03410384058	0.143195564516129
AT1G65450.2	127.585699275362	0.274333467741936
AT5G63400.1	127.473154166667	257.888941290323
AT4G33780.1	127.419941557971	6.0208114516129
AT3G19620.1	127.418606666667	0.0259773387096774
AT3G45980.1	126.955625144928	0.412206370967742
AT3G50820.1	126.685668623188	0.171689516129032
AT5G05010.1	126.646767934783	0.35853935483871
AT1G03590.1	126.627501811594	0.128153790322581
AT4G37320.1	126.575402572464	0
AT1G20070.1	126.502901775362	0.0297257258064516
AT5G44100.1	126.418609746377	27.3442079032258
AT5G48880.2	126.374815688406	0.844634032258065
AT1G64720.1	126.329382282609	71.041892983871
AT1G51500.1	126.102133695652	0.166330806451613
AT5G10860.1	125.895095942029	0.241664838709677
AT4G29160.1	125.88301076087	0.585252661290323
AT4G13250.1	125.68830423913	0.492233467741935
AT3G13200.1	125.679964855072	48.2006002419355
AT5G54600.1	125.467340217391	3.68593040322581
AT3G23490.1	125.127993369565	0.0868276612903226
AT5G41685.1	124.83158576087	5.12423209677419
AT1G01620.1	124.80133423913	0.100171370967742
AT5G46030.1	124.756413985507	10.8486822580645
AT5G25100.1	124.709971521739	0.517225887096774
AT2G38170.1	124.644379673913	9.06964403225806
AT3G15020.1	124.626864094203	3.35830306451613
AT2G22430.1	124.360947282609	0.263473387096774
AT5G18310.2	124.230030036232	0.138510241935484
AT3G09820.1	124.209588188406	6.6627139516129
AT1G53910.1	124.047303188406	0.285966451612903
AT5G23900.1	123.921603224638	0.476153306451613
AT3G29360.1	123.838528985507	1.69367419354839
AT5G65380.1	123.754913623188	10.4804872580645
AT3G62790.1	123.725936811594	5.77048879032258
AT1G22990.1	123.577947753623	0.0665952419354839
AT4G29130.1	123.162703768116	12.5653980645161
AT3G52560.1	123.090794094203	56.5288165322581
AT3G52090.1	122.775176811594	0.859391048387097
AT1G34030.1	122.648631086957	0.78138435483871
AT4G21570.1	122.566805072464	0.555971370967742
AT2G39770.2	122.388984275362	416.825426774194
AT4G25830.1	122.354985326087	0.0265741129032258
AT3G51260.1	122.299011449275	1.45004419354839
AT5G39510.1	122.263675905797	20.2713241935484
AT3G56190.1	122.056603985507	3.88039766129032
AT5G57330.1	122.036712681159	15.6535208064516
AT2G38230.1	121.998715615942	0.353441612903226
AT5G02610.1	121.904986123188	2.81610435483871
AT1G04850.1	121.831791195652	1.48107959677419
AT1G79010.1	121.789682753623	2.88941540322581
AT4G23710.1	121.787043514493	47.8789501612903
AT2G03120.1	121.754690434783	23.5941147580645
AT2G19740.1	121.551201268116	0.512191370967742
AT1G71950.1	121.479661521739	1.48940782258065
AT4G39080.1	121.414135652174	78.7035353225806
AT5G19090.1	121.300433586957	5.4244325
AT2G40510.1	121.283595036232	1.46770991935484
AT1G48480.1	121.050684746377	0.0410835483870968
AT5G63530.1	121.003733586957	5.13374056451613
AT5G47060.1	120.902758152174	0.425187903225806
AT1G12420.1	120.744198043478	17.1718852419355
AT1G27930.1	120.713654528986	9.45725193548387
AT5G18520.1	120.572033804348	1.61777387096774
AT1G04750.1	120.485282608696	3.76196838709677
AT5G55160.1	120.089650398551	0.535248225806452
AT1G32790.1	119.962744384058	0.0398695967741935
AT3G51370.1	119.961674094203	0.266156290322581
AT1G78080.1	119.942867318841	0.123525564516129
AT1G74470.1	119.818970362319	0.0622941935483871
AT1G76030.1	119.704629565217	7.29303903225806
AT4G13340.1	119.677736992754	0.0430071774193548
AT4G26710.1	119.616632355072	54.3261066935484
AT4G38800.1	119.597903623188	86.2760537903226
AT1G48350.1	119.480909094203	0.119476209677419
AT5G05170.1	119.390220978261	1.20774669354839
AT1G42970.1	119.362240978261	0.0422400806451613
AT1G30360.1	118.903434275362	0.538111129032258
AT2G39700.1	118.891345797101	1233.31173016129
AT5G01410.1	118.865372572464	63.5754643548387
AT1G22450.1	118.822269637681	0.634358225806452
AT5G56360.1	118.808374818841	0.757675161290323
AT1G07140.1	118.770864891304	5.8557889516129
AT1G12450.1	118.609489710145	30.8881612096774
AT1G80120.1	118.58264692029	26.8028095967742
AT5G01820.1	118.549920797101	202.11485516129
AT1G47200.1	118.544680869565	19.3628130645161
AT2G35635.1	118.536563550725	12.2788194354839
AT3G11780.1	118.457201485507	0.225119274193548
AT3G46040.1	118.419528188406	1.16492629032258
AT1G59900.1	118.320886086957	0.382834435483871
AT5G65620.1	117.671130543478	4.4446139516129
AT2G26500.1	117.488250688406	36.2742381451613
AT3G26060.1	117.474171376812	0.639071209677419
AT5G36230.1	117.178537318841	6.40287193548387
AT5G25970.1	117.135796521739	0
AT5G54430.1	117.101397282609	0.33835
AT5G15350.1	116.987480942029	7.53748919354839
AT4G36780.1	116.967739311594	0.124411370967742
AT1G09070.1	116.930772355072	8.50371653225807
AT3G58500.1	116.8747175	35.6309267741936
AT2G02510.1	116.86468557971	10.5669908064516
AT1G13060.1	116.86121134058	0.207751774193548
AT2G39780.1	116.748118369565	194.205775967742
AT5G04885.1	116.692475072464	0.120472661290323
AT5G42080.1	116.632996956522	0.0558928225806452
AT1G02305.1	116.352137536232	29.8024621774194
AT1G73030.1	116.281284528986	29.4514732258064
AT3G43270.1	116.278800181159	0
AT5G61820.1	116.227997898551	8.62938072580645
AT4G23500.1	116.137332463768	0.179997096774194
AT3G55430.1	115.961311884058	756.982987741936
AT2G44120.1	115.603717717391	0.238912741935484
AT1G61740.1	115.583462753623	0
AT4G08230.1	115.56756557971	14.3191056451613
AT4G00910.1	115.240576123188	0.23791314516129
AT5G38430.1	115.102213297101	0.057741935483871
AT3G14560.1	115.049553768116	0.119582419354839
AT1G21770.1	114.904235652174	0.122135967741935
AT5G40950.1	114.852468224638	0.0568412096774193
AT3G53520.1	114.840258550725	0.474105564516129
AT3G04090.1	114.706751992754	96.4456937096774
AT1G17080.1	114.69006365942	1.86434741935484
AT5G50850.1	114.647540942029	4.63654451612903
AT4G29260.1	114.629739746377	4.98584153225806
AT4G24990.1	114.362104891304	0.919070967741936
AT5G39730.1	114.357651521739	0.220822822580645
AT1G06090.1	114.299773949275	0.0507828225806452
AT5G37510.1	114.110202717391	2.65086709677419
AT3G48980.1	113.98104307971	0.90443564516129
AT3G62530.1	113.879535398551	0.0991433870967742
AT5G65220.1	113.687975144928	0.180968064516129
AT4G16515.1	113.67602076087	0.189977741935484
AT5G41600.1	113.660081376812	0.208016290322581
AT5G43330.1	113.453828731884	3.11379733870968
AT5G10840.1	113.382188876812	0.613855887096774
AT3G24170.3	113.362303442029	0.225331935483871
AT5G23240.1	113.21151076087	0
AT1G27310.1	113.151359057971	6.24118637096774
AT5G46290.1	112.905945434783	0.147970483870968
AT3G08940.2	112.717269746377	0.242710161290323
AT4G32210.1	112.673050144928	10.1753025806452
AT3G10525.1	112.671038695652	0.0779426612903226
AT5G62360.1	112.565706485507	0.319551290322581
AT4G13430.1	112.516166956522	1.87615798387097
AT5G20280.1	112.498545362319	0
AT5G51400.1	112.350237971015	5.05561991935484
AT3G01520.1	112.11708384058	0.793477661290323
AT2G38400.1	112.064457789855	276.162454677419
AT3G46030.1	111.916291231884	0.312415403225806
AT3G47370.1	111.62071884058	0.312295
AT3G56910.1	111.617841956522	0.136120967741935
AT2G39730.1	111.499150253623	86.5914430645161
AT4G14500.1	111.432357862319	25.8186689516129
AT4G30210.2	111.400742898551	5.24063596774194
AT3G50760.1	111.349349202899	0.0134175
AT1G50670.1	111.33167134058	12.7530866129032
AT3G51840.1	111.105921666667	20.1884375
AT5G48930.1	111.026058442029	4.93137580645161
AT5G41010.1	111.016439746377	0.473404596774194
AT1G64750.1	110.875193224638	2.28826709677419
AT1G21900.1	110.867280434783	0.199473629032258
AT2G17390.1	110.844523188406	6.32672
AT1G76490.1	110.812482210145	197.786669435484
AT1G08480.1	110.775266811594	4.04163709677419
AT4G14420.1	110.638281195652	0.808263306451613
AT4G24770.1	110.564267536232	1.98475637096774
AT3G08510.1	110.48739557971	6.01693532258065
AT3G17330.1	110.085883876812	0.103252983870968
AT1G69295.1	110.074551123188	0.0569127419354839
AT3G50550.1	109.971182355072	10.8094093548387
AT2G30490.1	109.93405134058	0.0291540322580645
AT1G01470.1	109.835572681159	4.19490080645161
AT4G16360.2	109.544009275362	0.607632822580645
AT2G18740.1	109.50229884058	0.727723306451613
AT1G78630.1	109.489412282609	0.506450967741936
AT1G61563.1	109.454982536232	9471.2615941129
AT3G26450.1	109.344746268116	0
AT4G20480.1	109.313507173913	0.521057419354839
AT4G19110.1	109.309231847826	81.4072917741935
AT3G52230.1	109.292074456522	1.14651282258065
AT1G54830.1	109.230568804348	22.7260512903226
AT1G72290.1	109.158372717391	0.253599919354839
AT3G14600.1	108.975215362319	0.602828870967742
AT1G51510.1	108.903642028986	1.83821596774194
AT4G13510.1	108.867343043478	0.0367637903225806
AT5G25540.1	108.850157826087	19.6779603225806
AT3G19760.1	108.661411992754	20.1534498387097
AT5G63850.1	108.434100362319	0.317320967741935
AT5G13930.1	108.227642681159	0.665230564516129
AT5G26000.1	108.2263775	0.559311532258065
AT3G12390.1	108.209098405797	1.25227096774194
AT5G06760.1	108.201858695652	0.84827814516129
AT5G24620.1	108.200019456522	0.175348225806452
AT3G23280.1	108.145479456522	1.47076822580645
AT1G53500.1	107.922602355072	21.5946301612903
AT1G26110.1	107.870517318841	0.505249193548387
AT4G24000.1	107.85155173913	0.120679838709677
AT2G41760.1	107.785758768116	0.0236941129032258
AT5G07470.1	107.621191268116	54.4635513709677
AT4G16660.1	107.527838115942	0.173639032258065
AT5G23575.1	107.527597934783	0.395346774193548
AT1G79850.1	107.441285181159	25.9774278225806
AT4G36800.1	107.363303478261	33.6508980645161
AT1G45000.1	107.209801521739	7.36958443548387
AT5G57030.1	106.987827463768	0.125736935483871
AT2G05990.2	106.976991956522	0
AT2G39960.1	106.931276775362	1.43890306451613
AT5G54770.1	106.81441076087	0.181911935483871
AT1G09310.1	106.593433623188	2.58953411290323
AT3G23300.1	106.457506014493	0.167432419354839
AT1G12000.1	106.453703043478	0.236306532258065
AT5G43150.1	106.414635543478	0.0325286290322581
AT3G60600.1	106.275283007246	55.7310741935484
AT5G59120.1	106.204656884058	0
AT1G30820.1	106.017817826087	14.3414046774194
AT5G39950.1	106.01648326087	15.0241680645161
AT4G19420.2	106.006213949275	0.0826256451612903
AT3G51160.1	106.000155072464	3.92919540322581
AT1G64405.1	105.796882318841	0.0659529032258065
AT2G44670.1	105.761786449275	0.165779435483871
AT5G42790.1	105.68752634058	0.919223870967742
AT5G27860.1	105.501502318841	6.57115379032258
AT5G24165.1	105.43857942029	0.0217329032258065
AT1G65960.1	105.415606594203	0.105657741935484
AT3G01500.3	104.895554528986	0.311805483870968
AT1G43790.1	104.87179576087	0.0635193548387097
AT5G45950.1	104.755072753623	0.0613460483870968
AT1G29470.2	104.664216123188	0.115013225806452
AT2G38140.1	104.663494528986	0.115909919354839
AT4G14615.1	104.505276557971	19.0394400806452
AT3G47810.3	104.483940942029	4.90615588709677
AT3G28910.1	104.483790833333	0.0745041935483871
AT4G17170.1	104.315423405797	136.986869677419
AT4G17670.1	104.275552210145	0.118230080645161
AT2G23930.1	104.260455181159	0.0600196774193548
AT1G16060.1	104.259839094203	0.0821561290322581
AT3G17240.1	104.224881992754	1.7639135483871
AT2G41110.1	104.200859673913	157.689520403226
AT1G47510.1	104.188667681159	0.0848346774193548
AT5G48300.1	103.93227807971	0.0740587096774194
AT3G05840.1	103.842531702899	9.37293032258065
AT3G28900.1	103.726765797101	0.0815881451612903
AT5G45750.1	103.593400362319	0.0954917741935484
AT1G56220.1	103.507525072464	0.140042580645161
AT2G37270.1	103.463432101449	1.18479112903226
AT5G47780.1	103.359240253623	0.0931212096774194
AT1G52855.1	103.230934130435	31.8886043548387
AT3G14067.1	103.185101630435	19.1915370967742
AT4G32940.1	103.071195942029	23.7868819354839
AT4G29735.1	103.033292282609	1.19369491935484
AT5G50370.1	102.899746847826	0.205235403225806
AT3G02780.1	102.857515869565	1.16193637096774
AT2G20990.1	102.775898043478	2.19546548387097
AT2G27600.1	102.748372028986	14.1685493548387
AT5G62880.1	102.741541811594	3.95150459677419
AT1G64520.1	102.708599456522	0.416242258064516
AT3G11410.1	102.703180905797	28.5804062096774
AT2G39270.1	102.532370978261	11.5296312096774
AT3G47836.1	102.458239601449	3.31620241935484
AT1G32400.1	102.437776195652	39.1899891935484
AT2G10410.1	102.270078586957	0.672217741935484
AT5G43460.1	102.218977572464	31.2695091129032
AT1G06760.1	102.208914710145	0.375347903225806
AT3G26070.1	101.927329782609	5.1220975
AT5G67360.1	101.872018369565	0.345354919354839
AT2G17730.1	101.688347028986	0.253135564516129
AT3G53460.1	101.672615289855	1.23209096774194
AT4G04210.1	101.618771449275	0.0483145967741936
AT5G10780.1	101.554024057971	2.24292056451613
AT2G43795.1	101.486168695652	0
AT1G63770.4	101.348445398551	2.02799580645161
AT1G06550.1	101.051732789855	0.21850814516129
AT2G13560.1	100.971105507246	0.825228225806452
AT5G45390.1	100.971087318841	0.0402620967741935
AT2G46540.1	100.920034601449	10.9887609677419
AT2G29700.1	100.801042282609	0.63685814516129
AT5G44480.1	100.749070398551	0.118810725806452
AT3G08990.2	100.680717318841	24.4452051612903
AT5G56010.1	100.587222463768	0.526142096774194
AT5G09510.2	100.527865869565	1.34944943548387
AT3G49870.1	100.375216666667	1165.09958185484
AT3G62030.1	100.073891086957	3.17972322580645
AT1G12180.1	99.9919735869565	0.087435564516129
AT3G61070.1	99.9670700362319	5.48289032258065
AT2G29530.2	99.964425	0.554214193548387
AT5G50100.1	99.854791884058	4.34158491935484
AT4G31990.2	99.7290400724638	0.687119758064516
AT4G13530.1	99.698022826087	1.47062790322581
AT1G09155.1	99.5738468115942	1.3613664516129
AT1G29150.1	99.548522173913	1.30734935483871
AT2G31570.1	99.3808038768116	67.8568638709677
AT1G32470.1	99.3765839855073	0.176507177419355
AT3G07110.1	99.3116211956522	90.2164159677419
AT5G30510.1	99.3093847463768	0.206618225806452
AT1G73390.2	99.3082818478261	0.264134032258065
AT1G63000.1	99.2412251449276	21.5754299193548
AT5G65110.1	99.2348960507246	3.22150774193548
AT5G55290.2	99.1657730072464	52.3633682258064
AT5G55530.1	99.0900075	0.339581451612903
AT3G23920.1	99.0523015217391	30.0155795967742
AT1G12050.1	98.9912650362319	0.0956379838709678
AT2G43550.1	98.955220326087	0
AT3G44735.1	98.8434784782609	0.240458790322581
AT3G24170.1	98.8231066666667	0.229729193548387
AT1G80040.1	98.4597906884058	13.7015399193548
AT5G35630.3	98.4589116666667	0.0432918548387097
AT5G02770.1	98.4456345289855	17.6336405645161
AT5G61380.1	98.4256661956522	0.159523548387097
AT5G54510.1	98.4249443115942	0.0852857258064516
AT3G12290.1	98.3383760869565	0.6456675
AT3G05640.1	98.333005942029	0.09248
AT1G10630.1	98.2445031884058	37.0239362096774
AT1G73500.1	98.1517210144928	0.575350725806452
AT4G16380.1	98.1334931884058	0.548647741935484
AT1G49140.1	98.0214526449276	8.44442
AT4G16760.1	97.8780043478261	41.4420906451613
AT4G18710.1	97.835035	0.0245224193548387
AT3G52850.1	97.7867843115942	0.178993790322581
AT1G49410.1	97.4294379710145	0.250558225806452
AT1G31910.1	97.3729018115942	3.08876661290323
AT1G74560.1	97.2996075362319	0.152750080645161
AT4G38860.1	97.1200569927536	1.17433564516129
AT1G52220.1	97.0814050724638	0.811636290322581
AT3G08690.1	97.0572697463768	0.556372741935484
AT1G24050.1	96.982883442029	41.5755307258064
AT4G15800.1	96.912535326087	0.155214596774194
AT3G53730.1	96.9100403985507	3.08410088709677
AT1G51760.1	96.8899173188406	0.217223387096774
AT5G03455.1	96.8861846014493	15.2402934677419
AT5G03160.1	96.689598442029	1.76797322580645
AT4G25050.1	96.6446082246377	1.48228887096774
AT1G02470.1	96.6420416666667	0.516428709677419
AT3G28050.1	96.6086856884058	2.87748620967742
AT4G16500.1	96.4918811956522	12.237702983871
AT2G41630.1	96.4083879347826	224.374287419355
AT2G27030.1	96.3149210869565	0.310362580645161
AT5G10160.1	96.171238442029	0.255118306451613
AT4G30950.1	96.1122744927536	2.11301274193548
AT3G61260.1	96.0700471739131	378.889996532258
AT3G06320.1	95.9133344565218	38.2502345967742
AT5G25610.1	95.6394052536232	0.0893741129032258
AT5G60790.1	95.4735542391305	14.1569280645161
AT5G55190.1	95.4643888768116	5.64781467741935
AT5G50200.1	95.4014261231884	0.0467045161290323
AT1G54270.1	95.0779850362319	2.21406564516129
AT2G18110.1	94.9048534782609	3.36580266129032
AT5G06320.1	94.8948597463768	0.426463709677419
AT5G50870.1	94.6883555072464	3.95021217741936
AT5G15090.1	94.6369260507246	1.27104927419355
AT4G18280.1	94.565711884058	0.180747580645161
AT2G33450.1	94.5244682608696	30.6107647580645
AT2G19730.1	94.5165133695652	0.304577903225806
AT1G29910.1	94.4904498913044	8.41521701612903
AT1G52280.1	94.4096733333333	5.91656290322581
AT1G72710.1	94.3675023550725	0.16907685483871
AT4G19460.1	94.3133899275362	0
AT3G61640.1	94.2450400362319	0.875216129032258
AT5G65300.1	94.1994556521739	0.210194919354839
AT1G73390.3	94.1331708695652	0.395278306451613
AT1G04220.1	94.1101727173913	0.0922917741935484
AT5G04830.2	94.0588994565217	0.996718387096774
AT1G35680.1	93.9677358695652	0.0336620161290323
AT3G08530.1	93.9232393478261	0.918104758064516
AT2G19830.1	93.8385014130435	46.5247910483871
AT5G44730.2	93.7966632246377	0.429331370967742
AT4G31800.1	93.7846032971014	0.073555564516129
AT1G07080.1	93.7253911231884	2.64533620967742
AT2G44160.1	93.7150731521739	0.549885241935484
AT1G30580.1	93.5902317028985	32.6968220967742
AT5G19140.1	93.4913419927536	0.266035322580645
AT3G01120.1	93.4724751811594	18.6251643548387
AT3G03150.1	93.3779750362319	0.349871129032258
AT5G44670.1	93.3430747101449	0.363044274193548
AT5G62390.1	93.2604643478261	0.165114758064516
AT1G24020.1	93.1880675	0.267326693548387
AT5G23740.1	93.1660542753623	30.7361626612903
AT1G23820.1	93.1363642028986	4.39376459677419
AT5G25980.2	93.1058414492754	0.355421774193548
AT1G21830.1	92.8475746014493	0.559986290322581
AT4G33040.1	92.7167317391304	0.156245080645161
AT5G21274.1	92.7163040217391	39.8884662903226
AT4G36040.1	92.6868435869565	2.26174508064516
AT1G75840.1	92.5031717753623	2.11413387096774
AT5G48230.2	92.4750527173913	0.586687580645161
AT1G10370.1	92.4574255797101	0.222188629032258
AT4G33610.1	92.4495497463768	0
AT3G17800.1	92.4332219565217	3.94714282258064
AT2G36460.1	92.4145847826087	0.427506451612903
AT4G23850.1	92.3218472101449	2.99864411290323
AT1G79530.1	92.1395700724638	0.375875967741935
AT4G23650.1	92.1009024637681	0.101713629032258
AT1G78210.1	91.9995541304348	0.0826229838709677
AT5G53140.1	91.8908208695652	0.312395887096774
AT1G02560.1	91.7370751449275	2.08790048387097
AT4G32060.1	91.6964921014493	52.3002912096774
AT3G48610.1	91.6629516666667	0.242202661290323
AT1G45688.1	91.643029384058	0.0287647580645161
AT4G38460.1	91.3845711594203	0.546548951612903
AT5G64370.1	91.3315344565218	0.231956612903226
AT5G54500.1	91.2138739855072	0.132913064516129
AT3G25040.1	91.2110972463768	1.54941677419355
AT1G48850.1	91.1292451086957	14.2187262096774
AT5G61410.1	91.1107810869565	67.1508613709677
AT1G32210.1	91.1103357246377	3.17605516129032
AT3G10850.1	91.0869732608696	0.220559274193548
AT3G03990.1	91.0849121376811	0.0563185483870968
AT3G02630.1	91.0738303985507	0.346413790322581
AT2G43360.1	90.9421390942029	0.212602096774194
AT5G45350.1	90.9126886956522	19.416612983871
AT5G20620.1	90.8525514855073	5.85537411290323
AT5G64740.1	90.8015534782609	0.959664758064516
AT4G20320.1	90.7412173188406	0.187027741935484
AT1G77840.1	90.6282730797102	38.4285360483871
AT5G03290.1	90.6129144565218	2.82116822580645
AT1G31340.1	90.6079518115942	11.5585856451613
AT1G10500.1	90.4993863405797	0.892996774193548
AT1G29850.1	90.4609174275362	11.4367421774194
AT5G23850.1	90.3568564130435	0.081858064516129
AT4G26840.1	90.2994947826087	23.179247983871
AT4G12410.1	90.1847305797102	0
AT5G59730.1	90.1413288768116	0.0339528225806452
AT3G02600.2	90.0959760144928	6.08752725806452
AT2G30060.1	90.081773442029	0.955862096774193
AT1G12780.1	90.0491516304348	1.17224362903226
AT1G20010.1	89.9139797463768	0.485574193548387
AT3G01740.1	89.7309156521739	0.541313225806452
AT1G10200.1	89.6326452173913	0.0478332258064516
AT4G30960.1	89.5665825724638	0.105374838709677
AT5G24570.1	89.5260751449275	0
AT1G35320.1	89.1774358695652	7.22204943548387
AT1G01050.1	89.1721450362319	19.8296591129032
AT2G23790.1	89.1291280797101	31.4535012903226
AT5G49800.1	89.1169332246377	0
AT1G76890.2	89.0473747463768	1.25733443548387
AT1G59970.1	88.9586151086956	0.831333467741936
AT5G54390.1	88.8998968478261	28.2101621774194
AT1G79230.1	88.8339883333333	1.42098379032258
AT5G44630.1	88.8302621014493	0.0883936290322581
AT1G28580.1	88.699035326087	0.1044375
AT3G22320.1	88.6522060869565	3.78007322580645
AT3G05220.1	88.6356901086957	0.315942983870968
AT5G47620.2	88.6125753623188	352.516936854839
AT1G05190.1	88.5661928623188	0.0802777419354839
AT3G09740.1	88.5480227173913	38.1110814516129
AT4G34260.1	88.5078569927536	1.36637298387097
AT2G38120.1	88.5052630072464	0.340996209677419
AT1G67730.1	88.4228832246377	0.214533790322581
AT1G03930.1	88.3421931884058	12.2722383870968
AT5G60640.1	88.3328936594203	1.82785338709677
AT3G02540.1	88.2835246014493	0.381282661290323
AT1G31170.1	88.2816514855073	0.823342822580645
AT2G30620.1	88.2373307246377	0.14116
AT1G16700.1	88.1985611231884	5.09028959677419
AT1G32230.2	88.1023671739131	7.93605016129032
AT4G25030.1	88.0861486956522	23.9060388709677
AT1G05720.1	87.9833423550725	0.156559435483871
AT2G35680.1	87.957701557971	77.0880991935484
AT4G35880.1	87.949258768116	0.511324758064516
AT3G28710.1	87.9282917391304	43.6987871774194
AT1G56220.3	87.8774276811594	0.13736935483871
AT5G06720.1	87.7818619927536	0.303412419354839
AT1G70560.1	87.7778280797101	0.136782661290323
AT1G01550.2	87.7634363768116	0.255650322580645
AT5G42190.1	87.6635814855073	0.608950161290323
AT5G21020.2	87.6551852536232	66.44641
AT5G05780.1	87.5986051086957	0.565637903225806
AT4G37910.1	87.5639526811594	2.3049589516129
AT3G03250.1	87.4496242028985	139.878415725806
AT2G47270.1	87.4304072826087	0.038025
AT2G17200.1	87.4091332971014	2.51634612903226
AT1G53840.1	87.1027702173913	0.561697661290323
AT3G50810.1	86.8886544927536	0.116056451612903
AT2G32060.2	86.8842519565218	0.217026693548387
AT3G62450.1	86.7792343115942	4.07656080645161
AT2G32580.1	86.7208849637681	0
AT1G18070.1	86.6520221376812	2.21505588709677
AT3G08590.1	86.5397959782609	54.1960671774194
AT5G22920.1	86.4630860869565	0.807995483870968
AT1G49300.1	86.448720942029	22.0514135483871
AT5G44620.1	86.2269630072464	0.0833662903225806
AT4G17520.1	86.2217386594203	0.0393957258064516
AT1G12310.1	86.1672260507246	59.7367983870968
AT2G21970.1	86.1585858333333	1.44600508064516
AT4G10610.1	86.0345195652174	0.0292486290322581
AT1G47970.1	85.9339988043478	0.286500887096774
AT4G38130.1	85.9002725362319	0.343863467741935
AT3G13870.1	85.8106051449275	1.13142266129032
AT4G18480.1	85.7950714130435	0.139633064516129
AT1G14360.1	85.7881281521739	3.08743903225806
AT2G26250.1	85.6498694202899	0.0284607258064516
AT2G30110.1	85.5238188768116	3.12742629032258
AT4G31860.1	85.491228442029	0.243880564516129
AT3G22275.1	85.4807584782609	0.0569991935483871
AT4G31130.1	85.4580992753623	3.91687629032258
AT1G69460.1	85.4569355072464	0.0506212096774194
AT3G15353.1	85.2262833695652	0.523353629032258
AT4G19700.1	85.1842110869565	0.0377432258064516
AT5G09880.1	84.9319400362319	8.73549290322581
AT5G25940.1	84.9198625	4.71225935483871
AT1G64510.1	84.8440181884058	0.244769032258065
AT3G54010.1	84.6257163405797	0.0964683870967742
AT4G08390.1	84.6184389855073	0.191542983870968
AT3G26180.1	84.5174659782609	0.0605290322580645
AT2G01450.1	84.3863283695652	339.757569919355
AT1G32060.1	84.3531984782609	0.0267545967741936
AT5G19600.1	84.3342925724638	0.589198790322581
AT3G10570.1	84.325344057971	0.188940887096774
AT3G04870.1	84.3180579347826	0.201161935483871
AT5G49820.1	84.2678975362319	0.376354838709677
AT5G57655.2	84.2650135869565	0.295522741935484
AT3G17410.1	84.1894594565217	13.1071787096774
AT1G19790.2	84.1553898550725	0.0250698387096774
AT4G35980.1	84.010814057971	2.7091889516129
AT2G09990.1	83.9807446739131	0.154980241935484
AT1G12090.1	83.9205308695652	0.136684193548387
AT4G36130.1	83.8995721014493	0.467863629032258
AT4G27000.1	83.8906911956522	3.67303443548387
AT4G14270.1	83.8492510144928	2.73834427419355
AT2G30520.1	83.7625845652174	0.053035564516129
AT2G39730.2	83.7262236594203	83.3859342741935
AT3G62840.1	83.7035126086957	0.115906612903226
AT3G14395.1	83.6118039492754	0.317871532258065
AT2G22970.1	83.5759165217391	0.0307588709677419
AT1G03680.1	83.5745735869565	0.543845403225806
AT1G21790.1	83.535658115942	17.6496087096774
AT5G61210.1	83.4498685507246	0.540275080645161
AT1G47830.1	83.4129319565217	4.5603814516129
AT3G17660.1	83.2317779347826	9.06816088709677
AT5G03880.1	83.2050086956522	1.00320459677419
AT5G28050.1	83.1397636231884	0.233563467741935
AT5G59150.1	83.1201921739131	6.11889596774193
AT2G24765.1	83.107074384058	44.6070627419355
AT4G26690.1	83.1015068478261	0.126383064516129
AT3G11660.1	82.9556835507246	0.301058306451613
AT1G76880.1	82.8398574275362	0.121715483870968
AT4G17790.1	82.8337680797102	184.371935403226
AT4G34640.1	82.827460326087	7.91363620967742
AT5G66310.1	82.746469057971	18.1924998387097
AT1G54320.1	82.7345025724638	37.4608216129032
AT3G07090.1	82.6762484782609	16.0746460483871
AT1G01540.2	82.661971557971	0.0100745161290323
AT1G60780.1	82.6359680797102	24.1762397580645
AT1G67560.1	82.4690143115942	0.118550725806452
AT4G12590.1	82.445287826087	0.617723951612903
AT2G47070.1	82.3569075724638	0.373271209677419
AT5G35620.1	82.3529917391304	8.27856064516129
AT5G13430.1	82.311316884058	126.023365967742
AT4G08685.1	82.2454409782609	0.198660967741935
AT3G53610.1	82.155609384058	4.78570266129032
AT1G20200.1	82.1515104710145	0.132654032258065
AT4G35220.1	82.1211346376812	0.414501129032258
AT5G08590.1	81.9953176811594	0.644458387096774
AT2G34655.1	81.8930073913044	0.296247177419355
AT3G14720.1	81.8001166304348	19.1723933870968
AT1G73885.1	81.7567174275362	1.26474266129032
AT3G01750.1	81.6550685869565	0.150970322580645
AT1G16240.1	81.5528136231884	38.1903974193548
AT1G52890.1	81.5082398913044	0.122360887096774
AT1G72510.1	81.4589264855072	1.02911782258065
AT2G02810.1	81.3572190217391	10.5426033870968
AT3G11400.1	81.3293955434783	0.0772482258064516
AT1G75300.1	81.1368417028986	0.231959435483871
AT3G62020.1	81.1366398550725	2.05175080645161
AT2G44610.1	81.0760419927536	6.4637489516129
AT1G54100.1	81.0196246014493	0.836524758064516
AT1G23040.1	81.0055496014493	0
AT4G25740.1	80.9938566304348	0.110887258064516
AT1G20100.1	80.9530441304348	44.6583729032258
AT2G33800.1	80.8798886594203	0.178701451612903
AT3G27380.1	80.7791718478261	6.86100233870968
AT1G64650.1	80.7387441666667	0.0433316935483871
AT4G14695.1	80.7068639130435	0.480375887096774
AT1G11860.1	80.6690497463768	0.0978752419354839
AT5G11520.1	80.6480141666667	11.3554353225806
AT1G53850.1	80.5179921376812	0.198506370967742
AT5G60340.1	80.4407629347826	1.32296
AT2G41740.1	80.3103031521739	26.5369334677419
AT1G04680.1	80.3020157608696	0.124773306451613
AT1G53320.1	80.2424567028986	270.147314354839
AT4G23680.1	80.2108865217391	0.40547435483871
AT4G10840.1	80.1453760507246	0
AT1G75370.1	80.1055760869565	0.659528387096774
AT5G49970.1	80.0073757971014	4.78834693548387
AT1G52565.1	80.0059210507246	0.269038306451613
AT2G11240.1	79.942229673913	0.103334838709677
AT5G58375.1	79.8602026086957	0.881683467741936
AT1G29230.1	79.8516619202899	0.148966209677419
AT5G24930.1	79.7587154710145	0.191568709677419
AT3G06350.1	79.7517440217391	4.08464927419355
AT5G55070.1	79.7292559782609	3.86670491935484
AT5G45550.1	79.6558963405797	3.44297677419355
AT1G03130.1	79.5209063768116	0.802635564516129
AT3G18280.1	79.4928406884058	0.111682580645161
AT3G06650.1	79.4833116666667	0.826068709677419
AT1G77590.1	79.473456557971	0.59398935483871
AT2G44130.1	79.4704225	0.971302338709678
AT5G40580.2	79.4377821376812	0.0988912096774194
AT3G02190.1	79.3844811594203	0.603636048387097
AT1G43890.2	79.3142094565218	8.27729362903226
AT3G15480.1	79.2677730797102	0.119101451612903
AT3G52580.1	79.266282826087	1.15380516129032
AT2G30500.2	79.2397788405797	1.31269241935484
AT2G33810.1	79.2313342391304	0.109719274193548
AT1G65370.1	79.1882326811594	0.205907903225806
AT1G27045.1	79.0806306521739	0.095769435483871
AT1G06530.1	79.0201062318841	2.86884903225806
AT2G37410.1	78.9984468115942	28.6712565322581
AT1G62990.1	78.9581071376812	1.51771072580645
AT5G27670.1	78.9387148188406	0
AT3G09440.1	78.847752826087	0.0975229838709677
AT1G49970.1	78.8059281521739	0.0977242741935484
AT3G47520.1	78.7588685144928	0.0935804838709677
AT3G11130.1	78.7350249637681	2.61214669354839
AT4G22310.1	78.6691248550725	8.87474951612903
AT3G48000.1	78.636440615942	0.102489435483871
AT3G63490.1	78.6313092753623	0.104261774193548
AT4G07390.1	78.4757713768116	0.355578064516129
AT1G12230.1	78.3732398550725	0.19019435483871
AT5G45940.1	78.1657479347826	0.043650564516129
AT1G67250.1	78.1527301811594	0.297465806451613
AT1G62710.1	78.0824953623189	0.0878623387096774
AT4G13020.1	78.0474449637681	14.1078869354839
AT4G39220.1	78.0399036231884	1.79022983870968
AT1G06650.2	78.0389580072464	0.242174032258065
AT1G16810.1	78.0024185144928	1.61049516129032
AT5G56350.1	77.9992337318841	0.342563064516129
AT5G51070.1	77.9982404710145	0.0297800806451613
AT1G74270.1	77.9978931521739	0.362673306451613
AT4G32150.1	77.9837420289855	236.543596532258
AT1G33560.1	77.8308777898551	0
AT2G28840.1	77.7423948550725	63.7222010483871
AT3G56150.1	77.7370879347826	6.12339943548387
AT5G37600.1	77.7250422463768	0.203151048387097
AT1G20050.1	77.7135480434783	0.284272580645161
AT4G17040.1	77.5860391304348	0.106985806451613
AT2G25080.1	77.5216689492754	1.55539532258065
AT3G58170.1	77.4637021014493	0.716650887096774
AT4G25370.1	77.3426402173913	1.78274016129032
AT3G03780.2	77.21793	0.650392096774194
AT1G72150.1	77.1956189492754	0.0734766935483871
AT2G26140.1	77.1433397826087	2.8277614516129
AT5G59770.1	77.1266211956522	0.0508660483870968
AT1G04250.1	77.1181468115942	0.260695161290323
AT5G08260.1	77.1119114130435	0.400278951612903
AT4G14880.1	76.9711781521739	0.390016209677419
AT5G11170.1	76.9526973913044	4.6036625
AT4G36195.1	76.821981557971	7.77735717741936
AT4G24820.1	76.7699645289855	3.60610758064516
AT1G03600.1	76.6088996014493	8.42773596774194
AT4G20300.2	76.5558433695652	18.4101943548387
AT1G57765.1	76.5338732608696	2.04735709677419
AT5G17700.1	76.4804764130435	0.0897796774193548
AT2G39990.1	76.4523455072464	14.1753534677419
AT3G54840.1	76.4377455072464	1.3639360483871
AT4G34180.1	76.2624753623189	1.57509258064516
AT5G45420.1	76.1762848913044	9.50856346774194
AT5G48180.1	76.1464224275362	2.22184524193548
AT3G27160.1	75.9724959782609	1.77725362903226
AT2G25310.1	75.9704540942029	0.494356532258065
AT5G11680.1	75.9267197826087	25.6440550806452
AT5G65050.3	75.9266830072464	1.44078314516129
AT1G50640.1	75.9159254710145	62.8809460483871
AT5G57040.1	75.8843670652174	1.1568185483871
AT1G63120.1	75.8584438768116	0.101423709677419
AT3G55800.1	75.8418000724638	0.0485766935483871
AT2G22670.1	75.7812994565217	0.0380858870967742
AT3G61440.1	75.7526894202899	0.245491048387097
AT3G53620.1	75.5410633333333	0
AT1G65960.2	75.5382360507246	0.799696774193548
AT4G02930.1	75.5325404347826	1.02308838709677
AT4G01100.1	75.4963663405797	56.0731226612903
AT3G54110.1	75.4033763043478	16.3805235483871
AT5G17310.2	75.4024415942029	12.0852262096774
AT1G49660.1	75.2800604347826	0.598101693548387
AT1G66540.1	75.0511782971014	0.0660395161290323
AT1G11890.1	74.9759526449275	18.854877983871
AT3G10190.1	74.8711673188406	0.13576064516129
AT1G09130.1	74.8450749275362	3.42657370967742
AT1G10840.1	74.8103289130435	4.54285064516129
AT2G42500.1	74.754675942029	45.512314516129
AT1G60010.1	74.7224535144928	0.0740220967741935
AT2G38550.1	74.5873640942029	0.110393225806452
AT1G12410.1	74.5645948188406	0.160273629032258
AT3G50000.1	74.5340541666667	82.9038410483871
AT1G80500.1	74.511518115942	4.10246677419355
AT4G39400.1	74.5106094927536	0.102482016129032
AT3G59280.1	74.47121	31.7816658064516
AT2G21520.2	74.4511904347826	23.2777257258065
AT2G45300.1	74.331055326087	2.24838169354839
AT5G47110.1	74.209102173913	0.0971326612903226
AT5G59140.1	74.1248520652174	3.03746459677419
AT1G15950.1	74.1179444565217	0.127272580645161
AT3G16850.1	74.09905	0.248747741935484
AT5G14800.1	74.0485947463768	5.47725387096774
AT5G54310.1	74.0237885144928	86.2228159677419
AT3G59850.1	73.9259643478261	0.0885997580645161
AT1G51160.2	73.9212187681159	8.70216258064516
AT1G55680.1	73.8899219565217	27.2063080645161
AT1G01610.1	73.8674558333333	0.0237982258064516
AT5G49540.1	73.801816268116	0.330362903225806
AT4G00570.1	73.7835651449276	4.19321193548387
AT4G22820.1	73.7268489130435	3.58447282258065
AT1G15370.1	73.6832925362319	4.65843927419355
AT1G02335.1	73.6471614492754	0.0984442741935484
AT4G13010.1	73.6101154710145	20.5419200806452
AT2G17380.1	73.5838293115942	10.2261171774194
AT4G35450.1	73.5824772463768	0.786155403225806
AT5G08300.1	73.5697107971015	0.425624919354839
AT4G12600.1	73.5641060869565	0.161527903225806
AT4G05320.5	73.5380232971015	1.37126322580645
AT5G46150.2	73.5247655797102	5.5237689516129
AT2G01470.1	73.5202677898551	1.00221870967742
AT1G55840.1	73.5181819565217	0.396562338709677
AT4G34190.1	73.5150399637681	3.85079758064516
AT2G10940.1	73.5108737681159	0.107489516129032
AT2G39660.1	73.5000505797101	0.0984165322580645
AT3G13450.1	73.4724017391304	0.435393548387097
AT1G52600.1	73.4456648913043	9.37085669354839
AT5G09620.1	73.4165848550725	1.32395766129032
AT3G54620.1	73.2504284057971	17.4292389516129
AT2G42300.1	73.1144933333333	0.635613951612903
AT3G59600.1	73.0922544565217	0.833813548387097
AT5G20890.1	73.0814802536232	5.57861008064516
AT3G17940.1	73.0144816304348	0.624801129032258
AT1G06640.1	73.0008070652174	0
AT4G12870.1	72.9956311231884	0.178893064516129
AT5G05200.1	72.9427601086957	0.25768314516129
AT5G55060.1	72.8491202173913	37.2418746774194
AT3G47833.1	72.8282960869565	2.3298585483871
AT1G66150.1	72.7563342391304	0.0827637096774194
AT2G47650.1	72.6865307246377	7.93040766129032
AT4G22730.1	72.6658922101449	0.312380080645161
AT2G25970.1	72.6569382246377	0.307902338709677
AT3G21550.1	72.6272349275363	1.03786758064516
AT1G01630.1	72.4834396014493	0.104946129032258
AT5G49760.1	72.4012565942029	0.0877816129032258
AT5G28750.1	72.3006242753623	0.50050314516129
AT4G38790.1	72.2806925362319	1.92081282258065
AT5G52560.1	72.1909970289855	13.686607983871
AT1G24510.1	72.18853	0.237608629032258
AT4G35260.1	72.1684500724638	3.53198475806452
AT5G67510.1	72.1334993115942	0.183742983870968
AT3G48410.1	72.1147102173913	0.693106612903226
AT5G43850.1	72.0972731521739	0.223965322580645
AT4G26080.1	72.0876725362319	5.44900685483871
AT3G55690.1	72.0813906521739	0.0119652419354839
AT3G22200.1	72.0053175	0.869365080645161
AT2G37600.1	72.0022175362319	0.235165967741936
AT1G54080.1	72.0016523188406	0.779999193548387
AT2G46870.1	71.9290280434783	0.898241693548387
AT3G13460.1	71.9259451811594	1.64968580645161
AT5G19690.1	71.8056992753623	0.372739193548387
AT4G37680.1	71.7484384782609	57.6045605645161
AT4G33670.1	71.7130584782609	1.00418282258065
AT1G68300.1	71.711930615942	1.01636362903226
AT2G30200.1	71.6618976811594	0.1435525
AT5G04550.1	71.6462138043478	0.132374838709677
AT4G02570.2	71.6120744565217	129.787888064516
AT4G18670.1	71.571982173913	0
AT1G01430.1	71.5175871014493	0.0642235483870968
AT3G14595.1	71.4249301086957	1489.91352959677
AT5G22500.1	71.4248361956522	0.246446209677419
AT2G37540.1	71.4048674275362	1.68490758064516
AT4G33565.1	71.393657826087	0.0991509677419355
AT5G54900.1	71.3499535869565	0.506837419354839
AT4G22330.1	71.3333553623189	28.6720730645161
AT5G11200.1	71.316195942029	0.750337983870968
AT3G27570.1	71.279014673913	0.260389677419355
AT2G35860.1	71.2414835507246	7.12856282258064
AT5G25560.4	71.2212842391304	2.88782024193548
AT4G12040.1	71.1752522463768	34.8805699193548
AT3G57090.1	71.1584276086956	6.91118532258064
AT4G37790.1	71.1049189492754	0.00870032258064516
AT2G01720.1	71.0467991304348	0.0602893548387097
AT5G20820.1	71.0348697826087	0
AT2G21600.1	71.0057663768116	18.0182261290323
AT4G00300.2	70.959980942029	122.752563870968
AT4G39260.2	70.9552999637681	0.740692903225806
AT1G70730.1	70.945610942029	2.43169096774194
AT5G63680.1	70.9180548188406	0.559919596774194
AT2G05620.1	70.8930121014493	3.90627024193548
AT1G26580.1	70.8922282971014	11.5955128225806
AT4G22150.1	70.7550392753623	0.0491926612903226
AT2G45140.1	70.7379414492754	3.6091685483871
AT5G39320.1	70.7198781884058	22.7344221774194
AT1G66480.1	70.6879867028986	0
AT5G45410.1	70.6437737318841	9.46197653225806
AT1G22520.1	70.6432284057971	1.10607362903226
AT5G09730.1	70.6113194927536	0.0894270161290323
AT4G17940.1	70.5784839130435	45.4351430645161
AT5G19990.1	70.5492608695652	1.09862403225806
AT4G01050.1	70.527985615942	0.545678548387097
AT1G48030.1	70.5107799637681	1.53822379032258
AT2G04630.1	70.4763184782609	15.1810072580645
AT3G13120.1	70.4744443478261	0.363802822580645
AT3G08930.1	70.460381268116	34.5503186290323
AT2G43530.1	70.4328399275362	0.0139152419354839
AT4G02480.1	70.4179812318841	52.735472983871
AT5G27430.1	70.4177628623189	2.27379685483871
AT3G28940.1	70.3866597826087	0.120765161290323
AT3G25230.1	70.3258540217391	1.31692258064516
AT1G11475.1	70.2511616304348	0.308569274193548
AT3G06035.1	70.2292562681159	0.151571935483871
AT3G14420.1	70.1071536956522	0.422639919354839
AT3G25760.1	70.0363695289855	0
AT4G28300.1	69.907910326087	0.154634274193548
AT1G01570.1	69.902064384058	0.350280483870968
AT4G01000.1	69.8920459782609	68.4833474193548
AT5G59050.1	69.816816884058	0.275207177419355
AT4G30260.1	69.7655113405797	9.0533064516129
AT1G63290.1	69.7515896014493	0.384143790322581
AT1G24260.2	69.7373027173913	0.12022564516129
AT5G04850.1	69.7368742028986	0.556856209677419
AT2G28900.1	69.6855070652174	13.5098717741935
AT4G31480.1	69.6250905072464	3.59692322580645
AT3G13930.1	69.4866903985507	30.5150717741936
AT3G62700.1	69.4031671376812	0.670985080645161
AT2G40290.1	69.3103351449275	1.51801411290323
AT4G17100.1	69.246760326087	0.316856532258065
AT4G34920.1	69.0926742753623	16.3026435483871
AT4G10300.1	69.0541451449275	1.53257911290323
AT5G54750.1	68.8992652173913	1.28925306451613
AT5G03040.1	68.8992551811594	0.279338548387097
AT3G55620.1	68.8891548188406	12.6764722580645
AT2G30410.1	68.8805849275362	14.3245765322581
AT3G19420.1	68.862310615942	18.6819407258065
AT1G13390.2	68.8544875724638	0.140437177419355
AT3G28715.1	68.8120493115942	19.8341579032258
AT3G13772.1	68.8110176811594	1.8853575
AT4G02980.1	68.7761743115942	1.89944798387097
AT2G17990.1	68.7161875362319	13.3351775
AT2G05310.1	68.6925107608696	0.0802370967741936
AT3G22910.1	68.6570812681159	0.0600961290322581
AT1G70660.1	68.537643115942	0.891391693548387
AT2G17420.1	68.5354356884058	3.65198620967742
AT4G24280.1	68.5345819927536	0.86503
AT3G54880.1	68.5302696739131	375.029159677419
AT5G59420.1	68.5104257608696	2.33120225806452
AT1G76550.1	68.4958067028986	0.0917645161290323
AT1G33240.1	68.4915527898551	0.391939919354839
AT1G43670.1	68.4095542753623	26.7619163709677
AT3G24050.1	68.4081199637681	1.46088435483871
AT5G40810.1	68.3929364130435	0.886286693548387
AT3G17000.1	68.3890157246377	5.20548637096774
AT5G55850.3	68.3828040217391	60.156432983871
AT5G67070.1	68.3616464855073	0.168969838709677
AT2G43120.1	68.337099673913	4.86841048387097
AT4G12290.1	68.3254759057971	0.0600097580645161
AT5G46630.1	68.3054712318841	7.75205330645161
AT5G66120.2	68.2609729710145	0.261890161290323
AT1G26670.1	68.2479511231884	34.9998864516129
AT1G04440.1	68.2384732608696	5.58481588709677
AT1G62790.1	68.1854147826087	0.104815
AT4G18030.1	68.1486019202899	0.0582334677419355
AT3G02600.4	68.1455004347826	6.10011991935484
AT3G51150.2	68.1102089492754	78.8936163709677
AT3G47960.1	68.0715457971015	0.197780322580645
AT2G15960.1	68.0411060507246	0.248323709677419
AT5G65910.1	68.0388697826087	0.103569758064516
AT2G21390.1	68.0039313043478	2.24517532258065
AT2G40590.1	67.9947028623188	0.185267419354839
AT1G29418.1	67.9549354347826	1.21159306451613
AT5G01650.1	67.8858844927536	24.6445538709677
AT4G28780.1	67.8664744565217	4.74885467741935
AT1G80230.1	67.8487262318841	8.08664419354839
AT1G53010.1	67.8425154347826	0.824767661290323
AT3G50685.1	67.8340571739131	0.497636209677419
AT1G32990.1	67.8190088043478	0.264299193548387
AT1G06410.1	67.8079125	2.52391217741935
AT5G05370.1	67.7902294202899	7.81112169354839
AT1G62040.1	67.7378671376812	4.05958669354839
AT3G47550.3	67.7366168478261	1.87441040322581
AT3G61200.1	67.7306793115942	32.9568837096774
AT4G34870.1	67.6047364492754	519.086695322581
AT4G22670.1	67.5311571376812	0.266276209677419
AT4G21450.1	67.5244747101449	1.39203137096774
AT3G48990.1	67.49327	6.27686177419355
AT2G20580.1	67.4781322463768	3.28228766129032
AT2G29730.1	67.3995593115942	0
AT2G12480.1	67.3976199275362	0.0169545967741935
AT5G09650.1	67.3368105797101	1.36753274193548
AT5G58330.1	67.2908481884058	0.628134677419355
AT1G78020.1	67.2204536956522	0.370915080645161
AT2G43290.1	67.1435982246377	0.141150322580645
AT1G69830.1	67.0547378985507	0.226442096774194
AT2G45400.1	66.8826671014493	0.283623306451613
AT1G14900.1	66.7296664855073	0.16318685483871
AT4G25210.1	66.6174548913043	0.896734193548387
AT1G74970.1	66.606931884058	0.0919567741935484
AT4G32930.1	66.5760812318841	0.41860935483871
AT1G72970.1	66.5661863043478	0.125037822580645
AT1G08570.1	66.5491234057971	0.257667258064516
AT4G15545.1	66.5285527173913	0.221884838709677
AT4G13850.1	66.5127409057971	2.00780290322581
AT1G76010.1	66.5030431521739	9.11445669354839
AT5G49910.1	66.4805039492754	0.139525887096774
AT2G44520.1	66.3773266666667	0.724069677419355
AT4G21110.1	66.3652627898551	9.49263774193548
AT1G13280.1	66.3473781884058	0
AT4G18040.1	66.3045386594203	0.505138387096774
AT3G20050.1	66.2817383333334	0.290119193548387
AT5G47880.1	66.2634521739131	31.1443329032258
AT3G03940.1	66.2529801811594	8.72473911290323
AT1G51060.1	66.1356619927536	18.4671624193548
AT2G39080.1	66.1355430434783	2.08114112903226
AT1G78970.2	66.1276002898551	0.0842754838709677
AT4G35570.1	66.1233025724638	0.179421532258065
AT3G10090.1	66.0777596014493	38.8586365322581
AT3G52800.1	66.0710902536232	158.015522983871
AT1G02400.1	66.0185844565218	0.290046451612903
AT4G16155.1	65.9750501449275	0.404271451612903
AT2G25964.1	65.9727317753623	1.40394314516129
AT4G24330.1	65.9510388405797	0.236893870967742
AT4G09830.1	65.9414799637681	25.0593137096774
AT3G26780.1	65.9262596014493	0.542824274193548
AT5G43600.1	65.9257260144928	1.78110806451613
AT3G15690.2	65.9227620652174	0.274241370967742
AT4G21980.1	65.8817510507246	5.74699153225806
AT5G13190.1	65.8732007608696	10.8042723387097
AT1G32640.1	65.8617345289855	1.38254879032258
AT4G35060.1	65.8578093115942	0.315353951612903
AT4G34350.1	65.8570607608696	11.4531445967742
AT5G25270.1	65.8294408695652	45.9158856451613
AT3G53750.1	65.7834311594203	47.9310935483871
AT2G25250.1	65.6576341666667	1.29635379032258
AT5G07020.1	65.6429960507246	0.0456473387096774
AT3G48170.1	65.5999852898551	0.514198629032258
AT4G10810.1	65.5927348913044	11.4777261290323
AT4G22590.1	65.5504704710145	65.7239930645161
AT4G22592.1	65.5504704710145	65.7239930645161
AT1G75810.1	65.4595802898551	6.83641661290323
AT3G01310.2	65.4530835507246	0.0169672580645161
AT5G62000.2	65.3547754710145	0.0789520161290323
AT3G42790.1	65.1643547101449	3.54162322580645
AT1G27390.1	65.1528504710145	15.923614516129
AT1G70480.1	65.1503030072464	0.679027177419355
AT1G07770.1	65.1494765942029	225.026424193548
AT5G18500.1	65.1468194202899	0.109652177419355
AT4G05150.1	65.0785154710145	0.0628997580645161
AT2G01670.1	65.0363928985507	34.3318765322581
AT3G14100.1	65.0260659057971	2.93906766129032
AT2G45640.1	65.0169319202899	2.18246596774194
AT1G71697.1	65.0143352173913	180.026233467742
AT1G65690.1	65.0083054347826	0
AT1G27000.1	64.9900917391304	2.27920846774194
AT2G23980.1	64.9776242391304	0.0731722580645161
AT3G46440.1	64.9676314130435	11.9531964516129
AT2G22500.1	64.9381369927536	9.26341064516129
AT3G11700.1	64.9316852536232	2.59648016129032
AT5G01010.1	64.8906365217391	6.08948806451613
AT3G25800.1	64.8798370652174	6.32481217741936
AT4G12840.2	64.8520263405797	0
AT4G24275.1	64.8249013405797	0.517024274193548
AT5G14910.1	64.7692951449275	0.221053951612903
AT2G39970.1	64.7099699637681	2.02773967741936
AT5G22420.1	64.6526023550725	0.077215564516129
AT1G64340.1	64.6514364492754	0.207804677419355
AT5G59690.1	64.6303255797101	8.35854701612903
AT1G55490.2	64.5991392391305	0.163586370967742
AT5G23750.1	64.5519660869565	0.0193276612903226
AT2G18170.1	64.4590989130435	0.0130753225806452
AT2G40950.1	64.4529462318841	1.26899548387097
AT2G24360.1	64.3626285144928	1.99925548387097
AT5G41210.1	64.3198510507246	1.85734370967742
AT2G25950.1	64.2957689492754	0.720820806451613
AT1G09350.1	64.2592732246377	0.0814296774193548
AT5G49550.1	64.2422818115942	0.831270725806452
AT3G58750.1	64.1803851086956	8.9887614516129
AT5G51260.1	64.1460825362319	18.8541225
AT2G18570.1	64.115435	0.268010403225806
AT4G21580.1	64.0126753623188	0.0942779838709677
AT3G44890.1	64.0057680797102	0.280273225806452
AT4G12340.1	63.9978225362319	1.64251782258065
AT3G01540.2	63.9549873188406	23.4434737096774
AT4G18700.1	63.867678115942	1853.55458677419
AT5G02530.1	63.8661252173913	1.35611572580645
AT1G09150.1	63.8537716666667	10.0517504032258
AT5G24810.1	63.7991775362319	6.79501629032258
AT2G39900.1	63.7631309057971	2.89661766129032
AT3G01980.1	63.7177160869565	42.9504751612903
AT5G40760.1	63.6487557971015	1.62564403225806
AT3G59845.1	63.619348115942	0.173959193548387
AT3G45010.1	63.6052457246377	0.658451370967742
AT1G64370.1	63.5203275362319	0.561420322580645
AT1G27090.1	63.4965442028986	0.168532258064516
AT4G39490.1	63.4055388043478	0.507743387096774
AT1G54340.1	63.381401884058	0.620081532258065
AT5G13630.1	63.2444297101449	0.425964193548387
AT2G20530.1	63.2272972463768	2.37754459677419
AT2G30970.2	63.1810924637681	1.8433775
AT4G35860.1	63.0949872826087	19.7596761290323
AT5G27720.1	63.0365180797101	1.4089175
AT5G16840.1	62.9726539130435	28.6495988709677
AT4G02530.1	62.9193556521739	0.102004193548387
AT1G49670.1	62.8944449637681	0.216528387096774
AT5G03520.1	62.8917760507247	111.7841125
AT1G32130.1	62.8325530797101	10.2174218548387
AT4G05070.1	62.8274417028986	0.0503801612903226
AT5G40930.1	62.745075326087	5.63031314516129
AT2G28930.1	62.744804057971	0.0767862096774194
AT5G12860.1	62.6548275	0.662936048387097
AT1G53440.1	62.5740733333333	0.0777673387096774
AT1G79920.1	62.5637959057971	0.355035483870968
AT2G25910.1	62.4620011956522	15.9143724193548
AT5G06130.2	62.4129852536232	0.297521451612903
AT1G11680.1	62.3960754710145	1.25404774193548
AT3G51130.1	62.3394243478261	1.91091201612903
AT4G10920.1	62.2405646376812	4.7694185483871
AT1G80600.1	62.2264246376812	0.110289758064516
AT2G47690.1	62.1979211594203	2.54450620967742
AT2G16700.1	62.1683621014493	0.0648787903225806
AT5G04800.2	62.1609852898551	13.1008271774194
AT5G18860.1	62.1405498188406	0.328480080645161
AT3G55410.1	62.0876378623188	5.61422814516129
AT1G12520.1	62.0814401086957	2.44387241935484
AT2G34770.1	61.9564494565217	502.615250483871
AT2G45200.1	61.9209886956522	3.18195491935484
AT5G32440.1	61.8625417028986	183.043195403226
AT1G73080.1	61.8449808333333	0.102597258064516
AT5G07350.1	61.7978929347826	4.54017870967742
AT2G30440.1	61.7922549637681	0.151071048387097
AT3G43740.1	61.7655139130435	0
AT1G78490.1	61.7500810507246	0.0835670161290323
AT4G00340.1	61.7284840217391	0.0783508064516129
AT2G36170.1	61.6957066304348	104.45481733871
AT1G22400.1	61.6532047101449	0
AT5G44790.1	61.6119062318841	189.236269193548
AT5G16240.1	61.6097904347826	4.78418903225806
AT2G05630.1	61.5690473550725	25.1691893548387
AT4G05530.1	61.5684597826087	3.218385
AT1G65440.1	61.5499628985507	7.06805193548387
AT3G50910.1	61.5382195652174	174.972830322581
AT5G36290.1	61.4395369565217	11.1304367741935
AT5G58490.1	61.4223632971015	3.61385959677419
AT5G41560.1	61.402130942029	25.4761975
AT2G40000.1	61.3813099275362	2.32886403225806
AT3G10770.1	61.3553373913044	66.7017891129032
AT5G49520.1	61.313747826087	0
AT2G24420.1	61.3121667391304	1.22676911290323
AT3G01050.1	61.2337418115942	60.9307222580645
AT5G22740.1	61.2304414130435	19.281115
AT3G57800.2	61.2299418478261	0.6864725
AT2G24300.2	61.1837480434783	0.329289274193548
AT3G54920.1	61.181415326087	0.0992674193548387
AT4G30080.1	61.1667690942029	0.149094919354839
AT5G51570.1	61.1648059057971	3.54356540322581
AT5G61780.1	60.9430936231884	3.76460322580645
AT1G60710.1	60.9135958333333	0.601448225806452
AT2G41900.1	60.902876557971	0.622300322580645
AT3G62120.1	60.7759695289855	0.189063870967742
AT3G14220.1	60.7628442028985	0.242982338709677
AT5G42850.1	60.7415077173913	0.0196762903225806
AT4G35360.1	60.6970491304348	7.66271629032258
AT1G64380.1	60.6311822826087	0.0903087096774194
AT1G20110.1	60.5849516304348	5.80030927419355
AT4G00895.1	60.5780893115942	0.286219677419355
AT5G24400.1	60.5339730434783	0.183003870967742
AT1G54030.1	60.5082285869565	0
AT2G20860.1	60.4265488768116	59.3687558870968
AT5G50810.1	60.3753192028986	3.24015693548387
AT5G52882.1	60.3387363043478	21.8573212096774
AT2G47240.1	60.3360511956522	0.0113807258064516
AT4G34480.1	60.3184544202899	0.161145322580645
AT5G03740.1	60.3134488043478	5.67658991935484
AT5G47310.1	60.2620132246377	12.2605506451613
AT3G22290.1	60.192847173913	160.23594
AT3G02830.1	60.1694237681159	52.204092983871
AT1G41830.1	59.9955657971015	0.0125365322580645
AT1G36050.2	59.9763312681159	126.695970887097
AT3G46460.1	59.9677576811594	2.31548161290323
AT1G79210.1	59.946243442029	0.816904435483871
AT5G24650.1	59.9162478623188	0.901560967741936
AT4G33790.1	59.8961159057971	0.0982586290322581
AT4G38620.1	59.8874232608696	0
AT1G49430.1	59.8789929347826	0.0779754032258065
AT3G63460.1	59.8346962318841	2.45598919354839
AT1G29250.1	59.8340943478261	0.372366774193548
AT3G06860.1	59.814422173913	1.57655709677419
AT5G22440.1	59.8043176449275	0.378910806451613
AT5G20920.1	59.7426364130435	7.29884991935484
AT4G26570.1	59.719880942029	53.5538711290323
AT4G00870.1	59.7059459782609	0.00811104838709677
AT4G39980.1	59.6106659057971	2.23795508064516
AT1G21080.1	59.6098300724638	2.01267072580645
AT3G05230.1	59.5742057971015	0.572457903225806
AT5G62890.3	59.5160194927536	0.152438225806452
AT3G18130.1	59.4680870289855	0.120093306451613
AT5G40770.1	59.4585888043478	0.944989516129032
AT5G62790.1	59.3916805797101	0.0670725
AT4G13270.1	59.3860933333333	1.43831524193548
AT2G01850.1	59.3472544202899	0.0662746774193548
AT5G47840.1	59.3186276086957	7.33776782258064
AT1G64850.1	59.3048983333333	0.808951290322581
AT1G63720.1	59.3023213043478	1.02413935483871
AT4G15560.1	59.2333642753623	0.324747661290323
AT3G18830.1	59.2177811594203	0.239628387096774
AT2G25530.1	59.1874338768116	0.251135564516129
AT3G29075.1	59.111549384058	7.79711475806452
AT3G11730.1	59.0523997826087	0.230790887096774
AT1G01230.1	59.0390318478261	3.31141193548387
AT5G03345.1	59.0005189492754	1.79640169354839
AT1G22250.1	58.9828507971014	0.143659112903226
AT1G12440.1	58.9580444202899	0.264364193548387
AT3G53260.1	58.9021374275362	0.130039435483871
AT4G27520.1	58.8957844202899	0.0671345161290322
AT5G56890.1	58.8689505434783	0.319206290322581
AT3G46560.1	58.8521520289855	0.0826466129032258
AT5G52250.1	58.82101	0.0756075
AT1G35580.2	58.8004056884058	0.0408271774193548
AT1G10865.1	58.7988064130435	14.0230492741935
AT2G17190.1	58.7485921014493	7.25608629032258
AT3G16950.1	58.7302805797102	0.169707419354839
AT2G05790.1	58.7282941666667	0.0415453225806452
AT1G43700.1	58.7084770289855	0.232647338709677
AT2G17760.1	58.6293085869565	0.123358064516129
AT2G47110.2	58.5677032246377	4.85177177419355
AT2G37120.1	58.5620039492754	3.53539685483871
AT4G01290.1	58.5204570289855	3.09195612903226
AT3G51880.1	58.4866091304348	12.2232112903226
AT1G68490.1	58.4805032246377	0.109443467741935
AT4G35180.1	58.4556914492754	578.1042325
AT2G31410.1	58.4469310144928	0.975963870967742
AT1G48410.1	58.4328255072464	1.77408540322581
AT3G52220.1	58.4300259057971	4.45043346774194
[truncated: 14,965 more rows]

## Sheet: Stigma_Preferentially
ID	nFPKM(stigma)	nFPKM(pollen)
AT2G38540.1	13047.3114397826	0.278085887096774
AT4G38770.1	3733.20060438406	0.537944758064516
AT5G02380.1	3101.69301532609	48.1740750806452
AT3G12000.1	2629.20823699275	0.154068709677419
AT4G11290.1	2528.79186188406	7.00276524193548
AT3G26520.1	2136.8301265942	0.278432661290323
AT5G24780.1	1915.13109068841	0.549666451612903
AT1G44970.1	1625.47628163043	0.553640564516129
AT2G34810.1	1584.84422376812	0.0269032258064516
AT5G19880.1	1569.9714234058	0.359273064516129
AT2G37170.1	1533.76069047101	0.0710348387096774
AT3G09390.1	1453.95499902174	15.3916782258065
AT2G23120.1	1403.15399905797	2.71817258064516
AT2G21660.1	1401.0399384058	0.711592177419355
AT4G05050.1	1399.55269634058	41.9099551612903
AT1G55020.1	1392.70431536232	0.324723387096774
AT4G22240.1	1370.05943224638	0.0227834677419355
AT1G65450.1	1342.32861710145	0.224595241935484
AT1G53130.1	1315.75792083333	2.31637508064516
AT5G15970.1	1306.97486467391	0.265110080645161
AT1G06520.1	1237.5412198913	0.0490846774193548
AT2G28950.1	1233.49903007246	0.0674547580645161
AT1G20450.1	1132.10833304348	0.347312580645161
AT1G70370.2	1111.61283246377	0.559287903225806
AT4G21620.1	1109.25235173913	0.100833467741935
AT1G20440.1	1077.40284333333	0.180824193548387
AT1G78040.1	1063.70520394928	0.0801956451612903
AT1G28710.1	1055.97558923913	24.5583024193548
AT1G69870.1	1043.96949057971	0.077478064516129
AT2G45580.1	1035.44004826087	0.111441935483871
AT1G55260.1	1030.69603963768	0.590694193548387
AT5G42300.1	997.292563333333	18.4131633064516
AT1G56580.1	964.392997101449	2.93603701612903
AT1G25330.1	964.051961449275	0.124769677419355
AT5G09810.1	936.336734855072	0.0495884677419355
AT5G44020.1	890.133642246377	0.341727096774194
AT4G35100.1	877.423789057971	0.487986129032258
AT4G30650.1	855.370366775362	11.2063672580645
AT1G26770.1	854.11609692029	0.363557016129032
AT1G65980.1	819.665341376812	0.145158306451613
AT4G01850.1	819.519584492754	13.0255612903226
AT1G69530.2	810.059348369565	0.0203375
AT3G14380.1	805.16314057971	0.141384838709677
AT5G21090.1	799.173734130435	0.745302258064516
AT3G53990.1	788.58766518116	0.819469112903226
AT4G16190.1	764.013392246377	0.099405564516129
AT3G23450.1	762.701395615942	0.0660029838709677
AT5G11740.1	758.289219601449	0.409916209677419
AT5G59310.1	751.106135471015	0.129441209677419
AT1G05850.1	745.634656050725	0.590542903225806
AT3G05880.1	734.390447065218	4.73101508064516
AT1G35310.1	734.014828586956	0.0621120967741936
AT2G39350.1	718.601352862319	2.13580201612903
AT3G05020.1	705.592017318841	1.33092185483871
AT1G48330.1	702.572447971015	4.43441282258065
AT5G24150.1	698.329906376812	0
AT3G23050.1	692.782907608696	0.135363709677419
AT4G39480.1	691.206623550725	0.167693467741935
AT1G78960.1	690.009058297101	0.869577419354839
AT1G19570.1	673.735477463768	0.203863064516129
AT5G22980.1	666.166895398551	0.078525564516129
AT2G42540.2	662.879699528985	0.115912258064516
AT1G29930.1	654.417343007246	53.4130887903226
AT2G23090.1	647.656789492754	49.6873564516129
AT1G76180.1	635.079261485507	11.8749474193548
AT3G04120.1	629.179188623188	0.475258387096774
AT3G27810.1	627.540234710145	62.2919277419355
AT3G45970.1	614.810321992754	0.249962419354839
AT2G16600.1	602.827166231884	1.41680411290323
AT3G54820.1	595.04828442029	0.56509685483871
AT1G08830.1	593.967115942029	0.924566935483871
AT2G29450.1	593.439158188406	0.147821209677419
AT5G65020.1	592.412364239131	0.137933951612903
AT1G13440.1	584.2897425	0.466764516129032
AT4G00360.1	582.95466	0.0793545967741936
AT1G44575.1	581.028951884058	0.102322903225806
AT3G08030.1	578.469206847826	0.302097258064516
AT1G02780.1	574.630317789855	5.00305741935484
AT1G54580.1	573.522515797102	0.320124516129032
AT1G04410.1	565.332820652174	0.0729336290322581
AT2G15970.1	559.929537644928	5.11703983870968
AT5G53560.1	550.513874710145	1.33452370967742
AT1G56340.1	547.621099673913	0.597415483870968
AT3G52590.1	543.531970724638	1.3290664516129
AT5G62350.1	541.706230289855	0.404209596774194
AT5G42980.1	537.228915869565	16.7467215322581
AT5G60390.1	533.631401992754	0.353761048387097
AT5G20290.1	533.336171775362	0.299071209677419
AT1G44542.1	531.928780905797	0.0448483064516129
AT4G24780.1	528.097551123189	4.67560411290323
AT1G58360.1	521.851405398551	0.0306349193548387
AT5G21105.1	521.021293224638	0.808767903225806
AT1G06350.1	514.606972681159	2.94496669354839
AT2G38110.1	511.687957391304	0.183271209677419
AT5G51040.1	510.323948695652	18.3328544354839
AT3G17820.1	503.619918586957	0.718265322580645
AT1G66410.1	502.346028985507	2.77727258064516
AT3G49120.1	501.775686195652	0.0302351612903226
AT4G24960.1	501.753326992754	3.81003419354839
AT2G36830.1	500.342907173913	0.298287258064516
AT1G15270.1	493.368424601449	9.36989733870968
AT1G61560.1	490.513618152174	0.00933056451612903
AT2G41800.1	489.914801521739	0.0268956451612903
AT5G17920.1	475.511122463768	0.787511370967742
AT4G27090.1	475.074933550725	0.373896774193548
AT1G06680.1	473.637090072464	0.26017
AT5G59810.1	472.853396630435	0.073616935483871
AT4G13940.1	472.369046231884	7.07511427419355
AT2G34480.1	470.79903423913	1.30143701612903
AT3G01530.1	469.946243405797	0.310611612903226
AT4G10340.1	467.613015833333	0.29341
AT2G41430.2	459.402106485507	0.125713225806452
AT3G47470.1	456.603109565217	0.357306048387097
AT1G67430.1	455.506105942029	0.333837177419355
AT2G24200.1	455.499311884058	0.0759335483870968
AT1G20340.1	452.89204076087	1.26684193548387
AT5G52240.1	452.885673985507	0.131882177419355
AT1G14320.1	448.336914710145	17.696002983871
AT5G53120.1	446.460231775362	0.725335080645161
AT5G10980.1	442.843846594203	34.519027983871
AT3G28917.1	439.817469855072	0.0361854838709677
AT5G14920.1	439.526595724638	0.129974112903226
AT3G06700.1	439.038501014493	0.335882983870968
AT2G44230.1	438.964189565217	0.066760564516129
AT3G45140.1	436.169700833333	0.0729098387096774
AT3G04400.1	435.826976956522	0.24272064516129
AT4G12800.1	435.423191086957	0.809014274193548
AT1G75388.1	435.375116268116	0.538397822580645
AT1G75390.1	435.375116268116	0.538397822580645
AT4G24130.1	432.273153115942	0.0866041935483871
AT3G53020.1	431.390298405797	0.170507177419355
AT5G65670.1	431.310232898551	6.14210040322581
AT2G30570.1	431.221127536232	0.090434435483871
AT4G09320.1	428.274700688406	0.192108951612903
AT1G22840.1	427.815941630435	6.65199669354839
AT3G10860.1	425.766593297101	4.78789822580645
AT4G04020.1	423.42093076087	0.0860991129032258
AT1G22410.1	423.410049710145	0.255001048387097
AT1G21750.1	420.112195507246	0.0525536290322581
AT4G00430.1	418.73439692029	0.189835080645161
AT5G42050.1	416.262930253623	0.121095483870968
AT4G24190.1	415.508814637681	0.0820429032258064
AT3G52930.1	413.964396594203	4.59964427419355
AT5G60390.3	412.596657246377	0.346103790322581
AT2G47470.1	410.412542826087	0.331414112903226
AT1G18540.1	407.760861231884	1.16189443548387
AT2G18020.1	406.241840398551	0.892288870967742
AT3G49910.1	405.46211884058	0.220874516129032
AT4G29350.1	400.047723695652	0.344067338709677
AT2G06520.1	399.269228442029	1.24489790322581
AT4G37830.1	398.644025471015	22.3232784677419
AT4G13266.1	398.455333442029	0.302072822580645
AT1G07920.1	397.306648442029	3.47682209677419
AT5G42020.1	396.861033369565	0.32217314516129
AT4G02770.1	395.171686666667	0.104370403225806
AT1G35720.1	393.223765507246	0.722847096774194
AT1G53210.1	392.156029202899	0.376096209677419
AT1G31330.1	391.99801923913	0.196093709677419
AT5G15530.1	387.479452065217	0.646457580645161
AT5G18380.1	387.26214115942	6.64644193548387
AT5G65660.1	385.391809601449	12.2788005645161
AT3G53420.2	383.684888514493	0
AT5G61790.1	381.987295543478	0.263514435483871
AT2G18960.1	378.791574927536	6.00415943548387
AT4G15000.1	378.205859891304	0.194246532258065
AT5G28540.1	376.112250398551	23.6350779032258
AT4G21105.1	375.805667789855	17.6994583870968
AT1G56070.1	375.216684782609	0.903230967741936
AT5G15960.1	374.984151847826	0.216171693548387
AT5G40350.1	374.216756702899	0.258496209677419
AT5G11400.1	374.154563804348	0.936015483870968
AT3G43720.1	373.333569384058	0.161906612903226
AT1G70600.1	373.118380507246	0.207751209677419
AT1G10670.1	373.008243442029	7.88360637096774
AT3G55290.2	372.920477246377	0.467818790322581
AT3G49220.1	372.190506413043	0.105071129032258
AT1G75750.1	370.284191702899	0.629705241935484
AT3G24480.1	369.332657934783	0.05236
AT1G43170.1	368.797580471015	0.237377822580645
AT3G52300.1	367.884914855072	7.88383040322581
AT4G11150.1	367.690180905797	17.10975
AT4G19430.1	366.918596557971	0
AT1G12240.1	366.570602934783	6.68436475806452
AT5G19760.1	365.797350543478	10.7742957258065
AT3G54890.1	365.293327862319	0.323560806451613
AT5G35735.1	365.132997355072	0.110897338709677
AT5G27850.1	362.641921666667	0.182301290322581
AT1G04270.1	362.236511775362	0.75777435483871
AT1G20823.1	361.892016086957	0.143169032258065
AT5G54760.1	360.519657681159	11.1033564516129
AT1G70700.1	359.874116956522	0.0527725
AT4G35000.1	357.011662789855	1.56959588709677
AT3G62830.1	356.852588695652	3.48260870967742
AT4G33220.1	356.32414557971	0.19881435483871
AT1G78040.2	355.162847753623	0.106285080645161
AT2G39460.1	353.21630557971	8.04405298387097
AT2G41475.1	351.654297318841	0.478916129032258
AT1G69620.1	351.464859311594	0.391585
AT5G35360.1	350.397333369565	0.204295806451613
AT1G30380.1	348.372911630435	0.252208790322581
AT3G56060.1	345.949650181159	0.303504596774194
AT1G77610.1	345.269751630435	0.109606532258065
AT4G36250.1	344.999662898551	0.0871770967741935
AT1G66120.1	344.215539710145	27.7685501612903
AT1G51650.1	344.053100471014	14.5675217741935
AT1G29670.1	343.056638442029	0.34153814516129
AT4G32460.2	340.563620942029	0.0681545967741935
AT5G47910.1	340.485111195652	0.0647214516129032
AT5G10360.1	340.228258913044	0.888383225806452
AT1G65450.3	339.66033423913	0.728725403225806
AT5G52310.1	339.478894492754	0.115758548387097
AT5G56710.1	339.118233115942	0.154945483870968
AT1G09690.1	339.094322355072	1.12408862903226
AT4G34050.1	339.010449057971	1.39172193548387
AT1G61520.1	335.974614637681	0.165379516129032
AT1G52300.1	334.746392137681	27.5397882258065
AT1G35180.1	332.439398804348	0.398383225806452
AT1G20190.1	330.877078405797	0.0963607258064516
AT5G57660.1	328.504621449275	0.276686693548387
AT3G09200.1	327.218207644928	0.83521185483871
AT5G13450.1	326.610917355072	0.791146129032258
AT1G60950.1	322.834698514493	0.076985564516129
AT1G33140.1	321.21862192029	4.10746758064516
AT1G08380.1	320.338186992754	0.684377419354839
AT4G21960.1	314.575854130435	0.167596693548387
AT3G05640.2	314.440385398551	0.10164564516129
AT1G22280.1	314.041873623188	0.886106774193548
AT3G61110.1	313.781867065217	0.924263225806452
AT1G70370.1	311.035007572464	0.376168387096774
AT1G76160.1	310.123063768116	0.467277983870968
AT4G38810.2	309.99248807971	0.077833064516129
AT4G37300.1	308.703820978261	0.148852661290323
AT2G27860.1	308.417962898551	20.7165584677419
AT4G11010.1	307.09331615942	1.32763427419355
AT4G05320.4	306.574286231884	0.462097822580645
AT4G00860.1	305.828565	25.2824473387097
AT4G32460.1	304.140446557971	0.0270707258064516
AT3G25520.1	303.43402365942	6.60429169354839
AT3G07390.1	303.199737826087	9.20038564516129
AT2G05520.1	302.964237173913	0.179962258064516
AT3G62870.1	301.92859615942	0.0894820161290323
AT3G01690.1	301.443672753623	0.0406215322580645
AT1G35140.1	301.132276992754	0.195924596774194
AT5G24770.1	300.342939855072	0.0554867741935484
AT1G17290.1	300.169556050725	8.70433911290323
AT5G17920.2	299.97840615942	5.81104177419355
AT4G33865.1	299.382508405797	0.748019032258064
AT1G64670.1	299.251187753623	0.107645322580645
AT4G20320.2	299.094815615942	0.0956447580645161
AT5G54270.1	297.538329746377	11.6050455645161
AT1G77510.1	294.811093297101	0.143761129032258
AT5G64350.1	294.638575833333	0.350903870967742
AT1G22300.1	291.122979492754	6.35037177419355
AT3G15730.1	289.487466884058	0.148460483870968
AT1G07220.1	288.447144057971	2.76785451612903
AT3G53870.1	288.367685362319	0.27946435483871
AT5G67340.1	287.865511557971	0.398670967741935
AT4G16720.1	286.170829528986	0.0584832258064516
AT5G15320.1	284.363809130435	12.8202662903226
AT1G72020.1	283.499247572464	6.28014709677419
AT1G78900.1	282.512992572464	16.2491277419355
AT3G44010.1	281.995967137681	0.440945322580645
AT4G25960.1	281.260230108696	0.0109346774193548
AT3G52470.1	281.259126304348	2.45903588709677
AT2G03680.1	280.725043188406	0.462054112903226
AT4G14440.1	280.64100057971	0.147520161290323
AT5G39740.1	280.379111521739	0.367758548387097
AT3G52880.1	280.12334	3.8169264516129
AT2G03440.1	280.051718369565	9.48243048387097
AT3G17390.1	278.181501521739	0.340695080645161
AT5G37170.1	278.170184311594	0.142003790322581
AT4G18100.1	277.426369202899	0.753459435483871
AT2G27730.1	277.17353076087	2.81508379032258
AT5G01530.1	276.549220688406	2.54143637096774
AT3G24830.1	276.322056702899	0.557776693548387
AT1G48750.1	275.443850652174	0.152537580645161
AT4G24380.1	275.334616811594	21.6209310483871
AT2G17000.1	275.169564492754	0.020968064516129
AT1G65930.1	273.464828514493	1.41344274193548
AT4G15210.1	272.561834891304	0.205385
AT1G35830.1	272.416712391304	0.533476048387097
AT1G74960.2	271.030075144928	7.40069766129032
AT3G23600.1	270.847401195652	0.693842338709677
AT3G59970.3	270.455896231884	3.55991540322581
AT5G38480.1	269.520107644928	2.13937709677419
AT1G41880.1	269.036331304348	1.40193443548387
AT1G47128.1	268.210935036232	0.135620887096774
AT3G16370.1	266.68315423913	2.41561064516129
AT3G04730.1	266.675963152174	0.0730014516129032
AT5G46110.1	266.414593007246	0.292926612903226
AT4G32390.1	266.342040036232	0.588579919354839
AT1G20693.1	266.106174492754	0.218580967741936
AT1G30230.1	265.616447536232	2.14292725806452
AT1G20620.1	265.240239456522	1.25748427419355
AT1G24360.1	264.261082644928	0.0531854032258065
AT5G06700.1	263.100647826087	0.0558417741935484
AT2G25520.1	262.851803188406	0.0874915322580645
AT1G21550.1	262.502219456522	0.343291290322581
AT5G42890.1	260.398763949275	5.48979290322581
AT5G15490.1	260.097218115942	2.05302790322581
AT5G64850.1	258.946301195652	0.110695887096774
AT1G19180.1	257.947511195652	0.365726129032258
AT3G18080.1	257.869962318841	0.198023790322581
AT2G27530.1	257.749754710145	2.18018112903226
AT1G53240.1	257.491592934783	0.122091774193548
AT3G16140.1	257.343085724638	0.757716451612903
AT5G20260.1	256.505356485507	0
AT5G19590.1	256.465257789855	3.38358129032258
AT1G42960.1	256.385146884058	0.215134596774194
AT2G21870.1	255.708749166667	18.6238337903226
AT5G47930.1	254.328612971015	0.0968729032258065
AT4G11820.2	253.991772681159	7.14034459677419
AT3G02310.1	252.359839782609	0.107303870967742
AT3G12490.2	251.827630471015	15.7974596774194
AT2G17840.1	250.459757173913	0.335812822580645
AT2G21170.1	250.357195289855	0.288758225806452
AT1G07230.1	249.796660398551	0.112785725806452
AT3G22840.1	249.761144710145	0.211688870967742
AT4G32020.1	249.403849673913	6.90227451612903
AT1G67830.1	249.222764818841	0.0417831451612903
AT3G23810.1	248.780104492754	7.68691629032258
AT2G29340.2	248.257106702899	0.0426542741935484
AT1G15820.1	248.023098731884	0.40475
AT1G32300.1	247.332503586957	0.227506290322581
AT4G20830.2	246.859800326087	13.1660699193548
AT5G02870.1	246.81867384058	0.237080967741935
AT5G47200.1	246.553633405797	10.1052935483871
AT1G15120.1	245.785125217391	8.49606830645161
AT3G29030.1	245.491939021739	0.0600287903225806
AT5G62300.1	245.399381666667	5.53068846774194
AT4G34670.1	245.151277065217	0.158911451612903
AT5G17770.1	244.967992427536	2.34864935483871
AT3G18490.1	244.785150724638	0.0577673387096774
AT3G61035.1	244.126984130435	0.1317575
AT4G14320.1	243.369650181159	10.5365780645161
AT1G30120.1	243.239056449275	1.8318014516129
AT3G60770.1	242.727469746377	6.79655169354839
AT5G66760.1	242.000994963768	5.62839653225806
AT4G32470.1	241.644010108696	11.0562856451613
AT3G09840.1	241.455820833333	10.2146147580645
AT5G20270.1	241.040376268116	0.031938064516129
AT5G59880.1	239.895891992754	0.876854032258065
AT1G76200.1	239.738453405797	5.22711935483871
AT5G47030.1	238.909646050725	5.15279008064516
AT1G79550.2	237.166448985507	0.211103790322581
AT5G20500.1	236.960343514493	0.845856209677419
AT1G04040.1	236.574220144928	0.334602258064516
AT1G53750.1	236.540636413044	1.91307048387097
AT5G41520.1	235.74634557971	17.6586361290323
AT3G55750.1	234.937315217391	3.28426032258064
AT2G44770.1	234.689310869565	1.04352846774194
AT5G38900.1	234.045562572464	1.83309266129032
AT1G09590.1	233.585595289855	0.994815403225807
AT4G01026.1	233.426278985507	0.303035322580645
AT3G48930.1	233.162033876812	0.275925725806452
AT5G50920.1	232.396855253623	2.25105661290323
AT1G21540.1	232.119616702899	0.479969838709677
AT2G41840.1	231.247029492754	1.2598460483871
AT5G10450.1	230.958427463768	22.2142978225806
AT2G17880.1	230.799081775362	0.356027983870968
AT4G18960.1	230.470751630435	0.5202175
AT5G20700.1	230.448743007246	0.12221564516129
AT1G07930.1	230.426202137681	1.36578129032258
AT2G41410.1	230.204835253623	0.860527822580645
AT4G36110.1	229.337679673913	0.190831612903226
AT5G02790.1	228.628885688406	3.06201346774194
AT5G44680.1	226.485894891304	8.31629532258065
AT1G09210.1	225.980541884058	0.119657419354839
AT5G62700.1	225.679185471015	0.0853579032258064
AT1G07890.1	225.672842898551	0.5909575
AT3G07010.1	225.43669192029	1.49612935483871
AT3G53740.2	225.110736014493	0.269432580645161
AT5G28060.1	224.746602572464	1.19980193548387
AT4G34980.1	224.484795507246	0.673151129032258
AT3G48180.1	223.81441442029	0.182734677419355
AT2G47110.1	223.100708876812	5.20828806451613
AT3G26140.1	222.237098188406	0.0479104838709677
AT5G17190.1	221.797518043478	0.104827096774194
AT5G25460.1	221.220673804348	0.1981675
AT4G13930.1	220.252733731884	2.92836620967742
AT5G57780.1	220.18345173913	0.458418870967742
AT3G56340.1	219.775591884058	0.233714677419355
AT5G27760.1	219.560878550725	8.76422959677419
AT5G05690.1	219.20993923913	0.0605065322580645
AT3G07230.1	218.943304782609	2.84747774193548
AT3G16240.1	218.306393333333	0.628898467741935
AT5G20900.1	217.646832173913	0.322005967741935
AT4G34700.1	217.171040217391	17.4827304032258
AT1G64390.1	217.033715144928	0.170342016129032
AT5G65870.1	216.82690423913	0.0796787903225806
AT5G19510.1	214.849377753623	1.29397459677419
AT1G24260.1	213.844605942029	0.110212580645161
AT1G15690.1	213.471883949275	18.5344519354839
AT5G16390.1	213.352347608696	0.264004596774194
AT3G45600.1	212.95562865942	0.226679596774194
AT3G60750.1	212.626018442029	6.25522233870968
AT3G09500.1	210.10595076087	0.343304274193548
AT2G35060.1	209.584134130435	0.121853951612903
AT1G08360.1	208.899493152174	0.255190483870968
AT5G37020.1	207.575210797101	0.100537338709677
AT5G64040.1	207.234336268116	0.341908306451613
AT2G37040.1	207.119659782609	0.127684516129032
AT3G12145.1	206.71015	0.519573225806452
AT4G19420.1	206.434121195652	0.126199193548387
AT2G17360.1	206.049979347826	19.5757655645161
AT3G28500.1	206.002436195652	2.82526556451613
AT3G26650.1	205.783649818841	0.228141532258064
AT2G02010.1	205.549772355072	0.0692141129032258
AT4G17530.1	205.438135905797	2.66050919354839
AT2G01140.1	205.395897101449	7.16938911290323
AT1G33120.1	205.080729384058	3.43807717741936
AT4G24920.1	204.824892862319	15.188624516129
AT3G58680.1	204.711036666667	5.44394258064516
AT3G49720.1	204.613079818841	0.890612983870968
AT2G45290.1	204.312898586957	3.45493258064516
AT3G29575.1	204.20096365942	7.85570798387097
AT1G22380.1	203.340005833333	0
AT4G05320.3	203.266561956522	0.745507903225806
AT1G01090.1	203.194828949275	2.81613483870968
AT3G58730.1	203.132618804348	4.26398588709677
AT2G05100.1	202.628099094203	0.202276693548387
AT2G21160.1	202.354897681159	3.85006774193548
AT2G01250.1	202.149770398551	6.00659153225807
AT5G07090.1	201.951399347826	0.148556290322581
AT5G47890.1	201.441363043478	0.576045806451613
AT1G68560.1	201.431900724638	0.111477580645161
AT5G62690.1	201.33218192029	1.38532032258065
AT1G11840.1	200.080273731884	5.64779298387097
AT1G02205.2	199.739710869565	0.0790647580645161
AT2G27710.1	199.395127608696	0.575813306451613
AT4G24690.1	199.217172246377	11.7058030645161
AT1G20090.1	198.826914492754	0.152039516129032
AT4G34990.1	198.452334528986	0.534992580645161
AT5G60360.1	198.369467608696	0.117034112903226
AT5G14000.1	198.331505942029	0.2990075
AT5G49460.1	197.607843913043	0.526189516129032
AT5G48385.1	197.39178826087	0.0844271774193548
AT3G01390.1	197.273763804348	8.31482669354839
AT5G20720.1	196.745317608696	0.0508133870967742
AT3G10920.1	196.480069927536	0.496678548387097
AT1G20696.1	196.015120398551	3.01711072580645
AT3G46430.1	194.910779927536	1.91715846774194
AT5G48900.1	194.820115905797	0.0394734677419355
AT5G67590.1	194.641779130435	1.30542080645161
AT2G28470.1	194.316668731884	0.0676313709677419
AT4G15802.1	193.904343913044	10.1944266935484
AT2G37220.1	193.750565289855	5.92407556451613
AT4G11600.1	193.457854275362	1.93708766129032
AT1G57660.1	192.676657826087	13.8124063709677
AT4G39330.1	192.29793615942	7.26597516129032
AT5G08530.1	191.462242681159	0.758883387096774
AT3G43810.1	190.570328949275	1.39002411290323
AT3G61470.1	190.241674166667	0.26190064516129
AT3G62560.1	189.725395289855	1.20320629032258
AT1G70780.1	189.477913478261	6.33170032258065
AT1G70782.1	189.477913478261	6.33170032258065
AT5G26030.1	189.287927644928	3.04725427419355
AT3G17810.1	189.136103623188	0.289747580645161
AT3G29575.3	189.004786775362	5.97207685483871
AT4G01150.1	188.282473550725	8.04866548387097
AT3G42050.1	186.682557282609	13.8403885483871
AT5G24610.1	185.873584094203	0.297014838709677
AT5G20950.1	185.74769807971	0.0231277419354839
AT4G14560.1	185.665761666667	0.0882736290322581
AT3G05560.1	185.477392608696	0.684541451612903
AT5G45130.1	185.443489347826	15.4395931451613
AT5G47700.1	185.44336673913	2.8846035483871
AT2G41420.1	185.365085797101	3.42221524193548
AT4G16520.1	185.106154456522	1.02288629032258
AT2G41820.1	184.752200398551	0.037755
AT1G77710.1	183.845943623188	9.09886951612903
AT5G38650.1	183.675138695652	1.25366677419355
AT2G05990.1	183.64758826087	0
AT4G13540.1	183.524767862319	0.116760967741935
AT3G02090.1	183.035361521739	3.54651919354839
AT3G62400.2	182.839988586957	1.58755080645161
AT5G01600.1	182.580429384058	0.730995322580645
AT3G04920.1	182.013191811594	1.01331838709677
AT3G43720.2	181.940764746377	0.878162419354839
AT5G50080.1	181.541890869565	0.00860233870967742
AT4G34620.1	181.275084456522	0.176434596774194
AT2G21580.1	180.886774456522	3.37536241935484
AT3G50360.1	180.557085688406	2.77053435483871
AT1G65290.1	180.423364637681	0.149390080645161
AT3G51550.1	180.016018043478	0.0803908064516129
AT4G02370.1	179.807950942029	5.68998540322581
AT1G56450.1	179.414082608696	0.206772580645161
AT2G22470.1	179.332866702899	0.161769112903226
AT1G19300.1	178.871427355072	0.613086048387097
AT5G22950.1	178.300108876812	2.82014032258065
AT1G16890.2	178.051540471014	4.27867629032258
AT5G65730.1	177.720285326087	0.149355241935484
AT2G40060.1	177.666045108696	0.280992419354839
AT4G33580.1	177.179314057971	0.332110403225806
AT4G18540.1	177.110040652174	0.663697258064516
AT5G42090.1	177.105446666667	2.07951088709677
AT1G48920.1	176.721034927536	0.207307903225806
AT1G51680.1	176.216410072464	0.100819596774194
AT5G16050.1	176.191818152174	8.69983112903226
AT2G36160.1	176.020217463768	3.32238
AT3G03100.1	175.780308695652	15.0216538709677
AT2G36620.1	174.374234384058	2.33875314516129
AT2G24790.1	173.785342065217	0.183096451612903
AT1G01550.1	172.929925181159	0.577742016129032
AT4G13850.3	172.723727427536	7.72304596774194
AT2G05220.1	172.642687753623	1.31541201612903
AT2G28190.1	172.320275036232	0.41623
AT3G50500.1	171.813920471015	0.469502661290323
AT3G03070.1	171.580821992754	5.23421951612903
AT5G27700.1	171.139534746377	1.12585209677419
AT5G02450.1	170.943077826087	0.437540967741935
AT4G24220.1	170.622979021739	4.36698483870968
AT2G25110.1	170.580768913043	0.449700080645161
AT4G16240.1	169.846714565217	0.0694020161290323
AT5G59910.1	169.373230326087	0.109948387096774
AT5G23540.1	169.305885942029	0.997307661290323
AT2G05710.1	168.651775072464	3.12971209677419
AT4G26230.1	168.429842572464	1.28861693548387
AT1G21460.1	168.007752065217	0.672386693548387
AT5G35530.1	167.81765807971	0.620555241935484
AT5G39050.1	167.643255289855	0.468505483870968
AT3G62650.1	167.416733478261	0.262370483870968
AT1G76240.1	167.012161521739	0.194776129032258
AT1G63690.1	166.88450557971	0.374999516129032
AT5G26340.1	166.415800797101	0.0412867741935484
AT4G16450.1	166.415575833333	3.68153088709677
AT5G38320.1	166.405420833333	0
AT5G46730.1	166.101434021739	0.0780473387096774
AT3G22890.1	165.939544528986	0.304644112903226
AT4G25850.1	165.855223297101	0.572137177419355
AT5G33320.1	165.54144384058	0.314658951612903
AT3G51860.1	165.446747826087	0.697957580645161
AT3G02360.1	165.429159746377	5.43562879032258
AT5G20830.1	165.426609637681	0.569989838709677
AT1G52400.1	165.335816376812	0.183982983870968
AT5G22650.1	165.123854021739	0.760436209677419
AT1G26550.1	164.658917028986	2.37348620967742
AT5G08680.1	164.608829963768	1.80372193548387
AT3G48690.1	164.212768478261	0.0868767741935484
AT3G56020.1	163.912151956522	1.0327875
AT1G53000.1	163.816820253623	0.6300825
AT4G02230.1	163.797079891304	1.81975177419355
AT3G07410.1	163.731966956522	0.217050161290323
AT2G22425.1	163.663303297101	4.80328
AT1G75280.1	163.33270115942	0.897911370967742
AT3G60820.1	163.127110072464	8.36147814516129
AT1G65820.1	162.975994384058	0.225763629032258
AT3G18820.1	162.637660869565	0.181046612903226
AT5G64260.1	162.56882192029	0.327619838709677
AT1G18720.1	162.536723297101	5.53297564516129
AT4G16360.1	161.978107463768	1.60490919354839
AT1G51400.1	161.902683442029	0.17489685483871
AT1G61560.4	161.642416992754	0.179575080645161
AT5G17230.2	161.11002673913	6.29910274193548
AT3G52870.1	160.510672536232	0.385042258064516
AT2G31490.1	160.388358623188	3.11358064516129
AT1G56710.1	159.29750057971	0.307669435483871
AT3G55290.1	159.072769818841	0.437350483870968
AT5G52650.1	158.96376884058	0.0968179032258065
AT3G23820.1	158.652797862319	5.33190919354839
AT1G34430.1	158.64039692029	0.444885241935484
AT3G22110.1	158.579470905797	3.7847510483871
AT1G07750.1	158.041151268116	0.110285725806452
AT1G15930.2	157.985321775362	0.287302016129032
AT5G36110.1	157.262192572464	0.0932543548387097
AT2G44350.1	157.088741376812	5.12190806451613
AT4G02080.1	156.978052355072	1.92442137096774
AT3G22960.1	156.97694365942	0
AT3G63520.1	156.659091702899	0.475336290322581
AT1G72610.1	156.1700825	1.32946096774194
AT1G74060.1	156.160049311594	0.246449193548387
AT1G07890.3	155.944672028986	0.576683548387097
AT1G14980.1	155.928030036232	12.0398031451613
AT1G23190.1	155.753630652174	0.502830161290323
AT1G73220.1	155.691144782609	0.384705564516129
AT2G33120.1	155.625415652174	3.01060016129032
AT3G52990.1	155.508649818841	4.0550710483871
AT3G15820.1	155.287003297101	0.148989596774194
AT5G38420.1	155.004853152174	0.349239032258065
AT5G37740.1	154.744899637681	0.0882879838709677
AT4G09650.1	154.662791775362	0.201205080645161
AT5G08060.1	154.579548369565	11.3520460483871
AT1G16880.1	154.546107753623	0.302256935483871
AT1G62380.1	154.521926413044	0.87497
AT5G59890.1	154.422651485507	0.637904193548387
AT1G20980.1	154.380564202899	0.0540212096774194
AT2G04390.1	154.110694384058	11.5861225
AT1G29920.1	153.422529130435	0.155396370967742
AT5G23570.1	153.358390144928	0.104148709677419
AT1G61790.1	153.288798695652	14.0202139516129
AT3G52500.1	152.852266050725	0.449541693548387
AT4G35350.1	152.566057898551	0.135114516129032
AT2G36910.1	152.440884275362	0.00881846774193548
AT1G68530.1	152.420402210145	0.164012177419355
AT2G34590.1	151.726571521739	0.195723387096774
AT1G20260.1	151.701245289855	2.61730419354839
AT4G31300.1	151.469996195652	0.243122258064516
AT2G47710.1	151.198588913043	0.0297041129032258
AT4G13520.1	151.157330398551	0.239242822580645
AT5G10800.1	150.622767282609	0.216851370967742
AT4G20360.1	150.085740072464	0.337002338709677
AT2G19730.2	149.758521050725	0.170572096774194
AT4G01610.1	149.419671557971	0.0589558064516129
AT3G25140.1	149.181250144928	0.26310435483871
AT4G32410.1	149.179098550725	1.15602064516129
AT4G18760.1	149.101830833333	0.116943790322581
AT3G62580.1	149.023988297101	0.792986370967742
AT3G25870.1	148.772087028986	0.649708064516129
AT5G52920.1	148.724058007246	0.132915564516129
AT4G38630.1	148.030378442029	2.9573685483871
AT5G56030.1	147.890133804348	0.946800241935484
AT2G16890.2	147.603472028986	0.382142580645161
AT1G56660.1	147.4807675	0.223323951612903
AT4G25130.1	147.243789130435	1.53233806451613
AT2G44620.1	146.764760905797	3.22330427419355
AT1G25275.1	146.703029275362	0.146172258064516
AT1G25220.1	146.414732753623	0.519396290322581
AT3G46010.1	146.308129456522	0.0675143548387097
AT5G54800.1	146.139092717391	0.103452983870968
AT5G25265.1	146.119815471015	7.23008677419355
AT5G49130.1	146.070940905797	0.0524916935483871
AT4G39260.1	146.069854673913	0.388847419354839
AT2G39050.1	145.979319601449	0.379841935483871
AT4G08870.1	145.650071195652	0.288173951612903
AT3G54210.1	145.469462826087	0.189933790322581
AT3G51895.1	145.353458985507	8.55048572580645
AT5G28840.1	145.348470797101	2.28592185483871
AT4G02580.1	145.206033297101	3.97895443548387
AT4G14710.2	145.123538586957	0.449538387096774
AT5G56170.1	145.098663152174	1.74606879032258
AT5G05600.1	144.35091557971	0.889258467741935
AT2G38240.1	144.177434891304	0
AT3G06450.2	144.147123985507	0.353087903225806
AT1G22780.1	144.065535108696	0.435304274193548
AT2G30860.1	143.808750217391	1.10567838709677
AT5G47120.1	143.272711847826	7.8171275
AT4G17870.1	143.250743623188	1.27325048387097
AT5G46730.2	143.178601485507	0.0742197580645161
AT1G09640.1	143.119494963768	0.211570967741936
AT4G30996.1	143.069612753623	0.476986612903226
AT5G03660.1	143.053356449275	1.34812435483871
AT3G01910.1	142.977798115942	6.33380774193548
AT1G78580.1	142.492849601449	1.00677419354839
AT3G48890.1	142.464379130435	0.203016693548387
AT5G66550.1	142.33061557971	2.00741612903226
AT1G64660.1	142.251998478261	0.0177352419354839
AT4G03280.1	142.021504855072	0
AT4G08520.1	141.870859057971	0.221375806451613
AT5G50250.1	141.861909963768	0.0932131451612903
AT4G12730.1	141.752120507246	0
AT4G18730.1	141.461964710145	0.165040967741935
AT5G19440.1	141.398834891304	0.305156532258064
AT1G04480.1	141.378017463768	6.4163364516129
AT5G24620.2	140.93447576087	0.166316048387097
AT2G17480.1	140.469809275362	0.129125725806452
AT2G29960.1	140.400459855072	1.46934661290323
AT1G12840.1	140.352159710145	2.98012209677419
AT1G52740.1	140.259526666667	1.73899161290323
AT3G15450.1	140.197505362319	0.149519758064516
AT4G11800.1	139.93525576087	1.37672943548387
AT5G17230.1	139.706131449275	0.097816935483871
AT3G20820.1	139.193088695652	0.0223774193548387
AT4G29010.1	138.809118478261	0.479376935483871
AT1G06200.1	138.118667536232	0.26652935483871
AT1G10550.1	137.844912137681	0.024961935483871
AT5G52470.1	137.716151847826	0.437715322580645
AT3G01130.1	137.573546630435	4.19060379032258
AT4G38970.1	137.559155797101	0.527182903225806
AT3G27820.1	137.120565	3.68458016129032
AT3G02520.1	137.091123913044	4.65075379032258
AT3G01280.1	137.062185326087	4.59760314516129
AT2G33220.1	136.97911134058	12.6108292741935
AT4G14716.1	136.907252862319	9.31665741935484
AT5G38470.1	136.450532391304	2.13384637096774
AT3G44100.1	136.37622865942	0.0276423387096774
AT3G30390.1	136.268939637681	7.40465387096774
AT1G74050.1	136.252902101449	5.85250451612903
AT1G77370.1	135.763983442029	2.2681085483871
AT3G02940.1	135.728737536232	0.806645080645161
AT5G45775.2	135.257383804348	0.162473387096774
AT1G26850.1	134.997100905797	10.2887759677419
AT3G10020.1	134.989093985507	0.932441370967742
AT2G41170.1	134.830066413044	0.00936016129032258
AT5G66190.1	134.784030289855	0.167122580645161
AT5G19550.1	134.595161702899	4.29606862903226
AT3G10300.3	134.438725797101	0.218515
AT5G07990.1	134.183800543478	0
AT5G15800.1	134.179133804348	0.814224274193548
AT1G67350.1	133.925613188406	8.1770010483871
AT1G31850.1	133.825976376812	0.0182608870967742
AT5G47570.1	133.799769891304	5.52170846774194
AT5G23970.1	133.725449818841	0
AT3G22440.1	133.627811557971	0.544582177419355
AT1G27970.1	133.53190884058	4.89846822580645
AT1G27450.2	133.517198985507	0.494609596774193
AT2G05840.1	133.248101775362	0.92398185483871
AT4G12650.1	132.993664818841	1.24364879032258
AT2G41650.1	132.907747173913	0
AT4G09890.1	132.465754275362	0.704824274193548
AT3G28220.1	132.316573731884	0.0206383870967742
AT5G23960.1	132.071271231884	0.0269185483870968
AT4G03520.1	131.722406123188	0.432151209677419
AT1G57720.1	131.698574891304	4.07287983870968
AT1G15400.2	131.693204166667	0.453371048387097
AT5G10380.1	131.617748188406	0.0872306451612903
AT3G27830.1	131.57861673913	0.0840397580645161
AT2G40260.1	131.261729855072	0.470073306451613
AT5G20190.1	131.130986992754	0.190250483870968
AT4G00585.1	131.016362391304	3.94451991935484
AT1G75380.2	130.528917065217	0.147608225806452
AT5G62670.1	130.442199130435	0.0924893548387097
AT5G02240.1	130.389941992754	1.87053451612903
AT1G32050.1	129.758880181159	3.54897709677419
AT1G61890.1	129.744370905797	0.0483829838709677
AT3G12800.1	129.727766811594	5.23011217741935
AT5G04470.1	129.60413673913	0.141188870967742
AT5G37770.1	129.483263007246	0.159035161290323
AT2G20760.1	129.300465652174	7.26497701612903
AT5G10960.1	129.258865398551	6.70963314516129
AT1G32920.1	129.054100942029	0.107984032258065
AT3G15000.1	129.015766847826	0.242747258064516
AT4G34120.1	128.890139710145	0.419138306451613
AT1G20020.1	128.657425471015	0.140302580645161
AT3G21240.1	128.605927971014	0.0346577419354839
AT3G18780.2	128.582893913044	0.788152741935484
AT2G43970.1	128.106827282609	1.25324008064516
AT2G30870.1	128.037379673913	1.0540014516129
AT1G21720.1	128.03410384058	0.143195564516129
AT1G65450.2	127.585699275362	0.274333467741936
AT4G33780.1	127.419941557971	6.0208114516129
AT3G19620.1	127.418606666667	0.0259773387096774
AT3G45980.1	126.955625144928	0.412206370967742
AT3G50820.1	126.685668623188	0.171689516129032
AT5G05010.1	126.646767934783	0.35853935483871
AT1G03590.1	126.627501811594	0.128153790322581
AT4G37320.1	126.575402572464	0
AT1G20070.1	126.502901775362	0.0297257258064516
AT5G48880.2	126.374815688406	0.844634032258065
AT1G51500.1	126.102133695652	0.166330806451613
AT5G10860.1	125.895095942029	0.241664838709677
AT4G29160.1	125.88301076087	0.585252661290323
AT4G13250.1	125.68830423913	0.492233467741935
AT5G54600.1	125.467340217391	3.68593040322581
AT3G23490.1	125.127993369565	0.0868276612903226
AT5G41685.1	124.83158576087	5.12423209677419
AT1G01620.1	124.80133423913	0.100171370967742
AT5G46030.1	124.756413985507	10.8486822580645
AT5G25100.1	124.709971521739	0.517225887096774
AT2G38170.1	124.644379673913	9.06964403225806
AT3G15020.1	124.626864094203	3.35830306451613
AT2G22430.1	124.360947282609	0.263473387096774
AT5G18310.2	124.230030036232	0.138510241935484
AT3G09820.1	124.209588188406	6.6627139516129
AT1G53910.1	124.047303188406	0.285966451612903
AT5G23900.1	123.921603224638	0.476153306451613
AT3G29360.1	123.838528985507	1.69367419354839
AT5G65380.1	123.754913623188	10.4804872580645
AT3G62790.1	123.725936811594	5.77048879032258
AT1G22990.1	123.577947753623	0.0665952419354839
AT3G52090.1	122.775176811594	0.859391048387097
AT1G34030.1	122.648631086957	0.78138435483871
AT4G21570.1	122.566805072464	0.555971370967742
AT4G25830.1	122.354985326087	0.0265741129032258
AT3G51260.1	122.299011449275	1.45004419354839
AT3G56190.1	122.056603985507	3.88039766129032
AT2G38230.1	121.998715615942	0.353441612903226
AT5G02610.1	121.904986123188	2.81610435483871
AT1G04850.1	121.831791195652	1.48107959677419
AT1G79010.1	121.789682753623	2.88941540322581
AT2G19740.1	121.551201268116	0.512191370967742
AT1G71950.1	121.479661521739	1.48940782258065
AT5G19090.1	121.300433586957	5.4244325
AT2G40510.1	121.283595036232	1.46770991935484
AT1G48480.1	121.050684746377	0.0410835483870968
AT5G63530.1	121.003733586957	5.13374056451613
AT5G47060.1	120.902758152174	0.425187903225806
AT1G27930.1	120.713654528986	9.45725193548387
AT5G18520.1	120.572033804348	1.61777387096774
AT1G04750.1	120.485282608696	3.76196838709677
AT5G55160.1	120.089650398551	0.535248225806452
AT1G32790.1	119.962744384058	0.0398695967741935
AT3G51370.1	119.961674094203	0.266156290322581
AT1G78080.1	119.942867318841	0.123525564516129
AT1G74470.1	119.818970362319	0.0622941935483871
AT1G76030.1	119.704629565217	7.29303903225806
AT4G13340.1	119.677736992754	0.0430071774193548
AT1G48350.1	119.480909094203	0.119476209677419
AT5G05170.1	119.390220978261	1.20774669354839
AT1G42970.1	119.362240978261	0.0422400806451613
AT1G30360.1	118.903434275362	0.538111129032258
AT1G22450.1	118.822269637681	0.634358225806452
AT5G56360.1	118.808374818841	0.757675161290323
AT1G07140.1	118.770864891304	5.8557889516129
AT3G11780.1	118.457201485507	0.225119274193548
AT3G46040.1	118.419528188406	1.16492629032258
AT1G59900.1	118.320886086957	0.382834435483871
AT5G65620.1	117.671130543478	4.4446139516129
AT3G26060.1	117.474171376812	0.639071209677419
AT5G36230.1	117.178537318841	6.40287193548387
AT5G25970.1	117.135796521739	0
AT5G54430.1	117.101397282609	0.33835
AT5G15350.1	116.987480942029	7.53748919354839
AT4G36780.1	116.967739311594	0.124411370967742
AT1G09070.1	116.930772355072	8.50371653225807
AT2G02510.1	116.86468557971	10.5669908064516
AT1G13060.1	116.86121134058	0.207751774193548
AT5G04885.1	116.692475072464	0.120472661290323
AT5G42080.1	116.632996956522	0.0558928225806452
AT3G43270.1	116.278800181159	0
AT5G61820.1	116.227997898551	8.62938072580645
AT4G23500.1	116.137332463768	0.179997096774194
AT2G44120.1	115.603717717391	0.238912741935484
AT1G61740.1	115.583462753623	0
AT4G00910.1	115.240576123188	0.23791314516129
AT5G38430.1	115.102213297101	0.057741935483871
AT3G14560.1	115.049553768116	0.119582419354839
AT1G21770.1	114.904235652174	0.122135967741935
AT5G40950.1	114.852468224638	0.0568412096774193
AT3G53520.1	114.840258550725	0.474105564516129
AT1G17080.1	114.69006365942	1.86434741935484
AT5G50850.1	114.647540942029	4.63654451612903
AT4G29260.1	114.629739746377	4.98584153225806
AT4G24990.1	114.362104891304	0.919070967741936
AT5G39730.1	114.357651521739	0.220822822580645
AT1G06090.1	114.299773949275	0.0507828225806452
AT5G37510.1	114.110202717391	2.65086709677419
AT3G48980.1	113.98104307971	0.90443564516129
AT3G62530.1	113.879535398551	0.0991433870967742
AT5G65220.1	113.687975144928	0.180968064516129
AT4G16515.1	113.67602076087	0.189977741935484
AT5G41600.1	113.660081376812	0.208016290322581
AT5G43330.1	113.453828731884	3.11379733870968
AT5G10840.1	113.382188876812	0.613855887096774
AT3G24170.3	113.362303442029	0.225331935483871
AT5G23240.1	113.21151076087	0
AT1G27310.1	113.151359057971	6.24118637096774
AT5G46290.1	112.905945434783	0.147970483870968
AT3G08940.2	112.717269746377	0.242710161290323
AT4G32210.1	112.673050144928	10.1753025806452
AT3G10525.1	112.671038695652	0.0779426612903226
AT5G62360.1	112.565706485507	0.319551290322581
AT4G13430.1	112.516166956522	1.87615798387097
AT5G20280.1	112.498545362319	0
AT5G51400.1	112.350237971015	5.05561991935484
AT3G01520.1	112.11708384058	0.793477661290323
AT3G46030.1	111.916291231884	0.312415403225806
AT3G47370.1	111.62071884058	0.312295
AT3G56910.1	111.617841956522	0.136120967741935
AT4G30210.2	111.400742898551	5.24063596774194
AT3G50760.1	111.349349202899	0.0134175
AT5G48930.1	111.026058442029	4.93137580645161
AT5G41010.1	111.016439746377	0.473404596774194
AT1G64750.1	110.875193224638	2.28826709677419
AT1G21900.1	110.867280434783	0.199473629032258
AT2G17390.1	110.844523188406	6.32672
AT1G08480.1	110.775266811594	4.04163709677419
AT4G14420.1	110.638281195652	0.808263306451613
AT4G24770.1	110.564267536232	1.98475637096774
AT3G08510.1	110.48739557971	6.01693532258065
AT3G17330.1	110.085883876812	0.103252983870968
AT1G69295.1	110.074551123188	0.0569127419354839
AT3G50550.1	109.971182355072	10.8094093548387
AT2G30490.1	109.93405134058	0.0291540322580645
AT1G01470.1	109.835572681159	4.19490080645161
AT4G16360.2	109.544009275362	0.607632822580645
AT2G18740.1	109.50229884058	0.727723306451613
AT1G78630.1	109.489412282609	0.506450967741936
AT3G26450.1	109.344746268116	0
AT4G20480.1	109.313507173913	0.521057419354839
AT3G52230.1	109.292074456522	1.14651282258065
AT1G72290.1	109.158372717391	0.253599919354839
AT3G14600.1	108.975215362319	0.602828870967742
AT1G51510.1	108.903642028986	1.83821596774194
AT4G13510.1	108.867343043478	0.0367637903225806
AT5G63850.1	108.434100362319	0.317320967741935
AT5G13930.1	108.227642681159	0.665230564516129
AT5G26000.1	108.2263775	0.559311532258065
AT3G12390.1	108.209098405797	1.25227096774194
AT5G06760.1	108.201858695652	0.84827814516129
AT5G24620.1	108.200019456522	0.175348225806452
AT3G23280.1	108.145479456522	1.47076822580645
AT1G26110.1	107.870517318841	0.505249193548387
AT4G24000.1	107.85155173913	0.120679838709677
AT2G41760.1	107.785758768116	0.0236941129032258
AT4G16660.1	107.527838115942	0.173639032258065
AT5G23575.1	107.527597934783	0.395346774193548
AT1G45000.1	107.209801521739	7.36958443548387
AT5G57030.1	106.987827463768	0.125736935483871
AT2G05990.2	106.976991956522	0
AT2G39960.1	106.931276775362	1.43890306451613
AT5G54770.1	106.81441076087	0.181911935483871
AT1G09310.1	106.593433623188	2.58953411290323
AT3G23300.1	106.457506014493	0.167432419354839
AT1G12000.1	106.453703043478	0.236306532258065
AT5G43150.1	106.414635543478	0.0325286290322581
AT5G59120.1	106.204656884058	0
AT4G19420.2	106.006213949275	0.0826256451612903
AT3G51160.1	106.000155072464	3.92919540322581
AT1G64405.1	105.796882318841	0.0659529032258065
AT2G44670.1	105.761786449275	0.165779435483871
AT5G42790.1	105.68752634058	0.919223870967742
AT5G27860.1	105.501502318841	6.57115379032258
AT5G24165.1	105.43857942029	0.0217329032258065
AT1G65960.1	105.415606594203	0.105657741935484
AT3G01500.3	104.895554528986	0.311805483870968
AT1G43790.1	104.87179576087	0.0635193548387097
AT5G45950.1	104.755072753623	0.0613460483870968
AT1G29470.2	104.664216123188	0.115013225806452
AT2G38140.1	104.663494528986	0.115909919354839
AT3G47810.3	104.483940942029	4.90615588709677
AT3G28910.1	104.483790833333	0.0745041935483871
AT4G17670.1	104.275552210145	0.118230080645161
AT2G23930.1	104.260455181159	0.0600196774193548
AT1G16060.1	104.259839094203	0.0821561290322581
AT3G17240.1	104.224881992754	1.7639135483871
AT1G47510.1	104.188667681159	0.0848346774193548
AT5G48300.1	103.93227807971	0.0740587096774194
AT3G05840.1	103.842531702899	9.37293032258065
AT3G28900.1	103.726765797101	0.0815881451612903
AT5G45750.1	103.593400362319	0.0954917741935484
AT1G56220.1	103.507525072464	0.140042580645161
AT2G37270.1	103.463432101449	1.18479112903226
AT5G47780.1	103.359240253623	0.0931212096774194
AT4G29735.1	103.033292282609	1.19369491935484
AT5G50370.1	102.899746847826	0.205235403225806
AT3G02780.1	102.857515869565	1.16193637096774
AT2G20990.1	102.775898043478	2.19546548387097
AT5G62880.1	102.741541811594	3.95150459677419
AT1G64520.1	102.708599456522	0.416242258064516
AT3G47836.1	102.458239601449	3.31620241935484
AT2G10410.1	102.270078586957	0.672217741935484
AT1G06760.1	102.208914710145	0.375347903225806
AT3G26070.1	101.927329782609	5.1220975
AT5G67360.1	101.872018369565	0.345354919354839
AT2G17730.1	101.688347028986	0.253135564516129
AT3G53460.1	101.672615289855	1.23209096774194
AT4G04210.1	101.618771449275	0.0483145967741936
AT5G10780.1	101.554024057971	2.24292056451613
AT2G43795.1	101.486168695652	0
AT1G63770.4	101.348445398551	2.02799580645161
AT1G06550.1	101.051732789855	0.21850814516129
AT2G13560.1	100.971105507246	0.825228225806452
AT5G45390.1	100.971087318841	0.0402620967741935
AT2G29700.1	100.801042282609	0.63685814516129
AT5G44480.1	100.749070398551	0.118810725806452
AT5G56010.1	100.587222463768	0.526142096774194
AT5G09510.2	100.527865869565	1.34944943548387
AT3G62030.1	100.073891086957	3.17972322580645
AT1G12180.1	99.9919735869565	0.087435564516129
AT3G61070.1	99.9670700362319	5.48289032258065
AT2G29530.2	99.964425	0.554214193548387
AT5G50100.1	99.854791884058	4.34158491935484
AT4G31990.2	99.7290400724638	0.687119758064516
AT4G13530.1	99.698022826087	1.47062790322581
AT1G09155.1	99.5738468115942	1.3613664516129
AT1G29150.1	99.548522173913	1.30734935483871
AT1G32470.1	99.3765839855073	0.176507177419355
AT5G30510.1	99.3093847463768	0.206618225806452
AT1G73390.2	99.3082818478261	0.264134032258065
AT5G65110.1	99.2348960507246	3.22150774193548
AT5G55530.1	99.0900075	0.339581451612903
AT1G12050.1	98.9912650362319	0.0956379838709678
AT2G43550.1	98.955220326087	0
AT3G44735.1	98.8434784782609	0.240458790322581
AT3G24170.1	98.8231066666667	0.229729193548387
AT5G35630.3	98.4589116666667	0.0432918548387097
AT5G61380.1	98.4256661956522	0.159523548387097
AT5G54510.1	98.4249443115942	0.0852857258064516
AT3G12290.1	98.3383760869565	0.6456675
AT3G05640.1	98.333005942029	0.09248
AT1G73500.1	98.1517210144928	0.575350725806452
AT4G16380.1	98.1334931884058	0.548647741935484
AT1G49140.1	98.0214526449276	8.44442
AT4G18710.1	97.835035	0.0245224193548387
AT3G52850.1	97.7867843115942	0.178993790322581
AT1G49410.1	97.4294379710145	0.250558225806452
AT1G31910.1	97.3729018115942	3.08876661290323
AT1G74560.1	97.2996075362319	0.152750080645161
AT4G38860.1	97.1200569927536	1.17433564516129
AT1G52220.1	97.0814050724638	0.811636290322581
AT3G08690.1	97.0572697463768	0.556372741935484
AT4G15800.1	96.912535326087	0.155214596774194
AT3G53730.1	96.9100403985507	3.08410088709677
AT1G51760.1	96.8899173188406	0.217223387096774
AT5G03160.1	96.689598442029	1.76797322580645
AT4G25050.1	96.6446082246377	1.48228887096774
AT1G02470.1	96.6420416666667	0.516428709677419
AT3G28050.1	96.6086856884058	2.87748620967742
AT2G27030.1	96.3149210869565	0.310362580645161
AT5G10160.1	96.171238442029	0.255118306451613
AT4G30950.1	96.1122744927536	2.11301274193548
AT5G25610.1	95.6394052536232	0.0893741129032258
AT5G55190.1	95.4643888768116	5.64781467741935
AT5G50200.1	95.4014261231884	0.0467045161290323
AT1G54270.1	95.0779850362319	2.21406564516129
AT2G18110.1	94.9048534782609	3.36580266129032
AT5G06320.1	94.8948597463768	0.426463709677419
AT5G50870.1	94.6883555072464	3.95021217741936
AT5G15090.1	94.6369260507246	1.27104927419355
AT4G18280.1	94.565711884058	0.180747580645161
AT2G19730.1	94.5165133695652	0.304577903225806
AT1G29910.1	94.4904498913044	8.41521701612903
AT1G52280.1	94.4096733333333	5.91656290322581
AT1G72710.1	94.3675023550725	0.16907685483871
AT4G19460.1	94.3133899275362	0
AT3G61640.1	94.2450400362319	0.875216129032258
AT5G65300.1	94.1994556521739	0.210194919354839
AT1G73390.3	94.1331708695652	0.395278306451613
AT1G04220.1	94.1101727173913	0.0922917741935484
AT5G04830.2	94.0588994565217	0.996718387096774
AT1G35680.1	93.9677358695652	0.0336620161290323
AT3G08530.1	93.9232393478261	0.918104758064516
AT5G44730.2	93.7966632246377	0.429331370967742
AT4G31800.1	93.7846032971014	0.073555564516129
AT1G07080.1	93.7253911231884	2.64533620967742
AT2G44160.1	93.7150731521739	0.549885241935484
AT5G19140.1	93.4913419927536	0.266035322580645
AT3G03150.1	93.3779750362319	0.349871129032258
AT5G44670.1	93.3430747101449	0.363044274193548
AT5G62390.1	93.2604643478261	0.165114758064516
AT1G24020.1	93.1880675	0.267326693548387
AT1G23820.1	93.1363642028986	4.39376459677419
AT5G25980.2	93.1058414492754	0.355421774193548
AT1G21830.1	92.8475746014493	0.559986290322581
AT4G33040.1	92.7167317391304	0.156245080645161
AT4G36040.1	92.6868435869565	2.26174508064516
AT1G75840.1	92.5031717753623	2.11413387096774
AT5G48230.2	92.4750527173913	0.586687580645161
AT1G10370.1	92.4574255797101	0.222188629032258
AT4G33610.1	92.4495497463768	0
AT3G17800.1	92.4332219565217	3.94714282258064
AT2G36460.1	92.4145847826087	0.427506451612903
AT4G23850.1	92.3218472101449	2.99864411290323
AT1G79530.1	92.1395700724638	0.375875967741935
AT4G23650.1	92.1009024637681	0.101713629032258
AT1G78210.1	91.9995541304348	0.0826229838709677
AT5G53140.1	91.8908208695652	0.312395887096774
AT1G02560.1	91.7370751449275	2.08790048387097
AT3G48610.1	91.6629516666667	0.242202661290323
AT1G45688.1	91.643029384058	0.0287647580645161
AT4G38460.1	91.3845711594203	0.546548951612903
AT5G64370.1	91.3315344565218	0.231956612903226
AT5G54500.1	91.2138739855072	0.132913064516129
AT3G25040.1	91.2110972463768	1.54941677419355
AT1G32210.1	91.1103357246377	3.17605516129032
AT3G10850.1	91.0869732608696	0.220559274193548
AT3G03990.1	91.0849121376811	0.0563185483870968
AT3G02630.1	91.0738303985507	0.346413790322581
AT2G43360.1	90.9421390942029	0.212602096774194
AT5G20620.1	90.8525514855073	5.85537411290323
AT5G64740.1	90.8015534782609	0.959664758064516
AT4G20320.1	90.7412173188406	0.187027741935484
AT5G03290.1	90.6129144565218	2.82116822580645
AT1G10500.1	90.4993863405797	0.892996774193548
AT5G23850.1	90.3568564130435	0.081858064516129
AT4G12410.1	90.1847305797102	0
AT5G59730.1	90.1413288768116	0.0339528225806452
AT3G02600.2	90.0959760144928	6.08752725806452
AT2G30060.1	90.081773442029	0.955862096774193
AT1G12780.1	90.0491516304348	1.17224362903226
AT1G20010.1	89.9139797463768	0.485574193548387
AT3G01740.1	89.7309156521739	0.541313225806452
AT1G10200.1	89.6326452173913	0.0478332258064516
AT4G30960.1	89.5665825724638	0.105374838709677
AT5G24570.1	89.5260751449275	0
AT1G35320.1	89.1774358695652	7.22204943548387
AT5G49800.1	89.1169332246377	0
AT1G76890.2	89.0473747463768	1.25733443548387
AT1G59970.1	88.9586151086956	0.831333467741936
AT1G79230.1	88.8339883333333	1.42098379032258
AT5G44630.1	88.8302621014493	0.0883936290322581
AT1G28580.1	88.699035326087	0.1044375
AT3G22320.1	88.6522060869565	3.78007322580645
AT3G05220.1	88.6356901086957	0.315942983870968
AT1G05190.1	88.5661928623188	0.0802777419354839
AT4G34260.1	88.5078569927536	1.36637298387097
AT2G38120.1	88.5052630072464	0.340996209677419
AT1G67730.1	88.4228832246377	0.214533790322581
AT5G60640.1	88.3328936594203	1.82785338709677
AT3G02540.1	88.2835246014493	0.381282661290323
AT1G31170.1	88.2816514855073	0.823342822580645
AT2G30620.1	88.2373307246377	0.14116
AT1G16700.1	88.1985611231884	5.09028959677419
AT1G32230.2	88.1023671739131	7.93605016129032
AT1G05720.1	87.9833423550725	0.156559435483871
AT4G35880.1	87.949258768116	0.511324758064516
AT1G56220.3	87.8774276811594	0.13736935483871
AT5G06720.1	87.7818619927536	0.303412419354839
AT1G70560.1	87.7778280797101	0.136782661290323
AT1G01550.2	87.7634363768116	0.255650322580645
AT5G42190.1	87.6635814855073	0.608950161290323
AT5G05780.1	87.5986051086957	0.565637903225806
AT4G37910.1	87.5639526811594	2.3049589516129
AT2G47270.1	87.4304072826087	0.038025
AT2G17200.1	87.4091332971014	2.51634612903226
AT1G53840.1	87.1027702173913	0.561697661290323
AT3G50810.1	86.8886544927536	0.116056451612903
AT2G32060.2	86.8842519565218	0.217026693548387
AT3G62450.1	86.7792343115942	4.07656080645161
AT2G32580.1	86.7208849637681	0
AT1G18070.1	86.6520221376812	2.21505588709677
AT5G22920.1	86.4630860869565	0.807995483870968
AT5G44620.1	86.2269630072464	0.0833662903225806
AT4G17520.1	86.2217386594203	0.0393957258064516
AT2G21970.1	86.1585858333333	1.44600508064516
AT4G10610.1	86.0345195652174	0.0292486290322581
AT1G47970.1	85.9339988043478	0.286500887096774
AT4G38130.1	85.9002725362319	0.343863467741935
AT3G13870.1	85.8106051449275	1.13142266129032
AT4G18480.1	85.7950714130435	0.139633064516129
AT1G14360.1	85.7881281521739	3.08743903225806
AT2G26250.1	85.6498694202899	0.0284607258064516
AT2G30110.1	85.5238188768116	3.12742629032258
AT4G31860.1	85.491228442029	0.243880564516129
AT3G22275.1	85.4807584782609	0.0569991935483871
AT4G31130.1	85.4580992753623	3.91687629032258
AT1G69460.1	85.4569355072464	0.0506212096774194
AT3G15353.1	85.2262833695652	0.523353629032258
AT4G19700.1	85.1842110869565	0.0377432258064516
AT5G25940.1	84.9198625	4.71225935483871
AT1G64510.1	84.8440181884058	0.244769032258065
AT3G54010.1	84.6257163405797	0.0964683870967742
AT4G08390.1	84.6184389855073	0.191542983870968
AT3G26180.1	84.5174659782609	0.0605290322580645
AT1G32060.1	84.3531984782609	0.0267545967741936
AT5G19600.1	84.3342925724638	0.589198790322581
AT3G10570.1	84.325344057971	0.188940887096774
AT3G04870.1	84.3180579347826	0.201161935483871
AT5G49820.1	84.2678975362319	0.376354838709677
AT5G57655.2	84.2650135869565	0.295522741935484
AT1G19790.2	84.1553898550725	0.0250698387096774
AT4G35980.1	84.010814057971	2.7091889516129
AT2G09990.1	83.9807446739131	0.154980241935484
AT1G12090.1	83.9205308695652	0.136684193548387
AT4G36130.1	83.8995721014493	0.467863629032258
AT4G27000.1	83.8906911956522	3.67303443548387
AT4G14270.1	83.8492510144928	2.73834427419355
AT2G30520.1	83.7625845652174	0.053035564516129
AT3G62840.1	83.7035126086957	0.115906612903226
AT3G14395.1	83.6118039492754	0.317871532258065
AT2G22970.1	83.5759165217391	0.0307588709677419
AT1G03680.1	83.5745735869565	0.543845403225806
AT5G61210.1	83.4498685507246	0.540275080645161
AT1G47830.1	83.4129319565217	4.5603814516129
AT5G03880.1	83.2050086956522	1.00320459677419
AT5G28050.1	83.1397636231884	0.233563467741935
AT5G59150.1	83.1201921739131	6.11889596774193
AT4G26690.1	83.1015068478261	0.126383064516129
AT3G11660.1	82.9556835507246	0.301058306451613
AT1G76880.1	82.8398574275362	0.121715483870968
AT4G34640.1	82.827460326087	7.91363620967742
AT1G01540.2	82.661971557971	0.0100745161290323
AT1G67560.1	82.4690143115942	0.118550725806452
AT4G12590.1	82.445287826087	0.617723951612903
AT2G47070.1	82.3569075724638	0.373271209677419
AT4G08685.1	82.2454409782609	0.198660967741935
AT3G53610.1	82.155609384058	4.78570266129032
AT1G20200.1	82.1515104710145	0.132654032258065
AT4G35220.1	82.1211346376812	0.414501129032258
AT5G08590.1	81.9953176811594	0.644458387096774
AT2G34655.1	81.8930073913044	0.296247177419355
AT1G73885.1	81.7567174275362	1.26474266129032
AT3G01750.1	81.6550685869565	0.150970322580645
AT1G52890.1	81.5082398913044	0.122360887096774
AT1G72510.1	81.4589264855072	1.02911782258065
AT3G11400.1	81.3293955434783	0.0772482258064516
AT1G75300.1	81.1368417028986	0.231959435483871
AT3G62020.1	81.1366398550725	2.05175080645161
AT2G44610.1	81.0760419927536	6.4637489516129
AT1G54100.1	81.0196246014493	0.836524758064516
AT1G23040.1	81.0055496014493	0
AT4G25740.1	80.9938566304348	0.110887258064516
AT2G33800.1	80.8798886594203	0.178701451612903
AT3G27380.1	80.7791718478261	6.86100233870968
AT1G64650.1	80.7387441666667	0.0433316935483871
AT4G14695.1	80.7068639130435	0.480375887096774
AT1G11860.1	80.6690497463768	0.0978752419354839
AT1G53850.1	80.5179921376812	0.198506370967742
AT5G60340.1	80.4407629347826	1.32296
AT1G04680.1	80.3020157608696	0.124773306451613
AT4G23680.1	80.2108865217391	0.40547435483871
AT4G10840.1	80.1453760507246	0
AT1G75370.1	80.1055760869565	0.659528387096774
AT5G49970.1	80.0073757971014	4.78834693548387
AT1G52565.1	80.0059210507246	0.269038306451613
AT2G11240.1	79.942229673913	0.103334838709677
AT5G58375.1	79.8602026086957	0.881683467741936
AT1G29230.1	79.8516619202899	0.148966209677419
AT5G24930.1	79.7587154710145	0.191568709677419
AT3G06350.1	79.7517440217391	4.08464927419355
AT5G55070.1	79.7292559782609	3.86670491935484
AT5G45550.1	79.6558963405797	3.44297677419355
AT1G03130.1	79.5209063768116	0.802635564516129
AT3G18280.1	79.4928406884058	0.111682580645161
AT3G06650.1	79.4833116666667	0.826068709677419
AT1G77590.1	79.473456557971	0.59398935483871
AT2G44130.1	79.4704225	0.971302338709678
AT5G40580.2	79.4377821376812	0.0988912096774194
AT3G02190.1	79.3844811594203	0.603636048387097
AT3G15480.1	79.2677730797102	0.119101451612903
AT3G52580.1	79.266282826087	1.15380516129032
AT2G30500.2	79.2397788405797	1.31269241935484
AT2G33810.1	79.2313342391304	0.109719274193548
AT1G65370.1	79.1882326811594	0.205907903225806
AT1G27045.1	79.0806306521739	0.095769435483871
AT1G06530.1	79.0201062318841	2.86884903225806
AT1G62990.1	78.9581071376812	1.51771072580645
AT5G27670.1	78.9387148188406	0
AT3G09440.1	78.847752826087	0.0975229838709677
AT1G49970.1	78.8059281521739	0.0977242741935484
AT3G47520.1	78.7588685144928	0.0935804838709677
AT3G11130.1	78.7350249637681	2.61214669354839
AT3G48000.1	78.636440615942	0.102489435483871
AT3G63490.1	78.6313092753623	0.104261774193548
AT4G07390.1	78.4757713768116	0.355578064516129
AT1G12230.1	78.3732398550725	0.19019435483871
AT5G45940.1	78.1657479347826	0.043650564516129
AT1G67250.1	78.1527301811594	0.297465806451613
AT1G62710.1	78.0824953623189	0.0878623387096774
AT4G39220.1	78.0399036231884	1.79022983870968
AT1G06650.2	78.0389580072464	0.242174032258065
AT1G16810.1	78.0024185144928	1.61049516129032
AT5G56350.1	77.9992337318841	0.342563064516129
AT5G51070.1	77.9982404710145	0.0297800806451613
AT1G74270.1	77.9978931521739	0.362673306451613
AT1G33560.1	77.8308777898551	0
AT3G56150.1	77.7370879347826	6.12339943548387
AT5G37600.1	77.7250422463768	0.203151048387097
AT1G20050.1	77.7135480434783	0.284272580645161
AT4G17040.1	77.5860391304348	0.106985806451613
AT2G25080.1	77.5216689492754	1.55539532258065
AT3G58170.1	77.4637021014493	0.716650887096774
AT4G25370.1	77.3426402173913	1.78274016129032
AT3G03780.2	77.21793	0.650392096774194
AT1G72150.1	77.1956189492754	0.0734766935483871
AT2G26140.1	77.1433397826087	2.8277614516129
AT5G59770.1	77.1266211956522	0.0508660483870968
AT1G04250.1	77.1181468115942	0.260695161290323
AT5G08260.1	77.1119114130435	0.400278951612903
AT4G14880.1	76.9711781521739	0.390016209677419
AT5G11170.1	76.9526973913044	4.6036625
AT4G24820.1	76.7699645289855	3.60610758064516
AT1G57765.1	76.5338732608696	2.04735709677419
AT5G17700.1	76.4804764130435	0.0897796774193548
AT3G54840.1	76.4377455072464	1.3639360483871
AT4G34180.1	76.2624753623189	1.57509258064516
AT5G48180.1	76.1464224275362	2.22184524193548
AT3G27160.1	75.9724959782609	1.77725362903226
AT2G25310.1	75.9704540942029	0.494356532258065
AT5G65050.3	75.9266830072464	1.44078314516129
AT5G57040.1	75.8843670652174	1.1568185483871
AT1G63120.1	75.8584438768116	0.101423709677419
AT3G55800.1	75.8418000724638	0.0485766935483871
AT2G22670.1	75.7812994565217	0.0380858870967742
AT3G61440.1	75.7526894202899	0.245491048387097
AT3G53620.1	75.5410633333333	0
AT1G65960.2	75.5382360507246	0.799696774193548
AT4G02930.1	75.5325404347826	1.02308838709677
AT1G49660.1	75.2800604347826	0.598101693548387
AT1G66540.1	75.0511782971014	0.0660395161290323
AT3G10190.1	74.8711673188406	0.13576064516129
AT1G09130.1	74.8450749275362	3.42657370967742
AT1G10840.1	74.8103289130435	4.54285064516129
AT1G60010.1	74.7224535144928	0.0740220967741935
AT2G38550.1	74.5873640942029	0.110393225806452
AT1G12410.1	74.5645948188406	0.160273629032258
AT1G80500.1	74.511518115942	4.10246677419355
AT4G39400.1	74.5106094927536	0.102482016129032
AT2G45300.1	74.331055326087	2.24838169354839
AT5G47110.1	74.209102173913	0.0971326612903226
AT5G59140.1	74.1248520652174	3.03746459677419
AT1G15950.1	74.1179444565217	0.127272580645161
AT3G16850.1	74.09905	0.248747741935484
AT5G14800.1	74.0485947463768	5.47725387096774
AT3G59850.1	73.9259643478261	0.0885997580645161
AT1G01610.1	73.8674558333333	0.0237982258064516
AT5G49540.1	73.801816268116	0.330362903225806
AT4G00570.1	73.7835651449276	4.19321193548387
AT4G22820.1	73.7268489130435	3.58447282258065
AT1G15370.1	73.6832925362319	4.65843927419355
AT1G02335.1	73.6471614492754	0.0984442741935484
AT4G35450.1	73.5824772463768	0.786155403225806
AT5G08300.1	73.5697107971015	0.425624919354839
AT4G12600.1	73.5641060869565	0.161527903225806
AT4G05320.5	73.5380232971015	1.37126322580645
AT5G46150.2	73.5247655797102	5.5237689516129
AT2G01470.1	73.5202677898551	1.00221870967742
AT1G55840.1	73.5181819565217	0.396562338709677
AT4G34190.1	73.5150399637681	3.85079758064516
AT2G10940.1	73.5108737681159	0.107489516129032
AT2G39660.1	73.5000505797101	0.0984165322580645
AT3G13450.1	73.4724017391304	0.435393548387097
AT5G09620.1	73.4165848550725	1.32395766129032
AT2G42300.1	73.1144933333333	0.635613951612903
AT3G59600.1	73.0922544565217	0.833813548387097
AT5G20890.1	73.0814802536232	5.57861008064516
AT3G17940.1	73.0144816304348	0.624801129032258
AT1G06640.1	73.0008070652174	0
AT4G12870.1	72.9956311231884	0.178893064516129
AT5G05200.1	72.9427601086957	0.25768314516129
AT3G47833.1	72.8282960869565	2.3298585483871
AT1G66150.1	72.7563342391304	0.0827637096774194
AT4G22730.1	72.6658922101449	0.312380080645161
AT2G25970.1	72.6569382246377	0.307902338709677
AT3G21550.1	72.6272349275363	1.03786758064516
AT1G01630.1	72.4834396014493	0.104946129032258
AT5G49760.1	72.4012565942029	0.0877816129032258
AT5G28750.1	72.3006242753623	0.50050314516129
AT4G38790.1	72.2806925362319	1.92081282258065
AT1G24510.1	72.18853	0.237608629032258
AT4G35260.1	72.1684500724638	3.53198475806452
AT5G67510.1	72.1334993115942	0.183742983870968
AT3G48410.1	72.1147102173913	0.693106612903226
AT5G43850.1	72.0972731521739	0.223965322580645
AT4G26080.1	72.0876725362319	5.44900685483871
AT3G55690.1	72.0813906521739	0.0119652419354839
AT3G22200.1	72.0053175	0.869365080645161
AT2G37600.1	72.0022175362319	0.235165967741936
AT1G54080.1	72.0016523188406	0.779999193548387
AT2G46870.1	71.9290280434783	0.898241693548387
AT3G13460.1	71.9259451811594	1.64968580645161
AT5G19690.1	71.8056992753623	0.372739193548387
AT4G33670.1	71.7130584782609	1.00418282258065
AT1G68300.1	71.711930615942	1.01636362903226
AT2G30200.1	71.6618976811594	0.1435525
AT5G04550.1	71.6462138043478	0.132374838709677
AT4G18670.1	71.571982173913	0
AT1G01430.1	71.5175871014493	0.0642235483870968
AT5G22500.1	71.4248361956522	0.246446209677419
AT2G37540.1	71.4048674275362	1.68490758064516
AT4G33565.1	71.393657826087	0.0991509677419355
AT5G54900.1	71.3499535869565	0.506837419354839
AT5G11200.1	71.316195942029	0.750337983870968
AT3G27570.1	71.279014673913	0.260389677419355
AT5G25560.4	71.2212842391304	2.88782024193548
AT3G57090.1	71.1584276086956	6.91118532258064
AT4G37790.1	71.1049189492754	0.00870032258064516
AT2G01720.1	71.0467991304348	0.0602893548387097
AT5G20820.1	71.0348697826087	0
AT4G39260.2	70.9552999637681	0.740692903225806
AT1G70730.1	70.945610942029	2.43169096774194
AT5G63680.1	70.9180548188406	0.559919596774194
AT2G05620.1	70.8930121014493	3.90627024193548
AT4G22150.1	70.7550392753623	0.0491926612903226
AT2G45140.1	70.7379414492754	3.6091685483871
AT1G66480.1	70.6879867028986	0
AT1G22520.1	70.6432284057971	1.10607362903226
AT5G09730.1	70.6113194927536	0.0894270161290323
AT5G19990.1	70.5492608695652	1.09862403225806
AT4G01050.1	70.527985615942	0.545678548387097
AT1G48030.1	70.5107799637681	1.53822379032258
AT3G13120.1	70.4744443478261	0.363802822580645
AT2G43530.1	70.4328399275362	0.0139152419354839
AT5G27430.1	70.4177628623189	2.27379685483871
AT3G28940.1	70.3866597826087	0.120765161290323
AT3G25230.1	70.3258540217391	1.31692258064516
AT1G11475.1	70.2511616304348	0.308569274193548
AT3G06035.1	70.2292562681159	0.151571935483871
AT3G14420.1	70.1071536956522	0.422639919354839
AT3G25760.1	70.0363695289855	0
AT4G28300.1	69.907910326087	0.154634274193548
AT1G01570.1	69.902064384058	0.350280483870968
AT5G59050.1	69.816816884058	0.275207177419355
AT1G63290.1	69.7515896014493	0.384143790322581
AT1G24260.2	69.7373027173913	0.12022564516129
AT5G04850.1	69.7368742028986	0.556856209677419
AT4G31480.1	69.6250905072464	3.59692322580645
AT3G62700.1	69.4031671376812	0.670985080645161
AT2G40290.1	69.3103351449275	1.51801411290323
AT4G17100.1	69.246760326087	0.316856532258065
AT4G10300.1	69.0541451449275	1.53257911290323
AT5G54750.1	68.8992652173913	1.28925306451613
AT5G03040.1	68.8992551811594	0.279338548387097
AT1G13390.2	68.8544875724638	0.140437177419355
AT3G13772.1	68.8110176811594	1.8853575
AT4G02980.1	68.7761743115942	1.89944798387097
AT2G05310.1	68.6925107608696	0.0802370967741936
AT3G22910.1	68.6570812681159	0.0600961290322581
AT1G70660.1	68.537643115942	0.891391693548387
AT2G17420.1	68.5354356884058	3.65198620967742
AT4G24280.1	68.5345819927536	0.86503
AT5G59420.1	68.5104257608696	2.33120225806452
AT1G76550.1	68.4958067028986	0.0917645161290323
AT1G33240.1	68.4915527898551	0.391939919354839
AT3G24050.1	68.4081199637681	1.46088435483871
AT5G40810.1	68.3929364130435	0.886286693548387
AT3G17000.1	68.3890157246377	5.20548637096774
AT5G67070.1	68.3616464855073	0.168969838709677
AT2G43120.1	68.337099673913	4.86841048387097
AT4G12290.1	68.3254759057971	0.0600097580645161
AT5G66120.2	68.2609729710145	0.261890161290323
AT1G04440.1	68.2384732608696	5.58481588709677
AT1G62790.1	68.1854147826087	0.104815
AT4G18030.1	68.1486019202899	0.0582334677419355
AT3G02600.4	68.1455004347826	6.10011991935484
AT3G47960.1	68.0715457971015	0.197780322580645
AT2G15960.1	68.0411060507246	0.248323709677419
AT5G65910.1	68.0388697826087	0.103569758064516
AT2G21390.1	68.0039313043478	2.24517532258065
AT2G40590.1	67.9947028623188	0.185267419354839
AT1G29418.1	67.9549354347826	1.21159306451613
AT4G28780.1	67.8664744565217	4.74885467741935
AT1G53010.1	67.8425154347826	0.824767661290323
AT3G50685.1	67.8340571739131	0.497636209677419
AT1G32990.1	67.8190088043478	0.264299193548387
AT1G06410.1	67.8079125	2.52391217741935
AT1G62040.1	67.7378671376812	4.05958669354839
AT3G47550.3	67.7366168478261	1.87441040322581
AT4G22670.1	67.5311571376812	0.266276209677419
AT4G21450.1	67.5244747101449	1.39203137096774
AT3G48990.1	67.49327	6.27686177419355
AT2G20580.1	67.4781322463768	3.28228766129032
AT2G29730.1	67.3995593115942	0
AT2G12480.1	67.3976199275362	0.0169545967741935
AT5G09650.1	67.3368105797101	1.36753274193548
AT5G58330.1	67.2908481884058	0.628134677419355
AT1G78020.1	67.2204536956522	0.370915080645161
AT2G43290.1	67.1435982246377	0.141150322580645
AT1G69830.1	67.0547378985507	0.226442096774194
AT2G45400.1	66.8826671014493	0.283623306451613
AT1G14900.1	66.7296664855073	0.16318685483871
AT4G25210.1	66.6174548913043	0.896734193548387
AT1G74970.1	66.606931884058	0.0919567741935484
AT4G32930.1	66.5760812318841	0.41860935483871
AT1G72970.1	66.5661863043478	0.125037822580645
AT1G08570.1	66.5491234057971	0.257667258064516
AT4G15545.1	66.5285527173913	0.221884838709677
AT4G13850.1	66.5127409057971	2.00780290322581
AT5G49910.1	66.4805039492754	0.139525887096774
AT2G44520.1	66.3773266666667	0.724069677419355
AT1G13280.1	66.3473781884058	0
AT4G18040.1	66.3045386594203	0.505138387096774
AT3G20050.1	66.2817383333334	0.290119193548387
AT2G39080.1	66.1355430434783	2.08114112903226
AT1G78970.2	66.1276002898551	0.0842754838709677
AT4G35570.1	66.1233025724638	0.179421532258065
AT1G02400.1	66.0185844565218	0.290046451612903
AT4G16155.1	65.9750501449275	0.404271451612903
AT2G25964.1	65.9727317753623	1.40394314516129
AT4G24330.1	65.9510388405797	0.236893870967742
AT3G26780.1	65.9262596014493	0.542824274193548
AT5G43600.1	65.9257260144928	1.78110806451613
AT3G15690.2	65.9227620652174	0.274241370967742
AT4G21980.1	65.8817510507246	5.74699153225806
AT1G32640.1	65.8617345289855	1.38254879032258
AT4G35060.1	65.8578093115942	0.315353951612903
AT2G25250.1	65.6576341666667	1.29635379032258
AT5G07020.1	65.6429960507246	0.0456473387096774
AT3G48170.1	65.5999852898551	0.514198629032258
AT3G01310.2	65.4530835507246	0.0169672580645161
AT5G62000.2	65.3547754710145	0.0789520161290323
AT3G42790.1	65.1643547101449	3.54162322580645
AT1G70480.1	65.1503030072464	0.679027177419355
AT5G18500.1	65.1468194202899	0.109652177419355
AT4G05150.1	65.0785154710145	0.0628997580645161
AT3G14100.1	65.0260659057971	2.93906766129032
AT2G45640.1	65.0169319202899	2.18246596774194
AT1G65690.1	65.0083054347826	0
AT1G27000.1	64.9900917391304	2.27920846774194
AT2G23980.1	64.9776242391304	0.0731722580645161
AT3G11700.1	64.9316852536232	2.59648016129032
AT5G01010.1	64.8906365217391	6.08948806451613
AT3G25800.1	64.8798370652174	6.32481217741936
AT4G12840.2	64.8520263405797	0
AT4G24275.1	64.8249013405797	0.517024274193548
AT5G14910.1	64.7692951449275	0.221053951612903
AT2G39970.1	64.7099699637681	2.02773967741936
AT5G22420.1	64.6526023550725	0.077215564516129
AT1G64340.1	64.6514364492754	0.207804677419355
AT1G55490.2	64.5991392391305	0.163586370967742
AT5G23750.1	64.5519660869565	0.0193276612903226
AT2G18170.1	64.4590989130435	0.0130753225806452
AT2G40950.1	64.4529462318841	1.26899548387097
AT2G24360.1	64.3626285144928	1.99925548387097
AT5G41210.1	64.3198510507246	1.85734370967742
AT2G25950.1	64.2957689492754	0.720820806451613
AT1G09350.1	64.2592732246377	0.0814296774193548
AT5G49550.1	64.2422818115942	0.831270725806452
AT2G18570.1	64.115435	0.268010403225806
AT4G21580.1	64.0126753623188	0.0942779838709677
AT3G44890.1	64.0057680797102	0.280273225806452
AT4G12340.1	63.9978225362319	1.64251782258065
AT5G02530.1	63.8661252173913	1.35611572580645
AT2G39900.1	63.7631309057971	2.89661766129032
AT5G40760.1	63.6487557971015	1.62564403225806
AT3G59845.1	63.619348115942	0.173959193548387
AT3G45010.1	63.6052457246377	0.658451370967742
AT1G64370.1	63.5203275362319	0.561420322580645
AT1G27090.1	63.4965442028986	0.168532258064516
AT4G39490.1	63.4055388043478	0.507743387096774
AT1G54340.1	63.381401884058	0.620081532258065
AT5G13630.1	63.2444297101449	0.425964193548387
AT2G20530.1	63.2272972463768	2.37754459677419
AT2G30970.2	63.1810924637681	1.8433775
AT5G27720.1	63.0365180797101	1.4089175
AT4G02530.1	62.9193556521739	0.102004193548387
AT1G49670.1	62.8944449637681	0.216528387096774
AT4G05070.1	62.8274417028986	0.0503801612903226
AT5G40930.1	62.745075326087	5.63031314516129
AT2G28930.1	62.744804057971	0.0767862096774194
AT5G12860.1	62.6548275	0.662936048387097
AT1G53440.1	62.5740733333333	0.0777673387096774
AT1G79920.1	62.5637959057971	0.355035483870968
AT5G06130.2	62.4129852536232	0.297521451612903
AT1G11680.1	62.3960754710145	1.25404774193548
AT3G51130.1	62.3394243478261	1.91091201612903
AT4G10920.1	62.2405646376812	4.7694185483871
AT1G80600.1	62.2264246376812	0.110289758064516
AT2G47690.1	62.1979211594203	2.54450620967742
AT2G16700.1	62.1683621014493	0.0648787903225806
AT5G18860.1	62.1405498188406	0.328480080645161
AT3G55410.1	62.0876378623188	5.61422814516129
AT1G12520.1	62.0814401086957	2.44387241935484
AT2G45200.1	61.9209886956522	3.18195491935484
AT1G73080.1	61.8449808333333	0.102597258064516
AT5G07350.1	61.7978929347826	4.54017870967742
AT2G30440.1	61.7922549637681	0.151071048387097
AT3G43740.1	61.7655139130435	0
AT1G78490.1	61.7500810507246	0.0835670161290323
AT4G00340.1	61.7284840217391	0.0783508064516129
AT1G22400.1	61.6532047101449	0
AT5G16240.1	61.6097904347826	4.78418903225806
AT4G05530.1	61.5684597826087	3.218385
AT5G58490.1	61.4223632971015	3.61385959677419
AT2G40000.1	61.3813099275362	2.32886403225806
AT5G49520.1	61.313747826087	0
AT2G24420.1	61.3121667391304	1.22676911290323
AT3G57800.2	61.2299418478261	0.6864725
AT2G24300.2	61.1837480434783	0.329289274193548
AT3G54920.1	61.181415326087	0.0992674193548387
AT4G30080.1	61.1667690942029	0.149094919354839
AT5G51570.1	61.1648059057971	3.54356540322581
AT5G61780.1	60.9430936231884	3.76460322580645
AT1G60710.1	60.9135958333333	0.601448225806452
AT2G41900.1	60.902876557971	0.622300322580645
AT3G62120.1	60.7759695289855	0.189063870967742
AT3G14220.1	60.7628442028985	0.242982338709677
AT5G42850.1	60.7415077173913	0.0196762903225806
AT1G64380.1	60.6311822826087	0.0903087096774194
AT1G20110.1	60.5849516304348	5.80030927419355
AT4G00895.1	60.5780893115942	0.286219677419355
AT5G24400.1	60.5339730434783	0.183003870967742
AT1G54030.1	60.5082285869565	0
AT5G50810.1	60.3753192028986	3.24015693548387
AT2G47240.1	60.3360511956522	0.0113807258064516
AT4G34480.1	60.3184544202899	0.161145322580645
AT5G03740.1	60.3134488043478	5.67658991935484
AT1G41830.1	59.9955657971015	0.0125365322580645
AT3G46460.1	59.9677576811594	2.31548161290323
AT1G79210.1	59.946243442029	0.816904435483871
AT5G24650.1	59.9162478623188	0.901560967741936
AT4G33790.1	59.8961159057971	0.0982586290322581
AT4G38620.1	59.8874232608696	0
AT1G49430.1	59.8789929347826	0.0779754032258065
AT3G63460.1	59.8346962318841	2.45598919354839
AT1G29250.1	59.8340943478261	0.372366774193548
AT3G06860.1	59.814422173913	1.57655709677419
AT5G22440.1	59.8043176449275	0.378910806451613
AT4G00870.1	59.7059459782609	0.00811104838709677
AT4G39980.1	59.6106659057971	2.23795508064516
AT1G21080.1	59.6098300724638	2.01267072580645
AT3G05230.1	59.5742057971015	0.572457903225806
AT5G62890.3	59.5160194927536	0.152438225806452
AT3G18130.1	59.4680870289855	0.120093306451613
AT5G40770.1	59.4585888043478	0.944989516129032
AT5G62790.1	59.3916805797101	0.0670725
AT4G13270.1	59.3860933333333	1.43831524193548
AT2G01850.1	59.3472544202899	0.0662746774193548
AT1G64850.1	59.3048983333333	0.808951290322581
AT1G63720.1	59.3023213043478	1.02413935483871
AT4G15560.1	59.2333642753623	0.324747661290323
AT3G18830.1	59.2177811594203	0.239628387096774
AT2G25530.1	59.1874338768116	0.251135564516129
AT3G11730.1	59.0523997826087	0.230790887096774
AT1G01230.1	59.0390318478261	3.31141193548387
AT5G03345.1	59.0005189492754	1.79640169354839
AT1G22250.1	58.9828507971014	0.143659112903226
AT1G12440.1	58.9580444202899	0.264364193548387
AT3G53260.1	58.9021374275362	0.130039435483871
AT4G27520.1	58.8957844202899	0.0671345161290322
AT5G56890.1	58.8689505434783	0.319206290322581
AT3G46560.1	58.8521520289855	0.0826466129032258
AT5G52250.1	58.82101	0.0756075
AT1G35580.2	58.8004056884058	0.0408271774193548
AT3G16950.1	58.7302805797102	0.169707419354839
AT2G05790.1	58.7282941666667	0.0415453225806452
AT1G43700.1	58.7084770289855	0.232647338709677
AT2G17760.1	58.6293085869565	0.123358064516129
AT2G47110.2	58.5677032246377	4.85177177419355
AT2G37120.1	58.5620039492754	3.53539685483871
AT4G01290.1	58.5204570289855	3.09195612903226
AT1G68490.1	58.4805032246377	0.109443467741935
AT2G31410.1	58.4469310144928	0.975963870967742
AT1G48410.1	58.4328255072464	1.77408540322581
AT3G52220.1	58.4300259057971	4.45043346774194
AT2G26740.1	58.4159685869565	0.123029758064516
AT4G08810.1	58.3763303985507	0.0222141129032258
AT4G29670.1	58.3473237318841	1.44320677419355
AT2G43080.1	58.3372624275362	5.43151451612903
AT1G27760.3	58.3079980797102	3.00727556451613
AT1G29470.1	58.2904546376812	0.116739919354839
AT1G03170.1	58.2642429347826	0
AT2G17240.1	58.2578796376812	1.02798370967742
AT1G66670.1	58.2489426811594	1.31827717741935
AT4G16990.2	58.1920055797101	0.00890879032258065
AT1G61780.1	58.1372401086957	2.88283177419355
AT5G52390.1	57.9588972463768	0.0284658064516129
AT4G26630.1	57.9462989130435	0.604741048387097
AT4G08150.1	57.8928962318841	0.00857346774193548
AT4G35480.1	57.8912284057971	0.0654445161290323
AT3G43980.1	57.8760662681159	0.664647661290322
AT1G21190.1	57.8213869202899	0.149778306451613
AT1G19120.1	57.7717252898551	0.206557983870968
AT4G39660.1	57.6977003623188	0.0627041129032258
AT5G65270.1	57.6891390942029	0.104715564516129
AT5G25560.1	57.6790085869565	2.80239919354839
AT1G62820.1	57.6590593115942	4.18238177419355
AT3G61870.1	57.6401086594203	0.220775403225806
AT2G02780.1	57.595992826087	0.00933612903225806
AT5G53880.1	57.4978987318841	0.0200690322580645
AT1G61250.1	57.4483360869565	0.578835403225807
AT1G33970.4	57.4132648913044	0.101482177419355
AT1G20580.1	57.3971132608696	0.0499007258064516
AT2G17560.1	57.3825883333333	0.290301048387097
AT1G47710.1	57.3362309057971	2.5615589516129
AT4G38680.1	57.3214852898551	1.43958951612903
AT2G37200.1	57.3104297101449	0.374865322580645
AT3G10810.1	57.2704089855073	0.27223185483871
AT2G21190.1	57.2675037318841	1.00614830645161
AT3G54200.1	57.198380942029	0.127994758064516
AT5G20950.2	57.1972207971015	0.0237658870967742
AT3G55740.1	57.1699211594203	0.295918870967742
AT5G36890.1	57.1498108695652	0
AT1G22640.1	57.1376516666667	0.0569004032258064
AT1G78150.1	56.9809336594203	0.164405887096774
AT2G38670.1	56.9768585869565	3.40499209677419
AT2G35840.1	56.9638228623188	1.78200185483871
AT3G03920.1	56.9635364492754	1.61847758064516
AT4G21150.1	56.9335605797101	0.0624018548387097
AT1G04170.1	56.8332085507246	2.26402225806452
AT1G01720.1	56.809041557971	0.220184596774194
AT5G16660.1	56.7779950362319	0.274373870967742
AT3G48460.1	56.5766395652174	0.0368133870967742
AT3G51390.1	56.5691611956522	1.09135733870968
AT2G13360.1	56.5622949275362	0.0889076612903226
AT5G11000.1	56.5301127898551	0.391040806451613
AT3G16920.1	56.4613005797101	0.331066693548387
AT4G11260.1	56.4426957608696	1.80388217741935
AT3G44280.1	56.402875	1.16302177419355
AT3G48290.1	56.3943314130435	0
AT3G25530.1	56.3756913043478	0.270065564516129
AT3G02350.1	56.295092173913	1.02477548387097
AT1G26690.1	56.2457392028986	1.57349959677419
AT1G77440.1	56.2268206884058	0.462252580645161
AT3G03950.3	56.0846714855073	0.0938341935483871
AT5G12010.1	56.0496347826087	1.93139975806452
AT1G52360.1	56.0013180072464	0.257345887096774
AT1G27435.1	55.9535501811594	2.81352822580645
AT1G04990.2	55.933026884058	0.795622258064516
AT1G06290.1	55.9268820289855	4.73004129032258
AT3G56170.1	55.9136131884058	0.843287338709677
AT1G05270.1	55.8900559782609	4.41044290322581
AT3G16780.1	55.7243333695652	2.6850310483871
AT3G20500.1	55.718188115942	0.121272419354839
AT2G14720.1	55.653496884058	0.653750725806452
AT5G43780.1	55.6379641304348	0.263405967741935
AT4G01310.1	55.5968762681159	0.231294677419355
AT2G26230.1	55.582648115942	3.43434830645161
AT5G37260.1	55.4974621014493	0.187557741935484
AT1G32080.1	55.4685358333333	0.404984838709677
AT5G59950.1	55.4380396376812	3.95081241935484
AT3G61430.1	55.4207667391304	0.464234274193548
AT5G57360.1	55.3440868478261	1.58631846774194
AT2G43810.2	55.3323840942029	0.88783
AT4G14342.1	55.3138315217391	0.388105080645161
AT3G55420.1	55.2549723913044	0.433780967741936
AT5G17560.1	55.2251414855073	0.510941290322581
AT5G24580.1	55.200520615942	0.0105374193548387
AT4G19210.1	55.1467367028986	1.59198467741935
AT3G02730.1	55.1361068478261	0.175484919354839
AT1G78240.1	55.0933627898551	0.401904919354839
AT4G37120.1	55.0580064130435	3.23635991935484
AT5G11860.3	55.0565699637681	0.151203064516129
AT1G62300.1	55.0416411956522	2.16394016129032
AT2G01350.1	54.9712771014493	0.282993790322581
AT1G48410.2	54.9552516304348	1.77375774193548
AT1G25440.1	54.9040917753623	0.248710161290323
AT3G18140.1	54.8839467391304	5.12953338709677
AT4G25570.1	54.8345623913043	0.674706935483871
AT1G15340.1	54.8242493478261	0.227382016129032
AT5G08640.1	54.7940254347826	0.254998790322581
AT3G02200.2	54.7621499637681	0.358312983870968
AT5G09890.1	54.759845	0.348349677419355
AT3G54940.2	54.7594722101449	0.0896024193548387
AT5G09830.1	54.7141410507246	0.177001370967742
AT4G34215.2	54.6884558333333	0.0638604032258065
AT1G74640.1	54.6734551086957	2.97505314516129
AT2G43680.1	54.6676524275362	0.0647941129032258
AT4G21810.1	54.6567672826087	1.35439758064516
AT2G25430.1	54.6433529347826	0.12606685483871
AT1G61100.1	54.6318941304348	0.225925322580645
AT1G24170.1	54.4953402536232	0.441077903225806
AT2G02570.2	54.4860125	3.32965112903226
AT4G20260.2	54.4685406884058	0.39186185483871
AT5G04410.1	54.459695326087	2.57378870967742
AT1G06400.1	54.4449951811594	0.492381451612903
AT1G66200.1	54.4354057971014	0.631565322580645
AT5G35730.1	54.4271823550725	0.51766814516129
AT3G17100.2	54.4117412318841	1.78598564516129
AT3G58600.1	54.3771677536232	2.39162258064516
AT1G20810.1	54.3591657608696	0.400536935483871
AT4G01410.1	54.3233378985507	0
AT3G11830.1	54.3054892753623	0.37490435483871
AT1G60810.1	54.2421541666667	0.0739599193548387
AT5G24030.1	54.2365553623188	1.5819014516129
AT5G27640.1	54.2054722101449	3.57668798387097
AT2G37660.1	54.1782118115942	0
AT2G15290.1	54.1333459057971	0.274384596774194
AT2G35260.1	54.0903211231884	0.304980080645161
AT1G33270.1	54.0798754710145	2.00921427419355
AT4G24550.2	54.0431551086957	0.709221612903226
AT5G47770.1	54.0152067028986	1.8975314516129
AT3G06450.1	53.9169969565217	0.330638951612903
AT5G42740.1	53.782466557971	2.74179919354839
AT5G54380.1	53.7766216304348	0.0913642741935484
AT5G62190.1	53.7722406884058	0.720019516129032
AT2G38610.2	53.6716664492754	0.161725806451613
AT4G29870.1	53.6367892028986	0.105418790322581
AT5G47190.1	53.6312824637681	0.320908467741935
AT5G02810.1	53.6263768115942	3.09883524193548
AT1G08820.2	53.6164394565217	4.22620169354839
AT1G80490.1	53.5094560869565	0.900856451612903
AT1G50430.1	53.5037319202899	0.0765267741935484
AT5G04170.1	53.4878928985507	0.224011129032258
AT2G44100.1	53.4864710144928	0.201496370967742
AT4G35080.1	53.4036183695652	1.81987758064516
AT5G53350.1	53.3645164492754	1.96827379032258
AT1G20225.1	53.3549396014493	1.30463048387097
AT3G47590.1	53.3137099637681	0.151709112903226
AT1G75860.1	53.2841948188406	0.240737419354839
AT4G13200.1	53.2788343115942	0.10728685483871
AT1G16610.1	53.1870696014493	0.41545064516129
AT5G16010.1	53.1718275362319	0.228240564516129
AT1G48900.1	53.1426129710145	4.67266887096774
AT4G21500.1	53.1264343115942	0.0155241935483871
AT1G51630.1	53.099415	0.369644516129032
AT1G52190.1	53.0797804347826	2.83087967741935
AT2G41530.1	53.0762247826087	3.44347040322581
AT5G02290.1	53.0740930072464	1.10368217741936
AT4G35490.1	52.9942057246377	0.319990161290323
AT3G20100.1	52.9671269565217	0.0715246774193549
AT5G23250.1	52.8962807608696	0.289097016129032
AT3G47800.1	52.8928825724638	1.53388346774194
AT1G60420.1	52.84237	0.561263387096774
AT2G43710.1	52.8404063768116	0.155207419354839
AT4G31490.1	52.8015805797101	0.873337096774193
AT1G19670.1	52.7789351811594	0.22586685483871
AT1G01800.1	52.775946268116	0.134004677419355
AT1G80360.1	52.7706639130435	2.80950935483871
AT5G18190.1	52.7545927536232	4.82506782258064
AT1G74230.1	52.7431823913044	0.812804677419355
AT1G01300.1	52.7414739855072	0.018358064516129
AT3G03170.1	52.721232173913	1.91973193548387
AT3G63420.1	52.6330259057971	0.188596774193548
AT1G63010.4	52.6162467391304	0.545666129032258
AT1G33990.1	52.5500635144927	1.09004766129032
AT5G04870.1	52.5353839130435	0.11810185483871
AT3G09440.2	52.3569017391304	0.14644435483871
AT1G43900.1	52.2812077898551	1.40612556451613
AT1G72750.1	52.2495695289855	3.65147580645161
AT5G03890.1	52.2488468115942	0.146791129032258
AT4G17890.1	52.1705040217391	4.43344798387097
AT1G75760.1	52.1698023550725	0.167668306451613
AT1G06390.1	52.1560863405797	0.102286532258065
AT5G64430.1	52.101723115942	0.0591431451612903
AT5G45430.1	52.0591782246377	0.218034435483871
AT1G77810.2	52.0555260869565	0.238254919354839
AT2G38700.1	52.0547515217391	0.976385322580645
AT2G13100.1	51.9940757971014	1.36355588709677
AT2G06050.1	51.9645880434783	0.00946895161290323
AT5G08080.1	51.9279980797102	2.54587475806452
AT5G52510.1	51.926965326087	1.00365814516129
AT1G08580.1	51.9246273188406	4.10494217741936
AT5G62200.1	51.8947213043478	0.31064185483871
AT2G45520.1	51.8525228623188	2.38745314516129
AT3G08670.1	51.7793882608696	0.141830725806452
AT5G40630.1	51.7435557246377	0.0826148387096774
AT3G63310.1	51.7352843478261	2.84230177419355
AT2G30980.1	51.7142688043478	0.198826290322581
AT1G59610.1	51.7055320652174	2.67716032258065
AT5G63580.1	51.5949398188406	0.136826048387097
AT4G14570.1	51.5926789855072	0.0679822580645161
AT5G25280.1	51.5188847826087	0.243834274193548
AT5G27220.1	51.4854459057971	0.268318467741936
AT1G07320.1	51.4501287681159	0.0589241935483871
AT1G19920.1	51.3699639130435	0.607722177419355
AT5G21100.1	51.3659103623188	0.684067903225806
AT5G62810.1	51.3612913768116	0.126744112903226
AT1G74730.1	51.3535696376812	0.177462338709677
AT1G71820.1	51.3062442753623	3.9044760483871
AT2G34870.1	51.3050646739131	0.212189596774194
AT5G36160.1	51.3036506884058	0.879581693548387
AT1G50920.1	51.2706854710145	0.194753548387097
AT4G20980.1	51.2111351086957	0.160022903225806
AT1G15130.1	51.189829057971	1.11189782258065
AT5G12950.1	51.1891772826087	0.0584940322580645
AT4G27230.1	51.1665102898551	0.356525241935484
AT4G34150.1	51.1110180072464	4.23924629032258
AT1G80070.1	51.0570383695652	0.923942338709677
AT1G47278.1	51.0164828985507	1.62441709677419
AT3G13750.1	51.0090275362319	0.0730253225806452
AT3G57330.1	50.9981937681159	3.99884112903226
AT2G29080.1	50.9846877898551	0.811560241935484
AT4G36920.1	50.9715539855072	0.106161370967742
AT3G55130.1	50.9405710507246	0.113372983870968
AT1G33040.1	50.9112436956522	0.0995896774193548
AT1G32310.1	50.8734621014493	1.31416935483871
AT5G46750.1	50.8113177536232	0.325139032258065
AT2G23670.1	50.7981157971015	0.129152661290323
AT2G33470.1	50.7838702536232	4.98663620967742
AT3G01590.1	50.7799748913044	0.316045322580645
AT1G78680.1	50.707074057971	0.278264758064516
AT5G25760.1	50.6707329710145	1.9693339516129
AT3G17780.1	50.6645867391304	2.53423524193548
AT5G58640.1	50.6623686956522	0.844744274193548
AT3G16800.2	50.6546971376812	0.247913548387097
AT1G15860.1	50.6388245289855	2.71478975806452
AT5G38660.1	50.632561884058	0.364031451612903
AT3G46970.1	50.627576884058	0.0880790322580645
AT2G29550.1	50.6238409782609	0.699786935483871
AT5G60570.1	50.6021278985507	3.98749701612903
AT4G27440.1	50.5765255434783	0.195058548387097
AT1G04400.1	50.5576988405797	0.00817701612903226
AT5G60020.1	50.5574228985507	0.170998225806452
AT1G09795.1	50.5322527173913	3.08057532258064
AT5G66920.1	50.4772097463768	0.50097
AT2G41750.1	50.4333216304348	0.0524109677419355
AT2G32700.6	50.4033417391304	0.442757096774194
AT3G53110.1	50.3970614130435	0.220453951612903
AT5G13020.1	50.3203226811594	4.21388524193548
AT3G11500.1	50.3153873550725	0.188593225806452
AT1G44100.1	50.310039673913	0.509290161290323
AT1G71080.1	50.307612173913	0.741591048387097
AT4G35190.1	50.3037883333333	4.40948185483871
AT2G31110.2	50.2747320652174	0.110849032258065
AT5G42270.1	50.2197657246377	0
AT2G06050.3	50.1826701086957	0.0277998387096774
AT5G65260.1	50.1760747101449	1.82960338709677
AT4G09020.1	50.1239590942029	0.336121370967742
AT5G63150.1	50.0962902173913	0.173570322580645
AT1G03080.1	50.0770111956522	0.0222528225806452
AT3G51100.1	50.0662239130435	1.8698989516129
AT3G57890.1	50.0492947826087	1.41948524193548
AT1G47640.1	50.0326404710145	0
AT1G79390.1	50.0286549275362	0.869254193548387
AT1G72450.1	49.9570956884058	0.381197419354839
AT5G51890.1	49.9547933333333	2.40488870967742
AT3G16180.1	49.9413236231884	0.260944838709677
AT4G01940.1	49.9121	4.46105322580645
AT3G53140.1	49.9091293478261	0.403549677419355
AT1G45130.1	49.8915076811594	0.0529292741935484
AT1G77080.4	49.8379891304348	0.102011451612903
AT1G11000.1	49.813426884058	0.346321048387097
AT1G04630.1	49.8014825	2.47839564516129
AT2G28000.1	49.7950442391304	0.218363225806452
AT2G03870.2	49.7846382246377	0.017845564516129
AT4G01895.1	49.6986630434783	0.0959023387096774
AT1G21590.1	49.6714673188406	0.127422580645161
AT3G49430.1	49.6693268478261	0.441507580645161
AT5G64560.1	49.6515142753623	0.305460967741935
AT1G67280.1	49.6404848188406	1.3457885483871
AT2G27210.1	49.5902877898551	2.94016975806452
AT5G47870.1	49.5296176811594	0.0832184677419355
AT1G71070.1	49.5127205072464	0.0121373387096774
AT4G17270.1	49.5086298188406	0.0578142741935484
AT2G45260.1	49.5072396014493	0.129264919354839
AT2G02160.1	49.503573442029	4.39314379032258
AT4G33360.1	49.4844872463768	0.215601612903226
AT4G25835.1	49.4221658695652	0.0919629032258065
AT3G49110.1	49.4149195289855	0.36165935483871
AT3G19580.1	49.3851328623188	1.78937935483871
AT2G20690.1	49.3675425	0.634854435483871
AT2G25670.1	49.320877826087	3.24680467741935
AT5G48870.1	49.3080928623188	4.54533637096774
AT1G35620.1	49.2931142028986	0.744009838709677
AT3G20000.1	49.285541884058	0.153403951612903
AT4G24520.1	49.2786598188406	2.69468387096774
AT5G39360.1	49.2727633695652	0.366393467741935
AT4G21910.2	49.2638323550725	0.330022741935484
AT1G62430.1	49.2267027898551	0.173048064516129
AT3G47160.1	49.1674069202899	0.138444677419355
AT5G09590.1	49.1364788768116	1.94378838709677
AT4G29900.1	49.1150945289855	0.0820968548387097
AT3G11170.1	49.1015959782609	2.44482758064516
AT1G11750.1	49.0939633333333	0.1689825
AT5G49480.1	48.9839156521739	1.55313419354839
AT3G17100.1	48.9724885507246	2.65359
AT2G40880.1	48.923406557971	0.330992580645161
AT3G49390.1	48.8684660507246	1.27834153225806
AT5G62890.2	48.8413402536232	0.149381209677419
AT2G01820.1	48.829666884058	0
AT3G54960.1	48.7735529710145	1.09572088709677
AT1G53300.1	48.728175	0
AT3G27310.1	48.7045148913043	0.276418387096774
AT2G43340.1	48.6817938405797	0.0888874193548387
AT5G35630.1	48.6629955072464	0.0409459677419355
AT5G63650.1	48.6554003985507	0.61353
AT5G11760.1	48.6414294565217	0.431903951612903
AT3G21250.2	48.6151735144928	0.0878083064516129
AT2G03510.1	48.5858137681159	1.2253910483871
AT2G22795.1	48.5141289855073	3.6609560483871
AT5G12040.1	48.5104972463768	0.120292419354839
AT3G44330.1	48.4973121376812	0.424288709677419
AT1G09200.1	48.4648898913044	0.168186209677419
AT1G50480.1	48.4592852536232	0.328248548387097
AT3G14415.1	48.4537250724638	0.100414274193548
AT1G69420.1	48.4499392753623	0.197305887096774
AT1G68945.1	48.4426714130435	1.03653411290323
AT2G33210.1	48.4413517753623	0.0165454032258065
AT5G43310.2	48.4220327898551	0.0133447580645161
AT3G21230.1	48.4163021376812	0.0732964516129032
AT1G25570.1	48.4151275362319	0.104403790322581
AT4G22190.1	48.3711363768116	0.0287809677419355
AT3G47070.1	48.2924530072464	0.45865314516129
AT3G05910.1	48.2683985869565	0.176736693548387
AT2G35490.1	48.1817469202899	0.658964193548387
AT1G78890.1	48.1214498550725	1.72608314516129
AT3G04010.1	48.1088198913043	1.61452064516129
AT4G19980.1	48.0537255434783	0.0940726612903226
AT4G12880.1	48.0358107246377	0.278387096774193
AT3G07100.1	48.0221195652174	0.535850725806452
AT1G50200.1	47.9860401811594	0.886384758064516
AT4G04745.1	47.9840227898551	0.0850716935483871
AT1G65260.1	47.9618946376812	1.60557766129032
AT4G34200.1	47.9497589492754	0.932585322580645
AT1G08110.3	47.935476884058	0.234395483870968
AT5G49650.1	47.9161996376812	2.43497653225806
AT3G10740.1	47.8820222101449	0.133809516129032
AT1G27920.1	47.870589057971	0.658454596774194
AT1G04430.1	47.8311283695652	3.09779677419355
AT5G26830.1	47.8211855434783	0.348442338709677
AT1G74690.1	47.8191097101449	1.9776214516129
AT2G27190.1	47.8081013405797	0.0458901612903226
AT5G09440.1	47.7439682246377	0.743541935483871
AT1G06430.1	47.7279344565217	0.265295
AT3G17930.1	47.7157340217391	0.205267983870968
AT5G27470.1	47.6502412681159	0.461790806451613
AT5G55660.1	47.6398816304348	1.44379774193548
AT4G04340.1	47.6323536231884	0.399486129032258
AT1G32580.1	47.6298548550725	0.330511290322581
AT1G17100.1	47.6144352173913	1.34701016129032
AT5G01960.1	47.5515302898551	4.45095427419355
AT4G37330.1	47.5512885869565	0
AT4G33380.1	47.5363874275362	2.1500325
AT3G24550.1	47.4521964855072	0.0121492741935484
AT1G73980.1	47.4020526811594	0.470977016129032
AT3G50830.1	47.392828442029	0.329087419354839
AT2G31140.1	47.3344527898551	0.544668548387097
AT1G60900.1	47.3283951086957	4.00385120967742
AT1G75680.1	47.3085622101449	0.206514435483871
AT5G18580.1	47.2956607608696	2.21091927419355
AT2G29020.1	47.2541255797101	0.542872016129032
AT5G10350.1	47.2371757608696	0.377719193548387
AT4G29700.1	47.231154384058	0.126536693548387
AT5G37370.1	47.2163997101449	2.71939612903226
AT5G64250.2	47.2154705797101	0.300344435483871
AT5G24690.1	47.204019384058	1.29680758064516
AT5G14700.1	47.1756853623188	0.315939193548387
AT5G24470.1	47.1290226449275	0.0599401612903226
AT5G18110.1	47.1213987318841	1.82945556451613
AT2G40490.1	47.085550615942	0.922005725806451
AT4G31180.1	47.0825245652174	0.21478435483871
AT3G27080.1	47.077257173913	1.15345879032258
AT1G77680.1	47.0221608333333	0.191465241935484
AT5G54160.1	47.0214619202899	0.365884919354839
AT4G01370.1	47.0070386231884	0.51684435483871
AT2G29340.1	47.003859673913	0.0636258870967742
AT4G22990.2	46.9808386231884	0.195974838709677
AT5G47550.1	46.9768119565217	0.564926290322581
AT5G64960.1	46.9677104347826	1.8853664516129
AT5G07340.1	46.9405175	0.352370080645161
AT1G43190.1	46.9136688043478	1.77169580645161
AT4G39800.1	46.9002837681159	0.109890967741935
AT1G78970.1	46.8746652536232	0.0573579032258065
AT4G17330.1	46.8564361956522	4.16119661290323
AT5G22880.1	46.849987826087	0.133475
AT1G70100.3	46.8344735869565	0.124649758064516
AT2G30070.1	46.6678205434783	0.221048709677419
AT1G49600.1	46.6432048550725	0.410039274193548
AT4G19006.1	46.6421407971015	0.117524435483871
AT3G11000.1	46.6411242753623	0
AT1G78920.1	46.627848115942	1.35948774193548
AT4G39520.1	46.6190439855072	1.41497217741935
AT1G58380.1	46.5969595289855	1.66106064516129
AT3G55140.1	46.5775056884058	0.806031693548387
AT1G04800.1	46.5757951449275	0.244593225806452
AT1G75050.1	46.5716994565217	2.8988510483871
AT2G29460.1	46.5142134057971	0.0770312903225806
AT1G29880.1	46.5084034782609	0.268600564516129
[truncated: 9,095 more rows]

## Sheet: Stigma_Specifically
ID	nFPKM(stigma)	nFPKM(pollen)	shortDisc	Name
AT2G38540.1	13047.3114397826	0.278085887096774	lipid transfer protein 1	ATLTP1
AT4G38770.1	3733.20060438406	0.537944758064516	proline-rich protein 4	ATPRP4
AT3G12000.1	2629.20823699275	0.154068709677419	S-locus related protein SLR1, putative (S1)	No name
AT3G26520.1	2136.8301265942	0.278432661290323	tonoplast intrinsic protein 2	GAMMA-TIP2
AT5G24780.1	1915.13109068841	0.549666451612903	vegetative storage protein 1	ATVSP1
AT1G44970.1	1625.47628163043	0.553640564516129	Peroxidase superfamily protein	No name
AT2G34810.1	1584.84422376812	0.0269032258064516	FAD-binding Berberine family protein	No name
AT5G19880.1	1569.9714234058	0.359273064516129	Peroxidase superfamily protein	No name
AT2G37170.1	1533.76069047101	0.0710348387096774	plasma membrane intrinsic protein 2	PIP2;2
AT2G21660.1	1401.0399384058	0.711592177419355	cold, circadian rhythm, and rna binding 2	ATGRP7
AT1G55020.1	1392.70431536232	0.324723387096774	lipoxygenase 1	ATLOX1
AT4G22240.1	1370.05943224638	0.0227834677419355	Plastid-lipid associated protein PAP / fibrillin family protein	No name
AT1G65450.1	1342.32861710145	0.224595241935484	HXXXD-type acyl-transferase family protein	GLC
AT5G15970.1	1306.97486467391	0.265110080645161	stress-responsive protein (KIN2) / stress-induced protein (KIN2) / cold-responsive protein (COR6.6) / cold-regulated protein (COR6.6)	AtCor6.6
AT1G06520.1	1237.5412198913	0.0490846774193548	glycerol-3-phosphate acyltransferase 1	ATGPAT1
AT2G28950.1	1233.49903007246	0.0674547580645161	expansin A6	ATEXP6
AT1G20450.1	1132.10833304348	0.347312580645161	Dehydrin family protein	ERD10
AT1G70370.2	1111.61283246377	0.559287903225806	polygalacturonase 2	PG2
AT4G21620.1	1109.25235173913	0.100833467741935	glycine-rich protein	No name
AT1G20440.1	1077.40284333333	0.180824193548387	cold-regulated 47	AtCOR47
AT1G78040.1	1063.70520394928	0.0801956451612903	Pollen Ole e 1 allergen and extensin family protein	No name
AT1G69870.1	1043.96949057971	0.077478064516129	nitrate transporter 1.7	AtNPF2.13
AT2G45580.1	1035.44004826087	0.111441935483871	cytochrome P450, family 76, subfamily C, polypeptide 3	CYP76C3
AT1G55260.1	1030.69603963768	0.590694193548387	Bifunctional inhibitor/lipid-transfer protein/seed storage 2S albumin superfamily protein	LTPG6
AT1G25330.1	964.051961449275	0.124769677419355	basic helix-loop-helix (bHLH) DNA-binding superfamily protein	CES
AT5G09810.1	936.336734855072	0.0495884677419355	actin 7	ACT7
AT5G44020.1	890.133642246377	0.341727096774194	HAD superfamily, subfamily IIIB acid phosphatase	No name
AT4G35100.1	877.423789057971	0.487986129032258	plasma membrane intrinsic protein 3	PIP2;7
AT1G26770.1	854.11609692029	0.363557016129032	expansin A10	AT-EXP10
AT1G65980.1	819.665341376812	0.145158306451613	thioredoxin-dependent peroxidase 1	TPX1
AT1G69530.2	810.059348369565	0.0203375	expansin A1	AT-EXP1
AT3G14380.1	805.16314057971	0.141384838709677	Uncharacterised protein family (UPF0497)	No name
AT5G21090.1	799.173734130435	0.745302258064516	Leucine-rich repeat (LRR) family protein	No name
AT3G53990.1	788.58766518116	0.819469112903226	Adenine nucleotide alpha hydrolases-like superfamily protein	No name
AT4G16190.1	764.013392246377	0.099405564516129	Papain family cysteine protease	No name
AT3G23450.1	762.701395615942	0.0660029838709677	0	No name
AT5G11740.1	758.289219601449	0.409916209677419	arabinogalactan protein 15	AGP15
AT5G59310.1	751.106135471015	0.129441209677419	lipid transfer protein 4	LTP4
AT1G05850.1	745.634656050725	0.590542903225806	Chitinase family protein	ATCTL1
AT1G35310.1	734.014828586956	0.0621120967741936	MLP-like protein 168	MLP168
AT3G23050.1	692.782907608696	0.135363709677419	indole-3-acetic acid 7	AXR2
AT4G39480.1	691.206623550725	0.167693467741935	cytochrome P450, family 96, subfamily A, polypeptide 9	CYP96A9
AT1G78960.1	690.009058297101	0.869577419354839	lupeol synthase 2	ATLUP2
AT1G19570.1	673.735477463768	0.203863064516129	dehydroascorbate reductase	ATDHAR1
AT5G22980.1	666.166895398551	0.078525564516129	serine carboxypeptidase-like 47	scpl47
AT2G42540.2	662.879699528985	0.115912258064516	cold-regulated 15a	COR15
AT3G04120.1	629.179188623188	0.475258387096774	glyceraldehyde-3-phosphate dehydrogenase C subunit 1	GAPC
AT3G45970.1	614.810321992754	0.249962419354839	expansin-like A1	ATEXLA1
AT3G54820.1	595.04828442029	0.56509685483871	plasma membrane intrinsic protein 2;5	PIP2;5
AT1G08830.1	593.967115942029	0.924566935483871	copper/zinc superoxide dismutase 1	CSD1
AT2G29450.1	593.439158188406	0.147821209677419	glutathione S-transferase tau 5	AT103-1A
AT5G65020.1	592.412364239131	0.137933951612903	annexin 2	ANNAT2
AT1G13440.1	584.2897425	0.466764516129032	glyceraldehyde-3-phosphate dehydrogenase C2	GAPC-2
AT4G00360.1	582.95466	0.0793545967741936	cytochrome P450, family 86, subfamily A, polypeptide 2	ATT1
AT1G44575.1	581.028951884058	0.102322903225806	Chlorophyll A-B binding family protein	CP22
AT3G08030.1	578.469206847826	0.302097258064516	Protein of unknown function, DUF642	No name
AT1G54580.1	573.522515797102	0.320124516129032	acyl carrier protein 2	ACP2
AT1G04410.1	565.332820652174	0.0729336290322581	Lactate/malate dehydrogenase family protein	c-NAD-MDH1
AT1G56340.1	547.621099673913	0.597415483870968	calreticulin 1a	AtCRT1a
AT5G62350.1	541.706230289855	0.404209596774194	Plant invertase/pectin methylesterase inhibitor superfamily protein	No name
AT5G60390.1	533.631401992754	0.353761048387097	GTP binding Elongation factor Tu family protein	No name
AT5G20290.1	533.336171775362	0.299071209677419	Ribosomal protein S8e family protein	No name
AT1G44542.1	531.928780905797	0.0448483064516129	Cyclase family protein	No name
AT1G58360.1	521.851405398551	0.0306349193548387	amino acid permease 1	AAP1
AT5G21105.1	521.021293224638	0.808767903225806	Plant L-ascorbate oxidase	No name
AT2G38110.1	511.687957391304	0.183271209677419	glycerol-3-phosphate acyltransferase 6	ATGPAT6
AT3G17820.1	503.619918586957	0.718265322580645	glutamine synthetase 1.3	ATGSKB6
AT3G49120.1	501.775686195652	0.0302351612903226	peroxidase CB	ATPCB
AT2G36830.1	500.342907173913	0.298287258064516	gamma tonoplast intrinsic protein	GAMMA-TIP
AT1G61560.1	490.513618152174	0.00933056451612903	Seven transmembrane MLO family protein	ATMLO6
AT2G41800.1	489.914801521739	0.0268956451612903	Protein of unknown function, DUF642	No name
AT5G17920.1	475.511122463768	0.787511370967742	Cobalamin-independent synthase family protein	ATCIMS
AT4G27090.1	475.074933550725	0.373896774193548	Ribosomal protein L14	No name
AT1G06680.1	473.637090072464	0.26017	photosystem II subunit P-1	OE23
AT5G59810.1	472.853396630435	0.073616935483871	Subtilase family protein	ATSBT5.4
AT3G01530.1	469.946243405797	0.310611612903226	myb domain protein 57	ATMYB57
AT4G10340.1	467.613015833333	0.29341	light harvesting complex of photosystem II 5	LHCB5
AT2G41430.2	459.402106485507	0.125713225806452	dehydration-induced protein (ERD15)	CID1
AT3G47470.1	456.603109565217	0.357306048387097	light-harvesting chlorophyll-protein complex I subunit A4	CAB4
AT1G67430.1	455.506105942029	0.333837177419355	Ribosomal protein L22p/L17e family protein	No name
AT2G24200.1	455.499311884058	0.0759335483870968	Cytosol aminopeptidase family protein	LAP1
AT5G52240.1	452.885673985507	0.131882177419355	membrane steroid binding protein 1	AtMAPR5
AT5G53120.1	446.460231775362	0.725335080645161	spermidine synthase 3	ATSPDS3
AT3G28917.1	439.817469855072	0.0361854838709677	mini zinc finger 2	MIF2
AT5G14920.1	439.526595724638	0.129974112903226	Gibberellin-regulated family protein	GASA14
AT3G06700.1	439.038501014493	0.335882983870968	Ribosomal L29e protein family	No name
AT2G44230.1	438.964189565217	0.066760564516129	Plant protein of unknown function (DUF946)	No name
AT3G45140.1	436.169700833333	0.0729098387096774	lipoxygenase 2	ATLOX2
AT3G04400.1	435.826976956522	0.24272064516129	Ribosomal protein L14p/L23e family protein	emb2171
AT4G12800.1	435.423191086957	0.809014274193548	photosystem I subunit l	PSAL
AT1G75388.1	435.375116268116	0.538397822580645	conserved peptide upstream open reading frame 5	CPuORF5
AT1G75390.1	435.375116268116	0.538397822580645	basic leucine-zipper 44	AtbZIP44
AT4G24130.1	432.273153115942	0.0866041935483871	Protein of unknown function, DUF538	No name
AT3G53020.1	431.390298405797	0.170507177419355	Ribosomal protein L24e family protein	RPL24
AT2G30570.1	431.221127536232	0.090434435483871	photosystem II reaction center W	PSBW
AT4G09320.1	428.274700688406	0.192108951612903	Nucleoside diphosphate kinase family protein	ATNDK1
AT4G04020.1	423.42093076087	0.0860991129032258	fibrillin	FIB
AT1G22410.1	423.410049710145	0.255001048387097	Class-II DAHP synthetase family protein	No name
AT1G21750.1	420.112195507246	0.0525536290322581	PDI-like 1-1	ATPDI5
AT4G00430.1	418.73439692029	0.189835080645161	plasma membrane intrinsic protein 1;4	PIP1;4
AT5G42050.1	416.262930253623	0.121095483870968	DCD (Development and Cell Death) domain protein	No name
AT4G24190.1	415.508814637681	0.0820429032258064	Chaperone protein htpG family protein	AtHsp90-7
AT5G60390.3	412.596657246377	0.346103790322581	GTP binding Elongation factor Tu family protein	No name
AT2G47470.1	410.412542826087	0.331414112903226	thioredoxin family protein	ATPDI11
AT2G18020.1	406.241840398551	0.892288870967742	Ribosomal protein L2 family	EMB2296
AT3G49910.1	405.46211884058	0.220874516129032	Translation protein SH3-like family protein	No name
AT4G29350.1	400.047723695652	0.344067338709677	profilin 2	PFN2
AT4G13266.1	398.455333442029	0.302072822580645	0	No name
AT5G42020.1	396.861033369565	0.32217314516129	Heat shock protein 70 (Hsp 70) family protein	BIP
AT4G02770.1	395.171686666667	0.104370403225806	photosystem I subunit D-1	PSAD-1
AT1G35720.1	393.223765507246	0.722847096774194	annexin 1	ANN1
AT1G53210.1	392.156029202899	0.376096209677419	sodium/calcium exchanger family protein / calcium-binding EF hand family protein	AtNCL
AT1G31330.1	391.99801923913	0.196093709677419	photosystem I subunit F	PSAF
AT5G15530.1	387.479452065217	0.646457580645161	biotin carboxyl carrier protein 2	BCCP2
AT5G61790.1	381.987295543478	0.263514435483871	calnexin 1	ATCNX1
AT4G15000.1	378.205859891304	0.194246532258065	Ribosomal L27e protein family	No name
AT1G56070.1	375.216684782609	0.903230967741936	Ribosomal protein S5/Elongation factor G/III/V family protein	LOS1
AT5G15960.1	374.984151847826	0.216171693548387	stress-responsive protein (KIN1) / stress-induced protein (KIN1)	KIN1
AT5G40350.1	374.216756702899	0.258496209677419	myb domain protein 24	AtMYB24
AT5G11400.1	374.154563804348	0.936015483870968	Protein kinase superfamily protein	No name
AT3G43720.1	373.333569384058	0.161906612903226	Bifunctional inhibitor/lipid-transfer protein/seed storage 2S albumin superfamily protein	LTPG2
AT1G70600.1	373.118380507246	0.207751209677419	Ribosomal protein L18e/L15 superfamily protein	No name
AT3G55290.2	372.920477246377	0.467818790322581	NAD(P)-binding Rossmann-fold superfamily protein	SDRd
AT3G49220.1	372.190506413043	0.105071129032258	Plant invertase/pectin methylesterase inhibitor superfamily	No name
AT1G75750.1	370.284191702899	0.629705241935484	GAST1 protein homolog 1	GASA1
AT3G24480.1	369.332657934783	0.05236	Leucine-rich repeat (LRR) family protein	No name
AT1G43170.1	368.797580471015	0.237377822580645	ribosomal protein 1	ARP1
AT3G54890.1	365.293327862319	0.323560806451613	photosystem I light harvesting complex gene 1	LHCA1
AT5G35735.1	365.132997355072	0.110897338709677	Auxin-responsive family protein	No name
AT5G27850.1	362.641921666667	0.182301290322581	Ribosomal protein L18e/L15 superfamily protein	No name
AT1G04270.1	362.236511775362	0.75777435483871	cytosolic ribosomal protein S15	RPS15
AT1G20823.1	361.892016086957	0.143169032258065	RING/U-box superfamily protein	No name
AT1G70700.1	359.874116956522	0.0527725	TIFY domain/Divergent CCT motif family protein	JAZ9
AT4G33220.1	356.32414557971	0.19881435483871	pectin methylesterase 44	ATPME44
AT1G78040.2	355.162847753623	0.106285080645161	Pollen Ole e 1 allergen and extensin family protein	No name
AT2G41475.1	351.654297318841	0.478916129032258	Embryo-specific protein 3, (ATS3)	No name
AT1G69620.1	351.464859311594	0.391585	ribosomal protein L34	RPL34
AT5G35360.1	350.397333369565	0.204295806451613	acetyl Co-enzyme a carboxylase biotin carboxylase subunit	CAC2
AT1G30380.1	348.372911630435	0.252208790322581	photosystem I subunit K	PSAK
AT3G56060.1	345.949650181159	0.303504596774194	Glucose-methanol-choline (GMC) oxidoreductase family protein	No name
AT1G77610.1	345.269751630435	0.109606532258065	EamA-like transporter family protein	No name
AT4G36250.1	344.999662898551	0.0871770967741935	aldehyde dehydrogenase 3F1	ALDH3F1
AT1G29670.1	343.056638442029	0.34153814516129	GDSL-like Lipase/Acylhydrolase superfamily protein	No name
AT4G32460.2	340.563620942029	0.0681545967741935	Protein of unknown function, DUF642	No name
AT5G47910.1	340.485111195652	0.0647214516129032	respiratory burst oxidase homologue D	ATRBOHD
AT5G10360.1	340.228258913044	0.888383225806452	Ribosomal protein S6e	EMB3010
AT1G65450.3	339.66033423913	0.728725403225806	HXXXD-type acyl-transferase family protein	GLC
AT5G52310.1	339.478894492754	0.115758548387097	low-temperature-responsive protein 78 (LTI78) / desiccation-responsive protein 29A (RD29A)	COR78
AT5G56710.1	339.118233115942	0.154945483870968	Ribosomal protein L31e family protein	No name
AT1G61520.1	335.974614637681	0.165379516129032	photosystem I light harvesting complex gene 3	LHCA3
AT1G35180.1	332.439398804348	0.398383225806452	TRAM, LAG1 and CLN8 (TLC) lipid-sensing domain containing protein	No name
AT1G20190.1	330.877078405797	0.0963607258064516	expansin 11	ATEXP11
AT5G57660.1	328.504621449275	0.276686693548387	CONSTANS-like 5	ATCOL5
AT3G09200.1	327.218207644928	0.83521185483871	Ribosomal protein L10 family protein	No name
AT5G13450.1	326.610917355072	0.791146129032258	delta subunit of Mt ATP synthase	ATP5
AT1G60950.1	322.834698514493	0.076985564516129	2Fe-2S ferredoxin-like superfamily protein	ATFD2
AT1G08380.1	320.338186992754	0.684377419354839	photosystem I subunit O	PSAO
AT4G21960.1	314.575854130435	0.167596693548387	Peroxidase superfamily protein	PRXR1
AT3G05640.2	314.440385398551	0.10164564516129	Protein phosphatase 2C family protein	No name
AT1G22280.1	314.041873623188	0.886106774193548	phytochrome-associated protein phosphatase type 2C	PAPP2C
AT3G61110.1	313.781867065217	0.924263225806452	ribosomal protein S27	ARS27A
AT1G70370.1	311.035007572464	0.376168387096774	polygalacturonase 2	PG2
AT1G76160.1	310.123063768116	0.467277983870968	SKU5 similar 5	sks5
AT4G38810.2	309.99248807971	0.077833064516129	Calcium-binding EF-hand family protein	No name
AT4G37300.1	308.703820978261	0.148852661290323	maternal effect embryo arrest 59	MEE59
AT4G05320.4	306.574286231884	0.462097822580645	polyubiquitin 10	UBI10
AT4G32460.1	304.140446557971	0.0270707258064516	Protein of unknown function, DUF642	No name
AT2G05520.1	302.964237173913	0.179962258064516	glycine-rich protein 3	ATGRP-3
AT3G62870.1	301.92859615942	0.0894820161290323	Ribosomal protein L7Ae/L30e/S12e/Gadd45 family protein	No name
AT3G01690.1	301.443672753623	0.0406215322580645	alpha/beta-Hydrolases superfamily protein	No name
AT1G35140.1	301.132276992754	0.195924596774194	Phosphate-responsive 1 family protein	EXL1
AT5G24770.1	300.342939855072	0.0554867741935484	vegetative storage protein 2	ATVSP2
AT4G33865.1	299.382508405797	0.748019032258064	Ribosomal protein S14p/S29e family protein	No name
AT1G64670.1	299.251187753623	0.107645322580645	alpha/beta-Hydrolases superfamily protein	BDG1
AT4G20320.2	299.094815615942	0.0956447580645161	CTP synthase family protein	No name
AT1G77510.1	294.811093297101	0.143761129032258	PDI-like 1-2	ATPDI6
AT5G64350.1	294.638575833333	0.350903870967742	FK506-binding protein 12	ATFKBP12
AT3G15730.1	289.487466884058	0.148460483870968	phospholipase D alpha 1	PLD
AT3G53870.1	288.367685362319	0.27946435483871	Ribosomal protein S3 family protein	No name
AT5G67340.1	287.865511557971	0.398670967741935	ARM repeat superfamily protein	No name
AT4G16720.1	286.170829528986	0.0584832258064516	Ribosomal protein L23/L15e family protein	No name
AT3G44010.1	281.995967137681	0.440945322580645	Ribosomal protein S14p/S29e family protein	No name
AT4G25960.1	281.260230108696	0.0109346774193548	P-glycoprotein 2	ABCB2
AT2G03680.1	280.725043188406	0.462054112903226	spiral1	SKU6
AT4G14440.1	280.64100057971	0.147520161290323	3-hydroxyacyl-CoA dehydratase 1	ATECI3
AT5G39740.1	280.379111521739	0.367758548387097	ribosomal protein L5 B	OLI7
AT3G17390.1	278.181501521739	0.340695080645161	S-adenosylmethionine synthetase family protein	MAT4
AT5G37170.1	278.170184311594	0.142003790322581	O-methyltransferase family protein	No name
AT4G18100.1	277.426369202899	0.753459435483871	Ribosomal protein L32e	No name
AT3G24830.1	276.322056702899	0.557776693548387	Ribosomal protein L13 family protein	No name
AT1G48750.1	275.443850652174	0.152537580645161	Bifunctional inhibitor/lipid-transfer protein/seed storage 2S albumin superfamily protein	No name
AT2G17000.1	275.169564492754	0.020968064516129	Mechanosensitive ion channel family protein	No name
AT4G15210.1	272.561834891304	0.205385	beta-amylase 5	AT-BETA-AMY
AT1G35830.1	272.416712391304	0.533476048387097	VQ motif-containing protein	No name
AT3G23600.1	270.847401195652	0.693842338709677	alpha/beta-Hydrolases superfamily protein	No name
AT1G47128.1	268.210935036232	0.135620887096774	Granulin repeat cysteine protease family protein	RD21
AT3G04730.1	266.675963152174	0.0730014516129032	indoleacetic acid-induced protein 16	IAA16
AT5G46110.1	266.414593007246	0.292926612903226	Glucose-6-phosphate/phosphate translocator-related	APE2
AT4G32390.1	266.342040036232	0.588579919354839	Nucleotide-sugar transporter family protein	No name
AT1G20693.1	266.106174492754	0.218580967741936	high mobility group B2	HMG BETA 1
AT1G24360.1	264.261082644928	0.0531854032258065	NAD(P)-binding Rossmann-fold superfamily protein	No name
AT5G06700.1	263.100647826087	0.0558417741935484	Plant protein of unknown function (DUF828)	TBR
AT2G25520.1	262.851803188406	0.0874915322580645	Drug/metabolite transporter superfamily protein	No name
AT1G21550.1	262.502219456522	0.343291290322581	Calcium-binding EF-hand family protein	No name
AT5G64850.1	258.946301195652	0.110695887096774	0	No name
AT1G19180.1	257.947511195652	0.365726129032258	jasmonate-zim-domain protein 1	AtJAZ1
AT3G18080.1	257.869962318841	0.198023790322581	B-S glucosidase 44	BGLU44
AT1G53240.1	257.491592934783	0.122091774193548	Lactate/malate dehydrogenase family protein	mMDH1
AT3G16140.1	257.343085724638	0.757716451612903	photosystem I subunit H-1	PSAH-1
AT1G42960.1	256.385146884058	0.215134596774194	0	No name
AT5G47930.1	254.328612971015	0.0968729032258065	Zinc-binding ribosomal protein family protein	No name
AT3G02310.1	252.359839782609	0.107303870967742	K-box region and MADS-box transcription factor family protein	AGL4
AT2G17840.1	250.459757173913	0.335812822580645	Senescence/dehydration-associated protein-related	ERD7
AT2G21170.1	250.357195289855	0.288758225806452	triosephosphate isomerase	PDTPI
AT1G07230.1	249.796660398551	0.112785725806452	non-specific phospholipase C1	NPC1
AT3G22840.1	249.761144710145	0.211688870967742	Chlorophyll A-B binding family protein	ELIP
AT1G67830.1	249.222764818841	0.0417831451612903	alpha-fucosidase 1	ATFXG1
AT2G29340.2	248.257106702899	0.0426542741935484	NAD-dependent epimerase/dehydratase family protein	No name
AT1G15820.1	248.023098731884	0.40475	light harvesting complex photosystem II subunit 6	CP24
AT1G32300.1	247.332503586957	0.227506290322581	D-arabinono-1,4-lactone oxidase family protein	AtGulLO1
AT5G02870.1	246.81867384058	0.237080967741935	Ribosomal protein L4/L1 family	No name
AT3G29030.1	245.491939021739	0.0600287903225806	expansin A5	ATEXP5
AT4G34670.1	245.151277065217	0.158911451612903	Ribosomal protein S3Ae	No name
AT3G18490.1	244.785150724638	0.0577673387096774	Eukaryotic aspartyl protease family protein	ASPG1
AT3G61035.1	244.126984130435	0.1317575	Cytochrome P450 superfamily protein	No name
AT5G20270.1	241.040376268116	0.031938064516129	heptahelical transmembrane protein1	HHP1
AT5G59880.1	239.895891992754	0.876854032258065	actin depolymerizing factor 3	ADF3
AT1G79550.2	237.166448985507	0.211103790322581	phosphoglycerate kinase	PGK
AT5G20500.1	236.960343514493	0.845856209677419	Glutaredoxin family protein	No name
AT1G04040.1	236.574220144928	0.334602258064516	HAD superfamily, subfamily IIIB acid phosphatase	No name
AT1G09590.1	233.585595289855	0.994815403225807	Translation protein SH3-like family protein	No name
AT4G01026.1	233.426278985507	0.303035322580645	PYR1-like 7	PYL7
AT3G48930.1	233.162033876812	0.275925725806452	Nucleic acid-binding, OB-fold-like protein	EMB1080
AT1G21540.1	232.119616702899	0.479969838709677	AMP-dependent synthetase and ligase family protein	No name
AT2G17880.1	230.799081775362	0.356027983870968	Chaperone DnaJ-domain superfamily protein	DJC24
AT4G18960.1	230.470751630435	0.5202175	K-box region and MADS-box transcription factor family protein	AG
AT5G20700.1	230.448743007246	0.12221564516129	Protein of unknown function (DUF581)	No name
AT2G41410.1	230.204835253623	0.860527822580645	Calcium-binding EF-hand family protein	No name
AT4G36110.1	229.337679673913	0.190831612903226	SAUR-like auxin-responsive protein family	SAUR9
AT1G09210.1	225.980541884058	0.119657419354839	calreticulin 1b	AtCRT1b
AT5G62700.1	225.679185471015	0.0853579032258064	tubulin beta chain 3	TUB3
AT1G07890.1	225.672842898551	0.5909575	ascorbate peroxidase 1	APX1
AT3G53740.2	225.110736014493	0.269432580645161	Ribosomal protein L36e family protein	No name
AT4G34980.1	224.484795507246	0.673151129032258	subtilisin-like serine protease 2	SLP2
AT3G48180.1	223.81441442029	0.182734677419355	0	No name
AT3G26140.1	222.237098188406	0.0479104838709677	Cellulase (glycosyl hydrolase family 5) protein	No name
AT5G17190.1	221.797518043478	0.104827096774194	0	No name
AT5G25460.1	221.220673804348	0.1981675	Protein of unknown function, DUF642	DGR2
AT5G57780.1	220.18345173913	0.458418870967742	0	P1R1
AT3G56340.1	219.775591884058	0.233714677419355	Ribosomal protein S26e family protein	No name
AT5G05690.1	219.20993923913	0.0605065322580645	Cytochrome P450 superfamily protein	CBB3
AT3G16240.1	218.306393333333	0.628898467741935	delta tonoplast integral protein	AQP1
AT5G20900.1	217.646832173913	0.322005967741935	jasmonate-zim-domain protein 12	JAZ12
AT1G64390.1	217.033715144928	0.170342016129032	glycosyl hydrolase 9C2	AtGH9C2
AT5G65870.1	216.82690423913	0.0796787903225806	phytosulfokine 5 precursor	ATPSK5
AT1G24260.1	213.844605942029	0.110212580645161	K-box region and MADS-box transcription factor family protein	AGL9
AT5G16390.1	213.352347608696	0.264004596774194	chloroplastic acetylcoenzyme A carboxylase 1	BCCP
AT3G45600.1	212.95562865942	0.226679596774194	tetraspanin3	TET3
AT3G09500.1	210.10595076087	0.343304274193548	Ribosomal L29 family protein	No name
AT2G35060.1	209.584134130435	0.121853951612903	K+ uptake permease 11	KUP11
AT1G08360.1	208.899493152174	0.255190483870968	Ribosomal protein L1p/L10e family	No name
AT5G37020.1	207.575210797101	0.100537338709677	auxin response factor 8	ARF8
AT5G64040.1	207.234336268116	0.341908306451613	photosystem I reaction center subunit PSI-N, chloroplast, putative / PSI-N, putative (PSAN)	PSAN
AT2G37040.1	207.119659782609	0.127684516129032	PHE ammonia lyase 1	ATPAL1
AT3G12145.1	206.71015	0.519573225806452	Leucine-rich repeat (LRR) family protein	FLOR1
AT4G19420.1	206.434121195652	0.126199193548387	Pectinacetylesterase family protein	No name
AT3G26650.1	205.783649818841	0.228141532258064	glyceraldehyde 3-phosphate dehydrogenase A subunit	GAPA
AT2G02010.1	205.549772355072	0.0692141129032258	glutamate decarboxylase 4	GAD4
AT3G49720.1	204.613079818841	0.890612983870968	0	No name
AT4G05320.3	203.266561956522	0.745507903225806	polyubiquitin 10	UBI10
AT2G05100.1	202.628099094203	0.202276693548387	photosystem II light harvesting complex gene 2.1	LHCB2
AT5G07090.1	201.951399347826	0.148556290322581	Ribosomal protein S4 (RPS4A) family protein	No name
AT5G47890.1	201.441363043478	0.576045806451613	NADH-ubiquinone oxidoreductase B8 subunit, putative	No name
AT1G68560.1	201.431900724638	0.111477580645161	alpha-xylosidase 1	ATXYL1
AT1G02205.2	199.739710869565	0.0790647580645161	Fatty acid hydroxylase superfamily	CER1
AT2G27710.1	199.395127608696	0.575813306451613	60S acidic ribosomal protein family	No name
AT1G20090.1	198.826914492754	0.152039516129032	RHO-related protein from plants 2	ARAC4
AT4G34990.1	198.452334528986	0.534992580645161	myb domain protein 32	AtMYB32
AT5G60360.1	198.369467608696	0.117034112903226	aleurain-like protease	AALP
AT5G14000.1	198.331505942029	0.2990075	NAC domain containing protein 84	anac084
AT5G49460.1	197.607843913043	0.526189516129032	ATP citrate lyase subunit B 2	ACLB-2
AT5G48385.1	197.39178826087	0.0844271774193548	FRIGIDA-like protein	No name
AT5G20720.1	196.745317608696	0.0508133870967742	chaperonin 20	ATCPN21
AT3G10920.1	196.480069927536	0.496678548387097	manganese superoxide dismutase 1	ATMSD1
AT5G48900.1	194.820115905797	0.0394734677419355	Pectin lyase-like superfamily protein	No name
AT2G28470.1	194.316668731884	0.0676313709677419	beta-galactosidase 8	BGAL8
AT5G08530.1	191.462242681159	0.758883387096774	51 kDa subunit of complex I	CI51
AT3G61470.1	190.241674166667	0.26190064516129	photosystem I light harvesting complex gene 2	LHCA2
AT3G17810.1	189.136103623188	0.289747580645161	pyrimidine 1	PYD1
AT5G24610.1	185.873584094203	0.297014838709677	0	No name
AT5G20950.1	185.74769807971	0.0231277419354839	Glycosyl hydrolase family protein	No name
AT4G14560.1	185.665761666667	0.0882736290322581	indole-3-acetic acid inducible	AXR5
AT3G05560.1	185.477392608696	0.684541451612903	Ribosomal L22e protein family	No name
AT2G41820.1	184.752200398551	0.037755	Leucine-rich repeat protein kinase family protein	PXC3
AT4G13540.1	183.524767862319	0.116760967741935	0	No name
AT5G01600.1	182.580429384058	0.730995322580645	ferretin 1	ATFER1
AT3G43720.2	181.940764746377	0.878162419354839	Bifunctional inhibitor/lipid-transfer protein/seed storage 2S albumin superfamily protein	LTPG2
AT5G50080.1	181.541890869565	0.00860233870967742	ethylene response factor 110	ERF110
AT4G34620.1	181.275084456522	0.176434596774194	small subunit ribosomal protein 16	SSR16
AT1G65290.1	180.423364637681	0.149390080645161	mitochondrial acyl carrier protein 2	mtACP2
AT3G51550.1	180.016018043478	0.0803908064516129	Malectin/receptor-like protein kinase family protein	FER
AT1G56450.1	179.414082608696	0.206772580645161	20S proteasome beta subunit G1	PBG1
AT2G22470.1	179.332866702899	0.161769112903226	arabinogalactan protein 2	AGP2
AT1G19300.1	178.871427355072	0.613086048387097	Nucleotide-diphospho-sugar transferases superfamily protein	ATGATL1
AT5G65730.1	177.720285326087	0.149355241935484	xyloglucan endotransglucosylase/hydrolase 6	XTH6
AT2G40060.1	177.666045108696	0.280992419354839	Clathrin light chain protein	CLC2
AT4G33580.1	177.179314057971	0.332110403225806	beta carbonic anhydrase 5	ATBCA5
AT4G18540.1	177.110040652174	0.663697258064516	0	No name
AT1G48920.1	176.721034927536	0.207307903225806	nucleolin like 1	ATNUC-L1
AT1G51680.1	176.216410072464	0.100819596774194	4-coumarate:CoA ligase 1	4CL.1
AT2G24790.1	173.785342065217	0.183096451612903	CONSTANS-like 3	ATCOL3
AT1G01550.1	172.929925181159	0.577742016129032	Protein of unknown function (DUF793)	BPS1
AT2G28190.1	172.320275036232	0.41623	copper/zinc superoxide dismutase 2	CSD2
AT3G50500.1	171.813920471015	0.469502661290323	SNF1-related protein kinase 2.2	SNRK2-2
AT5G02450.1	170.943077826087	0.437540967741935	Ribosomal protein L36e family protein	No name
AT2G25110.1	170.580768913043	0.449700080645161	stromal cell-derived factor 2-like protein precursor	AtSDF2
AT4G16240.1	169.846714565217	0.0694020161290323	0	No name
AT5G59910.1	169.373230326087	0.109948387096774	Histone superfamily protein	HTB4
AT5G23540.1	169.305885942029	0.997307661290323	Mov34/MPN/PAD-1 family protein	No name
AT1G21460.1	168.007752065217	0.672386693548387	Nodulin MtN3 family protein	AtSWEET1
AT5G35530.1	167.81765807971	0.620555241935484	Ribosomal protein S3 family protein	No name
AT5G39050.1	167.643255289855	0.468505483870968	HXXXD-type acyl-transferase family protein	PMAT1
AT3G62650.1	167.416733478261	0.262370483870968	0	No name
AT1G76240.1	167.012161521739	0.194776129032258	Arabidopsis protein of unknown function (DUF241)	No name
AT1G63690.1	166.88450557971	0.374999516129032	SIGNAL PEPTIDE PEPTIDASE-LIKE 2	ATSPPL2
AT5G26340.1	166.415800797101	0.0412867741935484	Major facilitator superfamily protein	ATSTP13
AT5G46730.1	166.101434021739	0.0780473387096774	glycine-rich protein	No name
AT3G22890.1	165.939544528986	0.304644112903226	ATP sulfurylase 1	APS1
AT4G25850.1	165.855223297101	0.572137177419355	OSBP(oxysterol binding protein)-related protein 4B	ORP4B
AT5G33320.1	165.54144384058	0.314658951612903	Glucose-6-phosphate/phosphate translocator-related	ARAPPT
AT3G51860.1	165.446747826087	0.697957580645161	cation exchanger 3	ATCAX3
AT5G20830.1	165.426609637681	0.569989838709677	sucrose synthase 1	ASUS1
AT1G52400.1	165.335816376812	0.183982983870968	beta glucosidase 18	ATBG1
AT5G22650.1	165.123854021739	0.760436209677419	histone deacetylase 2B	ATHD2
AT3G48690.1	164.212768478261	0.0868767741935484	alpha/beta-Hydrolases superfamily protein	ATCXE12
AT1G53000.1	163.816820253623	0.6300825	Nucleotide-diphospho-sugar transferases superfamily protein	AtCKS
AT3G07410.1	163.731966956522	0.217050161290323	RAB GTPase homolog A5B	AtRABA5b
AT1G75280.1	163.33270115942	0.897911370967742	NmrA-like negative transcriptional regulator family protein	No name
AT1G65820.1	162.975994384058	0.225763629032258	microsomal glutathione s-transferase, putative	No name
AT3G18820.1	162.637660869565	0.181046612903226	RAB GTPase homolog G3F	ATRAB7B
AT5G64260.1	162.56882192029	0.327619838709677	EXORDIUM like 2	EXL2
AT1G51400.1	161.902683442029	0.17489685483871	Photosystem II 5 kD protein	No name
AT1G61560.4	161.642416992754	0.179575080645161	Seven transmembrane MLO family protein	ATMLO6
AT3G52870.1	160.510672536232	0.385042258064516	IQ calmodulin-binding motif family protein	No name
AT1G56710.1	159.29750057971	0.307669435483871	Pectin lyase-like superfamily protein	No name
AT3G55290.1	159.072769818841	0.437350483870968	NAD(P)-binding Rossmann-fold superfamily protein	SDRd
AT5G52650.1	158.96376884058	0.0968179032258065	RNA binding Plectin/S10 domain-containing protein	No name
AT1G34430.1	158.64039692029	0.444885241935484	2-oxoacid dehydrogenases acyltransferase family protein	EMB3003
AT1G07750.1	158.041151268116	0.110285725806452	RmlC-like cupins superfamily protein	No name
AT1G15930.2	157.985321775362	0.287302016129032	Ribosomal protein L7Ae/L30e/S12e/Gadd45 family protein	No name
AT5G36110.1	157.262192572464	0.0932543548387097	cytochrome P450, family 716, subfamily A, polypeptide 1	CYP716A1
AT3G63520.1	156.659091702899	0.475336290322581	carotenoid cleavage dioxygenase 1	ATCCD1
AT1G74060.1	156.160049311594	0.246449193548387	Ribosomal protein L6 family protein	No name
AT1G07890.3	155.944672028986	0.576683548387097	ascorbate peroxidase 1	APX1
AT1G23190.1	155.753630652174	0.502830161290323	Phosphoglucomutase/phosphomannomutase family protein	PGM3
AT1G73220.1	155.691144782609	0.384705564516129	organic cation/carnitine transporter1	AtOCT1
AT3G15820.1	155.287003297101	0.148989596774194	phosphatidic acid phosphatase-related / PAP2-related	ROD1
AT5G38420.1	155.004853152174	0.349239032258065	Ribulose bisphosphate carboxylase (small chain) family protein	RBCS2B
AT5G37740.1	154.744899637681	0.0882879838709677	Calcium-dependent lipid-binding (CaLB domain) family protein	No name
AT4G09650.1	154.662791775362	0.201205080645161	ATP synthase delta-subunit gene	ATPD
AT1G16880.1	154.546107753623	0.302256935483871	uridylyltransferase-related	ACR11
AT1G62380.1	154.521926413044	0.87497	ACC oxidase 2	ACO2
AT5G59890.1	154.422651485507	0.637904193548387	actin depolymerizing factor 4	ADF4
AT1G20980.1	154.380564202899	0.0540212096774194	squamosa promoter binding protein-like 14	ATSPL14
AT1G29920.1	153.422529130435	0.155396370967742	chlorophyll A/B-binding protein 2	AB165
AT5G23570.1	153.358390144928	0.104148709677419	XS domain-containing protein / XS zinc finger domain-containing protein-related	ATSGS3
AT3G52500.1	152.852266050725	0.449541693548387	Eukaryotic aspartyl protease family protein	No name
AT4G35350.1	152.566057898551	0.135114516129032	xylem cysteine peptidase 1	XCP1
AT2G36910.1	152.440884275362	0.00881846774193548	ATP binding cassette subfamily B1	ABCB1
AT1G68530.1	152.420402210145	0.164012177419355	3-ketoacyl-CoA synthase 6	CER6
AT2G34590.1	151.726571521739	0.195723387096774	Transketolase family protein	No name
AT4G31300.1	151.469996195652	0.243122258064516	N-terminal nucleophile aminohydrolases (Ntn hydrolases) superfamily protein	PBA1
AT2G47710.1	151.198588913043	0.0297041129032258	Adenine nucleotide alpha hydrolases-like superfamily protein	No name
AT4G13520.1	151.157330398551	0.239242822580645	small acidic protein 1	SMAP1
AT5G10800.1	150.622767282609	0.216851370967742	RNA recognition motif (RRM)-containing protein	No name
AT4G20360.1	150.085740072464	0.337002338709677	RAB GTPase homolog E1B	ATRAB8D
AT2G19730.2	149.758521050725	0.170572096774194	Ribosomal L28e protein family	No name
AT4G01610.1	149.419671557971	0.0589558064516129	Cysteine proteinases superfamily protein	No name
AT3G25140.1	149.181250144928	0.26310435483871	Nucleotide-diphospho-sugar transferases superfamily protein	GAUT8
AT4G18760.1	149.101830833333	0.116943790322581	receptor like protein 51	AtRLP51
AT3G62580.1	149.023988297101	0.792986370967742	Late embryogenesis abundant protein (LEA) family protein	No name
AT3G25870.1	148.772087028986	0.649708064516129	0	No name
AT5G52920.1	148.724058007246	0.132915564516129	plastidic pyruvate kinase beta subunit 1	PKP-BETA1
AT5G56030.1	147.890133804348	0.946800241935484	heat shock protein 81-2	AtHsp90.2
AT2G16890.2	147.603472028986	0.382142580645161	UDP-Glycosyltransferase superfamily protein	No name
AT1G56660.1	147.4807675	0.223323951612903	0	No name
AT1G25275.1	146.703029275362	0.146172258064516	0	No name
AT1G25220.1	146.414732753623	0.519396290322581	anthranilate synthase beta subunit 1	ASB1
AT3G46010.1	146.308129456522	0.0675143548387097	actin depolymerizing factor 1	ADF1
AT5G54800.1	146.139092717391	0.103452983870968	glucose 6-phosphate/phosphate translocator 1	ATGPT1
AT5G49130.1	146.070940905797	0.0524916935483871	MATE efflux family protein	No name
AT4G39260.1	146.069854673913	0.388847419354839	cold, circadian rhythm, and RNA binding 1	ATGRP8
AT2G39050.1	145.979319601449	0.379841935483871	hydroxyproline-rich glycoprotein family protein	ArathEULS3
AT4G08870.1	145.650071195652	0.288173951612903	Arginase/deacetylase superfamily protein	ARGAH2
AT3G54210.1	145.469462826087	0.189933790322581	Ribosomal protein L17 family protein	No name
AT4G14710.2	145.123538586957	0.449538387096774	RmlC-like cupins superfamily protein	ATARD2
AT5G05600.1	144.35091557971	0.889258467741935	2-oxoglutarate (2OG) and Fe(II)-dependent oxygenase superfamily protein	No name
AT3G06450.2	144.147123985507	0.353087903225806	HCO3- transporter family	No name
AT1G22780.1	144.065535108696	0.435304274193548	Ribosomal protein S13/S18 family	PFL
AT5G46730.2	143.178601485507	0.0742197580645161	glycine-rich protein	No name
AT1G09640.1	143.119494963768	0.211570967741936	Translation elongation factor EF1B, gamma chain	No name
AT4G30996.1	143.069612753623	0.476986612903226	Protein of unknown function (DUF1068)	NKS1
AT3G48890.1	142.464379130435	0.203016693548387	membrane-associated progesterone binding protein 3	ATMAPR3
AT1G64660.1	142.251998478261	0.0177352419354839	methionine gamma-lyase	ATMGL
AT4G08520.1	141.870859057971	0.221375806451613	SNARE-like superfamily protein	No name
AT5G50250.1	141.861909963768	0.0932131451612903	chloroplast RNA-binding protein 31B	CP31B
AT4G18730.1	141.461964710145	0.165040967741935	ribosomal protein L16B	RPL16B
AT5G19440.1	141.398834891304	0.305156532258064	NAD(P)-binding Rossmann-fold superfamily protein	No name
AT5G24620.2	140.93447576087	0.166316048387097	Pathogenesis-related thaumatin superfamily protein	No name
AT2G17480.1	140.469809275362	0.129125725806452	Seven transmembrane MLO family protein	ATMLO8
AT3G15450.1	140.197505362319	0.149519758064516	Aluminium induced protein with YGL and LRDR motifs	No name
AT5G17230.1	139.706131449275	0.097816935483871	PHYTOENE SYNTHASE	PSY
AT3G20820.1	139.193088695652	0.0223774193548387	Leucine-rich repeat (LRR) family protein	No name
AT4G29010.1	138.809118478261	0.479376935483871	Enoyl-CoA hydratase/isomerase family	AIM1
AT1G06200.1	138.118667536232	0.26652935483871	Peptidase S24/S26A/S26B/S26C family protein	No name
AT1G10550.1	137.844912137681	0.024961935483871	xyloglucan:xyloglucosyl transferase 33	XET
AT5G52470.1	137.716151847826	0.437715322580645	fibrillarin 1	ATFBR1
AT4G38970.1	137.559155797101	0.527182903225806	fructose-bisphosphate aldolase 2	AtFBA2
AT3G44100.1	136.37622865942	0.0276423387096774	MD-2-related lipid recognition domain-containing protein	No name
AT3G02940.1	135.728737536232	0.806645080645161	myb domain protein 107	AtMYB107
AT5G45775.2	135.257383804348	0.162473387096774	Ribosomal L5P family protein	No name
AT3G10020.1	134.989093985507	0.932441370967742	0	No name
AT2G41170.1	134.830066413044	0.00936016129032258	F-box family protein	No name
AT5G66190.1	134.784030289855	0.167122580645161	ferredoxin-NADP(+)-oxidoreductase 1	ATLFNR1
AT3G10300.3	134.438725797101	0.218515	Calcium-binding EF-hand family protein	No name
AT5G15800.1	134.179133804348	0.814224274193548	K-box region and MADS-box transcription factor family protein	AGL2
AT1G31850.1	133.825976376812	0.0182608870967742	S-adenosyl-L-methionine-dependent methyltransferases superfamily protein	No name
AT3G22440.1	133.627811557971	0.544582177419355	FRIGIDA-like protein	No name
AT1G27450.2	133.517198985507	0.494609596774193	adenine phosphoribosyl transferase 1	APT1
AT2G05840.1	133.248101775362	0.92398185483871	20S proteasome subunit PAA2	PAA2
AT4G09890.1	132.465754275362	0.704824274193548	Protein of unknown function (DUF3511)	No name
AT3G28220.1	132.316573731884	0.0206383870967742	TRAF-like family protein	No name
AT5G23960.1	132.071271231884	0.0269185483870968	terpene synthase 21	ATTPS21
AT4G03520.1	131.722406123188	0.432151209677419	Thioredoxin superfamily protein	ATHM2
AT1G15400.2	131.693204166667	0.453371048387097	0	No name
AT5G10380.1	131.617748188406	0.0872306451612903	RING/U-box superfamily protein	ATRING1
AT3G27830.1	131.57861673913	0.0840397580645161	ribosomal protein L12-A	RPL12
AT2G40260.1	131.261729855072	0.470073306451613	Homeodomain-like superfamily protein	No name
AT5G20190.1	131.130986992754	0.190250483870968	Tetratricopeptide repeat (TPR)-like superfamily protein	No name
AT1G75380.2	130.528917065217	0.147608225806452	bifunctional nuclease in basal defense response 1	ATBBD1
AT5G62670.1	130.442199130435	0.0924893548387097	H(+)-ATPase 11	AHA11
AT1G61890.1	129.744370905797	0.0483829838709677	MATE efflux family protein	No name
AT5G04470.1	129.60413673913	0.141188870967742	cyclin-dependent protein kinase inhibitors	SIM
AT5G37770.1	129.483263007246	0.159035161290323	EF hand calcium-binding protein family	CML24
AT1G32920.1	129.054100942029	0.107984032258065	0	No name
AT3G15000.1	129.015766847826	0.242747258064516	cobalt ion binding	MORF8
AT4G34120.1	128.890139710145	0.419138306451613	Cystathionine beta-synthase (CBS) family protein	CBSX2
AT1G20020.1	128.657425471015	0.140302580645161	ferredoxin-NADP(+)-oxidoreductase 2	ATLFNR2
AT3G21240.1	128.605927971014	0.0346577419354839	4-coumarate:CoA ligase 2	4CL2
AT3G18780.2	128.582893913044	0.788152741935484	actin 2	ACT2
AT1G21720.1	128.03410384058	0.143195564516129	proteasome beta subunit C1	PBC1
AT1G65450.2	127.585699275362	0.274333467741936	HXXXD-type acyl-transferase family protein	GLC
AT3G19620.1	127.418606666667	0.0259773387096774	Glycosyl hydrolase family protein	No name
AT3G45980.1	126.955625144928	0.412206370967742	Histone superfamily protein	H2B
AT3G50820.1	126.685668623188	0.171689516129032	photosystem II subunit O-2	OEC33
AT5G05010.1	126.646767934783	0.35853935483871	clathrin adaptor complexes medium subunit family protein	No name
AT1G03590.1	126.627501811594	0.128153790322581	Protein phosphatase 2C family protein	No name
AT1G20070.1	126.502901775362	0.0297257258064516	0	No name
AT5G48880.2	126.374815688406	0.844634032258065	peroxisomal 3-keto-acyl-CoA thiolase 2	KAT5
AT1G51500.1	126.102133695652	0.166330806451613	ABC-2 type transporter family protein	ABCG12
AT5G10860.1	125.895095942029	0.241664838709677	Cystathionine beta-synthase (CBS) family protein	CBSX3
AT4G29160.1	125.88301076087	0.585252661290323	SNF7 family protein	SNF7.1
AT4G13250.1	125.68830423913	0.492233467741935	NAD(P)-binding Rossmann-fold superfamily protein	NYC1
AT3G23490.1	125.127993369565	0.0868276612903226	cyanase	CYN
AT1G01620.1	124.80133423913	0.100171370967742	plasma membrane intrinsic protein 1C	PIP1;3
AT5G25100.1	124.709971521739	0.517225887096774	Endomembrane protein 70 protein family	No name
AT2G22430.1	124.360947282609	0.263473387096774	homeobox protein 6	ATHB6
AT5G18310.2	124.230030036232	0.138510241935484	0	No name
AT1G53910.1	124.047303188406	0.285966451612903	related to AP2 12	RAP2.12
AT5G23900.1	123.921603224638	0.476153306451613	Ribosomal protein L13e family protein	No name
AT1G22990.1	123.577947753623	0.0665952419354839	Heavy metal transport/detoxification superfamily protein	HIPP22
AT3G52090.1	122.775176811594	0.859391048387097	DNA-directed RNA polymerase, RBP11-like	ATRPB13.6
AT1G34030.1	122.648631086957	0.78138435483871	Ribosomal protein S13/S18 family	No name
AT4G21570.1	122.566805072464	0.555971370967742	Protein of unknown function (DUF300)	No name
AT4G25830.1	122.354985326087	0.0265741129032258	Uncharacterised protein family (UPF0497)	No name
AT2G38230.1	121.998715615942	0.353441612903226	pyridoxine biosynthesis 1.1	ATPDX1.1
AT2G19740.1	121.551201268116	0.512191370967742	Ribosomal protein L31e family protein	No name
AT1G48480.1	121.050684746377	0.0410835483870968	receptor-like kinase 1	RKL1
AT5G47060.1	120.902758152174	0.425187903225806	Protein of unknown function (DUF581)	No name
AT5G55160.1	120.089650398551	0.535248225806452	small ubiquitin-like modifier 2	ATSUMO2
AT1G32790.1	119.962744384058	0.0398695967741935	CTC-interacting domain 11	CID11
AT3G51370.1	119.961674094203	0.266156290322581	Protein phosphatase 2C family protein	No name
AT1G78080.1	119.942867318841	0.123525564516129	related to AP2 4	AtWIND1
AT1G74470.1	119.818970362319	0.0622941935483871	Pyridine nucleotide-disulphide oxidoreductase family protein	No name
AT4G13340.1	119.677736992754	0.0430071774193548	Leucine-rich repeat (LRR) family protein	LRX3
AT1G48350.1	119.480909094203	0.119476209677419	Ribosomal L18p/L5e family protein	EMB3105
AT1G42970.1	119.362240978261	0.0422400806451613	glyceraldehyde-3-phosphate dehydrogenase B subunit	GAPB
AT1G30360.1	118.903434275362	0.538111129032258	Early-responsive to dehydration stress protein (ERD4)	ERD4
AT1G22450.1	118.822269637681	0.634358225806452	cytochrome C oxidase 6B	ATCOX6B2
AT5G56360.1	118.808374818841	0.757675161290323	calmodulin-binding protein	PSL4
AT3G11780.1	118.457201485507	0.225119274193548	MD-2-related lipid recognition domain-containing protein / ML domain-containing protein	No name
AT1G59900.1	118.320886086957	0.382834435483871	pyruvate dehydrogenase complex E1 alpha subunit	AT-E1 ALPHA
AT3G26060.1	117.474171376812	0.639071209677419	Thioredoxin superfamily protein	ATPRX Q
AT5G54430.1	117.101397282609	0.33835	Adenine nucleotide alpha hydrolases-like superfamily protein	ATPHOS32
AT4G36780.1	116.967739311594	0.124411370967742	BES1/BZR1 homolog 2	BEH2
AT1G13060.1	116.86121134058	0.207751774193548	20S proteasome beta subunit E1	PBE1
AT5G04885.1	116.692475072464	0.120472661290323	Glycosyl hydrolase family protein	No name
AT5G42080.1	116.632996956522	0.0558928225806452	dynamin-like protein	ADL1
AT4G23500.1	116.137332463768	0.179997096774194	Pectin lyase-like superfamily protein	No name
AT2G44120.1	115.603717717391	0.238912741935484	Ribosomal protein L30/L7 family protein	No name
AT4G00910.1	115.240576123188	0.23791314516129	Aluminium activated malate transporter family protein	No name
AT5G38430.1	115.102213297101	0.057741935483871	Ribulose bisphosphate carboxylase (small chain) family protein	RBCS1B
AT3G14560.1	115.049553768116	0.119582419354839	0	No name
AT1G21770.1	114.904235652174	0.122135967741935	Acyl-CoA N-acyltransferases (NAT) superfamily protein	No name
AT5G40950.1	114.852468224638	0.0568412096774193	ribosomal protein large subunit 27	RPL27
AT3G53520.1	114.840258550725	0.474105564516129	UDP-glucuronic acid decarboxylase 1	ATUXS1
AT4G24990.1	114.362104891304	0.919070967741936	Ubiquitin family protein	ATGP4
AT5G39730.1	114.357651521739	0.220822822580645	AIG2-like (avirulence induced gene) family protein	No name
AT1G06090.1	114.299773949275	0.0507828225806452	Fatty acid desaturase family protein	No name
AT3G48980.1	113.98104307971	0.90443564516129	Arabidopsis thaliana protein of unknown function (DUF821)	No name
AT3G62530.1	113.879535398551	0.0991433870967742	ARM repeat superfamily protein	No name
AT5G65220.1	113.687975144928	0.180968064516129	Ribosomal L29 family protein	No name
AT4G16515.1	113.67602076087	0.189977741935484	0	CLEL 6
AT5G41600.1	113.660081376812	0.208016290322581	VIRB2-interacting protein 3	BTI3
AT5G10840.1	113.382188876812	0.613855887096774	Endomembrane protein 70 protein family	EMP1
AT3G24170.3	113.362303442029	0.225331935483871	glutathione-disulfide reductase	ATGR1
AT5G46290.1	112.905945434783	0.147970483870968	3-ketoacyl-acyl carrier protein synthase I	KAS1
AT3G08940.2	112.717269746377	0.242710161290323	light harvesting complex photosystem II	LHCB4.2
AT3G10525.1	112.671038695652	0.0779426612903226	LOSS OF GIANT CELLS FROM ORGANS	LGO
AT5G62360.1	112.565706485507	0.319551290322581	Plant invertase/pectin methylesterase inhibitor superfamily protein	No name
AT3G01520.1	112.11708384058	0.793477661290323	Adenine nucleotide alpha hydrolases-like superfamily protein	No name
AT3G46030.1	111.916291231884	0.312415403225806	Histone superfamily protein	HTB11
AT3G47370.1	111.62071884058	0.312295	Ribosomal protein S10p/S20e family protein	No name
AT3G56910.1	111.617841956522	0.136120967741935	plastid-specific 50S ribosomal protein 5	PSRP5
AT3G50760.1	111.349349202899	0.0134175	galacturonosyltransferase-like 2	GATL2
AT5G41010.1	111.016439746377	0.473404596774194	DNA directed RNA polymerase, 7 kDa subunit	NRPB12
AT1G21900.1	110.867280434783	0.199473629032258	emp24/gp25L/p24 family/GOLD family protein	p24delta5
AT4G14420.1	110.638281195652	0.808263306451613	HR-like lesion-inducing protein-related	No name
AT3G17330.1	110.085883876812	0.103252983870968	evolutionarily conserved C-terminal region 6	ECT6
AT1G69295.1	110.074551123188	0.0569127419354839	plasmodesmata callose-binding protein 4	PDCB4
AT2G30490.1	109.93405134058	0.0291540322580645	cinnamate-4-hydroxylase	ATC4H
AT4G16360.2	109.544009275362	0.607632822580645	5'-AMP-activated protein kinase beta-2 subunit protein	No name
AT2G18740.1	109.50229884058	0.727723306451613	Small nuclear ribonucleoprotein family protein	No name
AT1G78630.1	109.489412282609	0.506450967741936	Ribosomal protein L13 family protein	emb1473
AT4G20480.1	109.313507173913	0.521057419354839	Putative endonuclease or glycosyl hydrolase	No name
AT1G72290.1	109.158372717391	0.253599919354839	Kunitz family trypsin and protease inhibitor protein	No name
AT3G14600.1	108.975215362319	0.602828870967742	Ribosomal protein L18ae/LX family protein	No name
AT4G13510.1	108.867343043478	0.0367637903225806	ammonium transporter 1;1	AMT1;1
AT5G63850.1	108.434100362319	0.317320967741935	amino acid permease 4	AAP4
AT5G13930.1	108.227642681159	0.665230564516129	Chalcone and stilbene synthase family protein	ATCHS
AT5G26000.1	108.2263775	0.559311532258065	thioglucoside glucohydrolase 1	AtTGG1
AT5G06760.1	108.201858695652	0.84827814516129	Late Embryogenesis Abundant 4-5	AtLEA4-5
AT5G24620.1	108.200019456522	0.175348225806452	Pathogenesis-related thaumatin superfamily protein	No name
AT1G26110.1	107.870517318841	0.505249193548387	decapping 5	DCP5
AT4G24000.1	107.85155173913	0.120679838709677	cellulose synthase like G2	ATCSLG2
AT2G41760.1	107.785758768116	0.0236941129032258	0	No name
AT4G16660.1	107.527838115942	0.173639032258065	heat shock protein 70 (Hsp 70) family protein	No name
AT5G23575.1	107.527597934783	0.395346774193548	Transmembrane CLPTM1 family protein	No name
AT5G57030.1	106.987827463768	0.125736935483871	Lycopene beta/epsilon cyclase protein	LUT2
AT5G54770.1	106.81441076087	0.181911935483871	thiazole biosynthetic enzyme, chloroplast (ARA6) (THI1) (THI4)	THI1
AT3G23300.1	106.457506014493	0.167432419354839	S-adenosyl-L-methionine-dependent methyltransferases superfamily protein	No name
AT1G12000.1	106.453703043478	0.236306532258065	Phosphofructokinase family protein	No name
AT5G43150.1	106.414635543478	0.0325286290322581	0	No name
AT4G19420.2	106.006213949275	0.0826256451612903	Pectinacetylesterase family protein	No name
AT1G64405.1	105.796882318841	0.0659529032258065	0	No name
AT2G44670.1	105.761786449275	0.165779435483871	Protein of unknown function (DUF581)	No name
AT5G42790.1	105.68752634058	0.919223870967742	proteasome alpha subunit F1	ARS5
AT5G24165.1	105.43857942029	0.0217329032258065	0	No name
AT1G65960.1	105.415606594203	0.105657741935484	glutamate decarboxylase 2	GAD2
AT3G01500.3	104.895554528986	0.311805483870968	carbonic anhydrase 1	ATBCA1
AT1G43790.1	104.87179576087	0.0635193548387097	tracheary element differentiation-related 6	TED6
AT5G45950.1	104.755072753623	0.0613460483870968	GDSL-like Lipase/Acylhydrolase superfamily protein	No name
AT1G29470.2	104.664216123188	0.115013225806452	S-adenosyl-L-methionine-dependent methyltransferases superfamily protein	No name
AT2G38140.1	104.663494528986	0.115909919354839	plastid-specific ribosomal protein 4	PSRP4
AT3G28910.1	104.483790833333	0.0745041935483871	myb domain protein 30	ATMYB30
AT4G17670.1	104.275552210145	0.118230080645161	Protein of unknown function (DUF581)	No name
AT2G23930.1	104.260455181159	0.0600196774193548	probable small nuclear ribonucleoprotein G	SNRNP-G
AT1G16060.1	104.259839094203	0.0821561290322581	ARIA-interacting double AP2 domain protein	ADAP
AT1G47510.1	104.188667681159	0.0848346774193548	inositol polyphosphate 5-phosphatase 11	5PTASE11
AT5G48300.1	103.93227807971	0.0740587096774194	ADP glucose pyrophosphorylase 1	ADG1
AT3G28900.1	103.726765797101	0.0815881451612903	Ribosomal protein L34e superfamily protein	No name
AT5G45750.1	103.593400362319	0.0954917741935484	RAB GTPase homolog A1C	AtRABA1c
AT1G56220.1	103.507525072464	0.140042580645161	Dormancy/auxin associated family protein	No name
AT5G47780.1	103.359240253623	0.0931212096774194	galacturonosyltransferase 4	GAUT4
AT5G50370.1	102.899746847826	0.205235403225806	Adenylate kinase family protein	No name
AT1G64520.1	102.708599456522	0.416242258064516	regulatory particle non-ATPase 12A	RPN12a
AT2G10410.1	102.270078586957	0.672217741935484	transposable element gene	SADHU1-1
AT1G06760.1	102.208914710145	0.375347903225806	winged-helix DNA-binding transcription factor family protein	No name
AT5G67360.1	101.872018369565	0.345354919354839	Subtilase family protein	ARA12
AT2G17730.1	101.688347028986	0.253135564516129	NEP-interacting protein 2	NIP2
AT4G04210.1	101.618771449275	0.0483145967741936	plant UBX domain containing protein 4	PUX4
AT1G06550.1	101.051732789855	0.21850814516129	ATP-dependent caseinolytic (Clp) protease/crotonase family protein	No name
AT2G13560.1	100.971105507246	0.825228225806452	NAD-dependent malic enzyme 1	NAD-ME1
AT5G45390.1	100.971087318841	0.0402620967741935	CLP protease P4	CLPP4
AT2G29700.1	100.801042282609	0.63685814516129	pleckstrin homologue 1	ATPH1
AT5G44480.1	100.749070398551	0.118810725806452	NAD(P)-binding Rossmann-fold superfamily protein	DUR
AT5G56010.1	100.587222463768	0.526142096774194	heat shock protein 81-3	AtHsp90-3

## Sheet: Pollen_Expressed
ID	nFPKM(stigma)	nFPKM(pollen)
AT3G13400.1	132.741264637681	13234.5603412097
AT1G02790.1	53.3794583695652	12095.0611867742
AT2G47040.1	150.077100833333	10748.9307639516
AT3G28750.1	36.4964026811594	10695.1953805645
AT1G61566.1	51.878390326087	10273.8564162097
AT1G61563.1	109.454982536232	9471.2615941129
AT3G01240.1	34.935534384058	8980.21465766129
AT3G07820.1	35.9726457971014	8868.32060080645
AT3G01270.1	38.8308553985507	8730.02800491936
AT5G45880.1	31.5380657971014	7412.6694941129
AT3G57690.1	31.4553740217391	7047.28421427419
AT5G19580.1	24.057977826087	6638.71807137097
AT2G41905.1	29.5566767391304	6403.84943427419
AT5G07430.1	23.2399625362319	6288.98617983871
AT3G49540.1	30.6372909782609	6227.93136112903
AT3G62230.1	17.2458033695652	6147.48305354839
AT3G62170.1	11.6675934782609	4922.05786862903
AT5G26700.1	20.594637173913	4771.32639612903
AT5G50030.1	25.230116557971	4761.1747933871
AT1G24520.1	6.20359974637681	4660.98881032258
AT4G02380.1	261.433337753623	4247.84779112903
AT1G60740.1	20.8081299275362	4237.18542024194
AT2G47030.1	16.0007748550725	4112.89046516129
AT5G39880.1	19.5105639492754	3983.19103209677
AT1G10770.1	18.1118648550725	3922.90041483871
AT1G65970.1	165.883655833333	3831.67757887097
AT3G01700.1	14.4501630434783	3691.86408766129
AT4G35010.1	10.5048688768116	3445.12818612903
AT4G18596.1	15.3730185144928	3414.22984024194
AT5G54095.1	16.3551727898551	3408.12119064516
AT3G62710.1	8.869925	3377.65665717742
AT3G14040.1	17.0414956884058	3129.39377064516
AT5G48140.1	9.60696221014493	3115.17599056451
AT4G03290.1	11.782111557971	3046.76175258064
AT1G55560.1	12.7720050724638	3039.60406879032
AT2G24450.1	14.0248341666667	3031.77842983871
AT3G04700.1	9.47959202898551	2938.18833387097
AT3G05610.1	9.68523177536232	2804.18848080645
AT3G07850.1	14.9641181521739	2723.05358491935
AT3G05930.1	9.36347869565217	2601.73169056452
AT3G26110.1	36.273159384058	2588.18605177419
AT5G47000.1	8.85932402173913	2572.12847733871
AT5G07410.1	12.8544257608696	2516.78946733871
AT3G42640.1	18.5513835869565	2474.5224925
AT1G54070.1	9.43683804347826	2411.64376887097
AT4G24640.1	8.95857268115942	2347.49246798387
AT2G36020.1	5.44964981884058	2254.42134129032
AT3G01230.1	9.79318663043478	2220.26580137097
AT1G14420.1	7.67063873188406	2136.14693629032
AT3G43860.1	7.84806949275362	2116.27899274194
AT5G26692.1	9.83855467391304	2077.53729306452
AT3G25170.1	9.96536413043478	2049.08544564516
AT5G12960.1	5.17056039855072	1951.17273790323
AT3G28830.1	11.8303591666667	1936.56692209677
AT3G62180.1	8.19055673913044	1934.76933314516
AT2G26450.1	6.40689108695652	1896.07167983871
AT1G35490.1	8.36525050724638	1893.71781475806
AT4G18700.1	63.867678115942	1853.55458677419
AT1G49490.1	6.04337641304348	1834.03617548387
AT2G02140.1	5.58234394927536	1796.11725112903
AT4G21895.1	4.78891112318841	1795.05423233871
AT3G61160.1	5.98634753623188	1789.12927241935
AT1G70790.1	11.7157038768116	1775.44105556452
AT2G26850.1	7.04628007246377	1769.95785282258
AT5G40730.1	31.2853679347826	1727.91638620968
AT1G28270.1	19.2470022826087	1717.37640870968
AT1G29140.1	6.51460333333333	1657.94760612903
AT3G20220.1	5.38468148550725	1597.48980032258
AT3G19020.1	6.16789746376812	1552.99718290323
AT3G13390.1	5.01651739130435	1544.20596387097
AT3G28810.1	5.62019	1507.72482193548
AT5G50830.1	7.64232326086957	1501.24755
AT5G20390.1	5.8469415942029	1500.01007427419
AT3G14595.1	71.4249301086957	1489.91352959677
AT2G33775.1	7.17611699275362	1484.02877508065
AT2G23900.1	6.20168221014493	1457.47600564516
AT2G27180.1	48.0713348188406	1416.5735516129
AT2G15880.1	15.3592976086957	1404.21085282258
AT5G62750.1	4.04808898550725	1404.07680814516
AT1G23350.1	5.34533231884058	1403.91490266129
AT1G72330.1	15.3717914492754	1389.8552625
AT1G01310.1	5.6097981884058	1381.4423466129
AT1G05580.1	5.01967778985507	1375.70570209677
AT4G04930.1	4.13455213768116	1355.02710379032
AT2G07040.1	5.4856465942029	1350.62828580645
AT4G25780.1	5.91519778985507	1340.04334991936
AT3G17060.1	4.71597891304348	1323.1315516129
AT3G21700.3	20.4854306884058	1297.78716112903
AT5G49920.1	1.90583358695652	1295.20316298387
AT1G68110.1	4.98564514492754	1293.83954524194
AT5G56750.1	230.797287826087	1287.04675887097
AT5G02110.1	3.72703724637681	1281.74861201613
AT3G54800.1	3.13649105072464	1251.48831532258
AT5G28690.1	6.17291836956522	1245.61949725806
AT1G03050.1	10.9734162318841	1240.30927701613
AT4G20890.1	139.426821666667	1233.58899169355
AT2G39700.1	118.891345797101	1233.31173016129
AT5G12000.1	4.91060304347826	1220.90805572581
AT1G04540.1	7.41437634057971	1197.19361370968
AT3G49870.1	100.375216666667	1165.09958185484
AT3G20580.1	4.2299277173913	1158.11369790323
AT3G05725.1	3.73058873188406	1156.78312346774
AT5G26717.1	4.20486286231884	1104.11135225806
AT5G23270.1	4.41822576086957	1103.72087193548
AT1G13970.1	9.22855579710145	1087.2319925
AT1G49290.1	3.30855268115942	1071.61302580645
AT1G01980.1	7.06872826086957	1069.73269258065
AT3G26934.1	2.03862079710145	1051.88853766129
AT3G23170.1	21.5079667028986	1046.33823314516
AT2G02720.1	2.06312746376812	1043.09795169355
AT2G31500.1	4.3553590942029	1040.68051943548
AT1G80470.1	1.65994619565217	1024.40568483871
AT3G28790.1	5.80118594202899	1017.48040475806
AT3G62640.1	5.58242507246377	966.315939516129
AT4G39610.1	4.18221358695652	957.812764435484
AT5G15140.1	3.80405043478261	955.483140887097
AT3G02810.1	4.54384760869565	952.555734193548
AT5G54780.1	14.822033115942	951.713201612903
AT3G06260.1	4.40833014492754	946.205512580645
AT3G16040.1	4.68064923913043	944.427589596774
AT2G05850.1	4.86889173913044	924.453413629032
AT1G66210.1	3.16996083333333	918.071419435484
AT4G33970.1	4.28689594202899	909.795090806452
AT1G55570.1	2.83596851449275	907.114301532258
AT5G19473.1	22.0656698913044	901.548331209677
AT5G39400.1	4.03518507246377	900.444372258065
AT2G40850.1	5.99414166666667	898.316280887097
AT3G36659.1	2.10690039855072	893.220710725806
AT1G69940.1	4.67595391304348	888.861248709678
AT3G02970.1	2.88528184782609	881.011572580645
AT4G36490.1	3.3842706884058	880.770632177419
AT2G13350.1	3.17766800724638	878.003995322581
AT1G75870.1	3.71304076086957	873.726670806452
AT5G15600.1	4.99908579710145	870.679474919355
AT3G28980.1	7.29550771739131	848.053896532258
AT1G51250.1	5.44201503623188	847.2693625
AT3G43120.1	12.0615303623188	845.767848548387
AT5G20230.1	1696.1811984058	837.122026612903
AT1G67290.1	2.39813525362319	837.039501532258
AT1G02000.1	18.0057414492754	821.943800967742
AT3G21570.1	3.49729579710145	815.70822233871
AT3G09530.1	3.55126047101449	813.605265403226
AT3G61580.1	284.124692463768	795.713134435484
AT3G61160.2	5.47713644927536	788.973839193548
AT2G33850.1	7140.35725431159	784.046819032258
AT5G47540.1	21.6585396376812	782.790501451613
AT4G27790.1	3.17895880434783	781.224350564516
AT3G56180.1	2.36473148550725	766.007269354839
AT3G55430.1	115.961311884058	756.982987741936
AT5G61720.1	6.78622713768116	741.60912233871
AT1G76370.1	7.03120014492754	738.341774516129
AT1G50010.1	208.648033442029	731.243244354839
AT2G18470.1	3.13590771739131	701.592529758064
AT3G30775.1	135.925788586957	699.637758225806
AT5G12180.1	6.84099072463768	690.664219032258
AT5G18910.1	2.56289365942029	687.337071209677
AT4G02650.1	2.77257757246377	685.565246451613
AT3G01085.1	2.52740351449275	676.246810403226
AT4G38920.1	6.25052938405797	663.745639596774
AT2G26410.1	3.62264036231884	647.061620241936
AT1G58120.1	3.36721655797101	646.108668306452
AT1G58122.1	3.36721655797101	646.108668306452
AT5G58050.1	3.73519800724638	645.509963709677
AT3G52010.1	3.85372945652174	644.816376129032
AT3G20300.1	5.66475597826087	632.669470322581
AT1G11770.1	1.62695144927536	625.253709274194
AT3G20530.1	3.0863131884058	625.018117822581
AT3G17980.1	4.47822735507246	612.769587822581
AT4G33860.1	2.68508644927536	606.463093467742
AT5G19360.1	0.560754601449275	602.412094112903
AT5G39420.1	1.92316612318841	600.571923225806
AT1G68610.1	2.75000565217391	590.549727903226
AT5G44340.1	244.307574021739	589.277043145161
AT3G19310.1	2.4466840942029	586.786045322581
AT4G35180.1	58.4556914492754	578.1042325
AT4G20870.1	44.8113643478261	567.479465241935
AT3G54240.1	0.775242572463768	567.416861774194
AT2G33100.1	1.88189242753623	566.012640725806
AT1G75950.1	365.739040507246	563.650936370968
AT1G19500.1	2.23807278985507	560.004675645161
AT2G43230.1	3.8746581884058	547.429673225806
AT2G07180.1	2.82591898550725	543.560296048387
AT2G20700.1	3.35448492753623	542.985411451613
AT5G38760.1	1.46156880434783	533.939378064516
AT3G04360.1	4.0162047826087	533.231394516129
AT5G43300.1	2.37108634057971	523.084148870968
AT2G39890.2	17.2386579347826	519.330799112903
AT4G34870.1	67.6047364492754	519.086695322581
AT3G22750.1	2.39635315217391	508.995730806452
AT5G16110.1	130.4940825	504.442798467742
AT3G26740.1	354.848023768116	503.083891935484
AT3G52460.1	2.68327572463768	502.790926048387
AT2G34770.1	61.9564494565217	502.615250483871
AT5G16500.1	1.88498326086957	501.546832983871
AT5G27870.1	1.77143862318841	497.941400483871
AT1G25240.1	1.8515515942029	496.397915483871
AT3G60570.1	0.609208804347826	495.571757903226
AT2G16730.1	2.19875112318841	492.371403548387
AT1G47270.2	4.10336757246377	490.985115887097
AT5G26060.1	1.5736634057971	490.748790725806
AT2G02970.1	30.1664767391304	482.33532766129
AT5G20410.1	6.57726815217391	480.426285241935
AT1G04470.1	2.57234960144928	472.377943467742
AT5G03760.1	16.1821995289855	470.782016451613
AT4G27350.1	8.18046981884058	464.198826129032
AT4G25150.1	4.53307315217391	462.462143467742
AT5G65530.1	2.2268402173913	462.280449435484
AT1G01780.1	16.3240977173913	461.425737983871
AT3G20190.1	2.69236210144928	459.422687419355
AT5G43185.1	2.4175309057971	457.830532177419
AT1G08140.1	1.92491333333333	457.034963467742
AT1G47280.1	4.45208677536232	455.426230645161
AT3G21180.1	2.12996130434783	455.35478016129
AT5G16540.1	7.97935134057971	451.468745241936
AT2G39420.1	3.89302039855072	449.530068467742
AT3G03800.1	2.47679188405797	446.863857580645
AT4G30140.1	3.83255884057971	443.150758951613
AT2G21540.2	156.676435181159	439.23871266129
AT4G05330.1	21.6178855797101	436.934657580645
AT5G25340.1	2.47714028985507	436.894171209677
AT2G45310.1	16.4983129710145	436.108648709677
AT4G14315.1	0.513362536231884	432.47995733871
AT5G28680.1	2.38256460144928	431.131550483871
AT3G57390.1	20.9238105072464	431.089093709677
AT1G06700.1	33.5282312318841	430.945175
AT5G15110.1	5.30044086956522	426.326100967742
AT3G52600.1	1.33404496376812	425.008565887097
AT3G26860.2	47.4417388043478	423.142700241936
AT5G16100.1	0.837323260869565	421.591737580645
AT2G39770.2	122.388984275362	416.825426774194
AT2G25600.1	0.82861634057971	409.780943145161
AT4G16745.1	4.70908416666667	409.3149475
AT2G01008.1	1053.82384336957	400.714143709677
AT1G51490.1	12.8217354710145	397.764872258065
AT4G25590.1	1.18599583333333	393.061645645161
AT5G62240.1	1.94196971014493	390.435129354839
AT2G42005.1	3.1694256884058	389.366290645161
AT4G34750.1	13.4725529710145	388.46411733871
AT4G37280.1	24.4875431521739	385.899421290323
AT4G00350.1	1.55594380434783	381.223620725806
AT3G61260.1	96.0700471739131	378.889996532258
AT5G03240.1	351.359388949275	377.581413467742
AT3G54880.1	68.5302696739131	375.029159677419
AT4G07960.1	2.58666692028986	374.804261370968
AT1G01460.1	1.67760807971015	374.413649516129
AT3G48450.1	3.07206626811594	371.135101935484
AT3G56600.2	0.78287884057971	370.132365967742
AT1G67480.2	12.5031572826087	368.580870564516
AT5G54130.2	8.32589452898551	367.20512016129
AT3G11690.1	1.93031652173913	367.005772580645
AT3G46520.1	4.34765018115942	363.014450322581
AT5G59370.1	0.582703188405797	362.413008951613
AT5G52360.1	1.06152057971015	361.266775
AT5G58950.1	52.4275770652174	361.257438870968
AT5G01610.1	12.5315696376812	360.554948951613
AT4G35700.1	1.10024221014493	357.471523629032
AT5G47620.2	88.6125753623188	352.516936854839
AT2G46500.1	55.4542538768116	350.693236451613
AT4G03420.1	206.755147826087	346.181754435484
AT2G44560.1	1.17625887681159	342.265699354839
AT4G26400.1	6.91193572463768	341.149624919355
AT4G34750.2	9.64407797101449	341.051605887097
AT5G40720.1	1.18003775362319	340.805421048387
AT2G01450.1	84.3863283695652	339.757569919355
AT4G19038.1	2.22510460144928	338.842351129032
AT5G64510.1	4.1148302173913	333.29142766129
AT3G54800.2	2.04519155797101	329.265020322581
AT1G08150.1	0.948005724637681	328.829091854839
AT3G56800.1	244.984731449275	323.247279032258
AT4G30850.1	38.7360198913044	322.530330483871
AT3G18810.1	1.40597072463768	322.482919758065
AT2G18280.1	42.4786939130435	322.180034354839
AT3G59290.1	17.0444079710145	321.5419525
AT1G64740.1	49.8352040942029	315.963895241935
AT3G18220.1	0.882453768115942	315.735922822581
AT2G31430.1	1.40297065217391	309.254993951613
AT1G20630.1	371.899894673913	306.635821370968
AT2G40116.1	1.46623456521739	304.289758467742
AT1G14290.1	46.017419057971	296.638224193548
AT5G45840.2	2.15682315217391	290.7608025
AT5G28919.1	16.5486513768116	288.345512983871
AT3G20770.1	138.389139202899	288.104077096774
AT5G15200.1	371.775855905797	285.344595483871
AT2G36320.1	46.686659673913	284.780411451613
AT3G01250.1	0.790233442028986	284.152991935484
AT1G04820.1	286.11656	282.470503709677
AT5G59030.1	17.400960942029	281.478692580645
AT2G22180.1	1.59603166666667	280.549627258065
AT2G41860.1	1.41635934782609	278.47518233871
AT2G38400.1	112.064457789855	276.162454677419
AT5G10950.1	19.1591307971015	275.805606209677
AT4G38190.1	0.880645797101449	275.44039016129
AT1G49270.1	1.48844952898551	274.57661266129
AT1G52580.1	1.81162949275362	274.194943870968
AT2G04410.1	143.915425181159	272.953502983871
AT2G38500.1	1.45902257246377	272.708702903226
AT3G02555.1	13.2797597463768	272.445651290323
AT5G64790.1	3.74852456521739	270.190250483871
AT1G53320.1	80.2424567028986	270.147314354839
AT3G06270.1	11.8408174275362	268.888565725806
AT3G22760.1	0.825320652173913	267.59435266129
AT4G24630.1	11.2706453985507	265.172875080645
AT3G61230.1	2.0836493115942	261.124780241936
AT4G13560.1	1.70331376811594	260.548201693548
AT3G58490.1	11.228631884058	260.230532822581
AT3G62660.1	27.9646745289855	259.65223233871
AT2G32460.1	1.38123601449275	259.417697016129
AT5G46770.1	2.27745898550725	259.399836370968
AT4G30860.1	4.25044155797102	258.402119032258
AT5G63400.1	127.473154166667	257.888941290323
AT3G52360.1	5.89254471014493	257.478713306452
AT1G15350.1	1.47067231884058	256.709921532258
AT1G79910.1	1.14088307971015	256.6859975
AT2G21990.1	0.413699565217391	255.923160806452
AT3G52620.1	0.59358268115942	255.08842016129
AT2G23070.1	42.3781683333333	254.719674354839
AT3G16380.1	2.20253764492754	253.435122580645
AT5G07440.1	16.9694211231884	252.061648548387
AT5G38435.1	0.749249963768116	248.835737258064
AT4G34720.1	147.076518224638	247.408809274194
AT5G44610.1	7.40521576086957	243.548519112903
AT5G54240.1	5.27099423913043	243.106364596774
AT2G03980.1	399.128878514493	242.980173709677
AT4G18395.1	0.949748333333334	241.529651693548
AT1G24620.1	0.846229891304348	240.660344516129
AT4G28280.2	1.82960351449275	239.229560080645
AT1G32120.1	2.82510047101449	238.792344274194
AT4G32150.1	77.9837420289855	236.543596532258
AT1G61770.1	145.826725833333	235.300388548387
AT1G23149.1	2.44566902173913	234.055543709677
AT1G23150.1	2.44566902173913	234.055543709677
AT2G14750.1	26.6426602536232	233.642609677419
AT1G64230.1	269.228144710145	230.164908629032
AT5G16540.3	8.05078061594203	229.046782741936
AT1G60410.1	0.383187874396135	228.367268145161
AT1G26840.1	6.13792384057971	227.492163709677
AT2G18180.1	5.7556034057971	225.314975403226
AT1G07770.1	65.1494765942029	225.026424193548
AT3G19970.1	14.5028785869565	224.901092177419
AT2G41630.1	96.4083879347826	224.374287419355
AT2G19980.1	0.574522028985507	223.435231612903
AT5G67480.1	41.0719148550725	220.674558145161
AT5G55490.1	1.5563743115942	220.640190806452
AT2G37620.1	43.2372870652174	219.433314112903
AT1G06890.2	49.961757173913	216.994107096774
AT4G25900.1	16.5976764855072	216.85050733871
AT1G79660.1	204.236597246377	216.47250266129
AT5G27980.1	1.55954630434783	216.188739758065
AT4G01575.1	12.4471695652174	216.105973548387
AT2G28180.1	1.23245666666667	215.943701612903
AT5G01350.1	171.405485543478	210.810501854839
AT3G47440.1	0.989893985507247	209.768888306452
AT5G54810.1	25.6869213043478	209.170435080645
AT1G70540.1	0.697824927536232	208.690286290323
AT4G33230.1	0.625416449275362	203.199935483871
AT4G35790.2	49.9468202898551	202.942347016129
AT5G01820.1	118.549920797101	202.11485516129
AT4G39180.2	6.51028163043478	200.581609032258
AT5G61360.1	5.46666173913044	199.677414032258
AT1G44160.1	1.23789101449275	199.579279354839
AT1G07590.1	146.608570905797	199.474434354839
AT4G18640.1	10.8946439492754	199.130518145161
AT2G07180.2	2.70655489130435	198.387909193548
AT1G76490.1	110.812482210145	197.786669435484
AT3G04630.3	3.87618829710145	197.63817
AT1G60240.1	0.425806920289855	196.191098629032
AT3G29390.1	30.6678201811594	196.056914919355
AT5G52990.1	11.3801934057971	195.002781451613
AT1G79860.1	0.589308260869565	194.971804516129
AT2G39780.1	116.748118369565	194.205775967742
AT1G74000.1	1.61311119565217	192.594309516129
AT4G14960.2	455.464391884058	190.092356209677
AT2G26490.1	0.824996231884058	189.426440403226
AT5G44790.1	61.6119062318841	189.236269193548
AT2G24370.1	0.858728079710145	189.073865725806
AT1G71770.1	16.2315561956522	188.558550725806
AT3G24100.1	197.081119492754	186.49355
AT4G17790.1	82.8337680797102	184.371935403226
AT1G15430.1	13.5875011594203	183.31792266129
AT5G32440.1	61.8625417028986	183.043195403226
AT3G10985.1	147.551688913044	182.046178870968
AT3G09760.1	17.7100352898551	181.871946370968
AT3G07560.1	28.5794408333333	181.852758790323
AT5G07420.1	0.997624637681159	181.743529193548
AT3G04630.1	1.9568077173913	181.632028306452
AT2G17500.4	11.2794413043478	181.552229758065
AT1G67480.1	1.71440735507246	181.477048387097
AT1G71697.1	65.0143352173913	180.026233467742
AT4G39670.1	5.44199768115942	178.803238467742
AT3G29180.1	36.3056309782609	178.093431370968
AT4G15530.2	43.3508783695652	177.394280806452
AT1G19890.1	0.352506594202899	175.745694758065
AT3G50910.1	61.5382195652174	174.972830322581
AT1G74010.1	6.42165630434783	174.624823225806
AT3G48560.1	56.5668695289855	174.365683629032
AT1G47270.1	2.51366297101449	173.448071209677
AT3G54740.2	4.94252101449275	172.689424919355
AT5G56640.1	1.12448688405797	172.037863709677
AT4G22570.1	142.449853949275	170.40130483871
AT4G12430.1	13.0761524637681	170.092480241935
AT4G12432.1	13.0761524637681	170.092480241935
AT1G50610.1	0.307836557971015	169.346378387097
AT1G67810.1	0.81906	167.992318064516
AT2G19450.1	38.8183847463768	167.407407741935
AT5G61960.1	19.6951161231884	166.724659596774
AT4G20880.1	16.0178923913044	166.314193225806
AT5G14030.1	146.200516702899	164.723218629032
AT4G39870.2	5.05969996376812	164.627687983871
AT3G29180.2	36.3631548913043	163.878917177419
AT1G05960.1	18.1179760507246	162.770971612903
AT5G46250.1	52.8600978985507	162.173764112903
AT3G22290.1	60.192847173913	160.23594
AT5G02570.1	2.52484717391304	159.858140806452
AT4G20380.1	14.5904409057971	159.526338306452
AT3G52800.1	66.0710902536232	158.015522983871
AT2G41110.1	104.200859673913	157.689520403226
AT3G16640.1	645.522324601449	156.820701693548
AT2G39570.1	33.4665781521739	155.919918064516
AT4G32530.1	38.529290615942	155.364811532258
AT2G40620.1	24.4567150724638	154.799010241935
AT1G10740.1	27.4569145652174	153.445815564516
AT5G55980.1	0.419567463768116	153.212296048387
AT5G24240.1	1.80757956521739	153.161185564516
AT3G24530.1	17.372501884058	152.851340241935
AT3G06190.1	33.7631857608696	152.773680483871
AT5G15950.1	20.5557149275362	152.068658870968
AT4G27960.1	131.174420036232	151.410735
AT1G58030.1	18.1647114130435	151.344028145161
AT3G48780.1	21.4508329347826	150.530305403226
AT2G03410.1	0.534829963768116	150.155045403226
AT4G30440.1	129.090933695652	149.798493387097
AT1G65720.1	473.302520471014	149.731809758065
AT1G11990.1	0.858794746376812	149.138079032258
AT3G21700.2	3.20450594202899	149.103507741935
AT3G06830.1	1.19615474637681	148.484013951613
AT4G13075.1	0.59204115942029	148.468568951613
AT3G57480.1	4.49297373188406	147.588344516129
AT3G12120.1	1310.77613184783	147.295794354839
AT3G28780.1	1.32488641304348	146.830379516129
AT5G18650.1	52.3360839130435	146.325157258065
AT3G13065.1	1.35496811594203	145.999155806452
AT3G45280.1	3.45030224637681	145.117923870968
AT5G11790.1	46.9796325	144.724224032258
AT3G01620.1	1.03822641304348	144.639390806452
AT2G16016.1	0.475728876811594	143.965163064516
AT5G46840.1	18.6399722826087	143.868146693548
AT5G58380.1	15.7332151449275	141.903621935484
AT4G26650.1	26.843970326087	141.711187016129
AT2G21540.1	0.405451304347826	141.563076532258
AT1G23490.1	355.506695507246	140.756038467742
AT4G38730.1	8.04039623188406	140.719145645161
AT3G03250.1	87.4496242028985	139.878415725806
AT1G11250.1	0.583389673913044	139.436395483871
AT5G64130.1	279.533544130435	138.22270483871
AT3G24715.1	8.89236199275362	138.156846693548
AT1G19110.1	32.7683085144928	137.860885725806
AT3G29060.1	0.375363695652174	137.856298387097
AT5G16480.1	3.74473626811594	137.087809112903
AT4G17170.1	104.315423405797	136.986869677419
AT1G69050.1	10.4777904347826	136.533190967742
AT4G35610.1	0.680907971014493	136.422016693548
AT3G57550.1	230.594995833333	136.194296935484
AT1G51200.1	217.545042246377	135.028019274194
AT3G24040.1	29.4245550362319	133.605090322581
AT4G34710.1	27.4503859782609	133.257358629032
AT2G17890.1	0.732617173913044	132.58379483871
AT5G11500.1	172.082440724638	132.282776129032
AT3G05990.1	13.717217173913	131.863369435484
AT5G14890.1	0.480437210144928	131.565660322581
AT4G00720.1	31.488829057971	130.85236016129
AT4G02570.2	71.6120744565217	129.787888064516
AT1G15350.3	1.16574126811594	129.352415322581
AT2G30505.1	6.01479166666667	128.811768790323
AT2G20320.1	5.50796130434783	126.853592822581
AT1G36050.2	59.9763312681159	126.695970887097
AT3G06150.1	15.9139219202899	126.218926935484
AT5G49900.1	1.62092061594203	126.043839112903
AT5G13430.1	82.311316884058	126.023365967742
AT1G09940.1	3.20436485507246	126.012512580645
AT5G42110.1	19.851369057971	125.942532983871
AT1G52240.1	0.834383297101449	125.102636209677
AT1G29970.1	39.7604201086957	124.945103306452
AT4G01720.1	21.3046890942029	124.595750887097
AT1G48740.1	0.181843985507246	124.446726693548
AT1G57680.1	50.7756946014493	123.293628145161
AT5G43060.1	199.863491123188	122.824600322581
AT4G00300.2	70.959980942029	122.752563870968
AT2G19000.1	1.19025061594203	122.128616693548
AT2G03570.1	0.123460036231884	121.810058306452
AT5G18620.2	9.07228387681159	120.729439274194
AT3G27416.1	0.476022210144928	118.843123064516
AT5G26667.2	178.473928876812	118.814013387097
AT2G45406.1	53.2218354710145	118.461504758065
AT3G18750.3	11.4888140942029	117.585300483871
AT3G07840.1	0.151500144927536	116.775728225806
AT1G80280.1	402.229968695652	115.348025806452
AT5G61680.1	3.37161119565217	114.975098306452
AT3G04630.2	1.53623815217391	114.457615564516
AT5G66230.1	1.56888557971015	114.315316532258
AT4G19120.1	18.2825822826087	114.070379758065
AT5G01800.1	176.148266594203	113.710749274194
AT4G04980.1	0.538875326086957	113.15233733871
AT1G65840.1	42.928968115942	112.873178629032
AT1G05580.2	0.707051014492754	112.386160645161
AT5G55850.1	145.3903975	111.813371935484
AT5G03520.1	62.8917760507247	111.7841125
AT5G12390.1	16.9238264492754	111.450042903226
AT5G46250.2	0.0346588405797102	111.150267822581
AT5G39570.1	353.676351956522	110.347238548387
AT4G09950.1	1.18926996376812	110.107506612903
AT2G19690.1	6.60873112318841	109.658210645161
AT4G28000.1	0.791870797101449	109.216382741935
AT3G54740.1	3.78492858695652	109.154587983871
AT3G58480.1	0.438268405797101	107.723231048387
AT4G34110.1	182.898670072464	107.688940241935
AT1G20220.1	33.3003646014493	107.018334032258
AT5G43830.1	169.828493804348	106.865923225806
AT5G42490.1	0.691756630434783	106.771976935484
AT5G15430.1	0.513719239130435	106.146326693548
AT1G64610.2	0.591291014492754	105.987384032258
AT1G28550.1	1.95471384057971	105.023706451613
AT3G51030.1	8.41966605072464	104.520352741935
AT2G36170.1	61.6957066304348	104.45481733871
AT5G41780.1	0.757952971014493	104.001366935484
AT4G26400.2	6.67803083333333	103.905629112903
AT4G27500.1	166.178557282609	103.434259193548
AT1G01500.1	26.9442268478261	103.213273064516
AT1G50290.1	3.66381923913044	102.695605725806
AT1G08510.1	229.696999275362	102.498635887097
AT1G61290.1	0.863774239130435	102.299005241935
AT1G63060.1	0.642197427536232	101.882665806452
AT1G12080.2	45.3998224275362	101.05121766129
AT5G14480.1	8.84892405797102	100.982203145161
AT1G26630.1	951.705572971015	100.632109112903
AT4G38230.3	7.03002213768116	100.613660322581
AT5G12240.2	5.24233224637681	100.565776209677
AT4G15940.1	56.1777916304348	100.515807822581
AT5G24880.1	0.400792463768116	100.487902822581
AT4G19110.2	42.2114439130435	99.7873522580645
AT3G63540.1	15.257875	98.5370802419355
AT4G39180.1	4.51400355072464	98.1396356451613
AT2G36420.1	11.4601619565217	97.9982807258065
AT5G23670.1	32.0973466304348	97.8060383870968
AT3G55180.1	0.377216811594203	97.4617590322581
AT2G13570.1	2.33426420289855	97.0583971774194
AT3G28150.1	1.46033557971014	96.5704962096774
AT3G04090.1	114.706751992754	96.4456937096774
AT1G04700.1	8.24779641304348	96.3668509677419
AT5G05070.1	0.665537282608696	96.3229317741936
AT3G50310.1	1.30832692028986	95.8192918548387
AT3G52000.1	0.227463804347826	95.0254780645161
AT1G56280.1	308.566832355073	94.8271721774194
AT4G13615.1	458.166664818841	94.8223008064516
AT5G06370.1	12.949438442029	94.6841924193548
AT2G16500.1	28.6926849275362	94.3649350806452
AT1G05820.1	1.63302115942029	94.1713560483871
AT4G08590.1	2.41839905797102	93.6534881451613
AT5G01700.2	1.90576985507246	93.6302938709677
AT1G53190.2	6.96053550724638	93.5411337903226
AT4G17210.1	0.188443297101449	92.809012983871
AT5G56160.1	4.89450192028985	92.2396681451613
AT2G39390.1	54.8777194927536	92.1364508064516
AT4G20380.3	6.38951891304348	92.0682466129032
AT4G13240.1	0.256596413043478	92.039510483871
AT3G01630.1	0.809724420289855	91.7155623387097
AT3G53430.1	227.628877644928	91.6238866129032
AT1G07770.2	30.2612401449275	91.4766535483871
AT1G62450.1	0.354109927536232	91.303552983871
AT1G22730.1	12.6720015217391	91.1692425
AT5G22070.1	24.3587781521739	90.3377940322581
AT3G07110.1	99.3116211956522	90.2164159677419
AT4G37760.1	194.263848949275	89.3970374193548
AT2G35210.1	2.24144597826087	89.0382426612903
AT5G64400.1	432.163975978261	88.8734232258064
AT4G31290.1	46.6953253985507	88.5359266935484
AT4G11760.1	2.10461760869565	87.3259241935484
AT4G17483.1	2.87931525362319	86.6846718548387
AT5G25430.1	0.472337391304348	86.6413177419355
AT2G39730.1	111.499150253623	86.5914430645161
AT3G61460.1	47.8246960144928	86.5815463709677
AT4G38800.1	119.597903623188	86.2760537903226
AT5G54310.1	74.0237885144928	86.2228159677419
AT5G49890.1	12.076197173913	86.1337061290323
AT4G01960.1	30.3694998550725	85.7015200806452
AT4G31080.1	32.451496884058	85.0020422580645
AT3G59830.1	0.317181268115942	84.5153058064516
AT1G06890.3	23.2578848913043	84.2785918548387
AT3G01870.1	0.835729275362319	84.0770789516129
AT2G39730.2	83.7262236594203	83.3859342741935
AT3G50000.1	74.5340541666667	82.9038410483871
AT5G56340.1	15.1436349637681	82.8009302419355
AT4G14780.1	0.611821268115942	82.6770124193548
AT3G17510.1	38.499097826087	82.0075141935484
AT4G38230.1	5.51745195652174	81.918467016129
AT5G59480.1	265.749612427536	81.6297077419355
AT4G19110.1	109.309231847826	81.4072917741935
AT1G48300.1	55.2434242753623	81.3189433870968
AT2G25880.1	1.4105031884058	80.3624188709677
AT5G55565.1	0.0406070652173913	80.0154987096774
AT2G39770.1	27.0914548550725	79.9057321774193
AT1G79750.1	143.496509565217	79.6794692741936
AT3G04620.1	4.83784960144928	79.6606702419355
AT5G47435.1	39.9296714855072	79.5368194354839
AT2G46500.2	18.6259117391304	79.4542224193548
AT1G13890.1	0.481583949275362	79.3465683870968
AT4G40040.1	422.478280507246	79.1815203225807
AT3G51150.2	68.1102089492754	78.8936163709677
AT3G42880.1	0.383946775362319	78.839162016129
AT5G40155.1	3.35955684782609	78.7258272580645
AT4G39080.1	121.414135652174	78.7035353225806
AT2G19050.1	1.31184673913043	78.0160804032258
AT3G07030.1	16.9530372826087	78.0103225
AT3G27060.1	14.6266698913043	77.5196803225807
AT2G19400.1	2.68647826086957	77.3157094354839
AT5G24940.1	0.289312536231884	77.1436866129032
AT2G35680.1	87.957701557971	77.0880991935484
AT1G26480.1	0.672236775362319	76.8993908064516
AT1G73860.1	0.47194981884058	76.5404973387097
AT1G04880.1	0.520213224637681	76.5180308870968
AT4G24580.1	0.603865144927536	75.9961291129032
AT5G10660.1	0.515189456521739	75.6854848387097
AT4G15200.2	12.1341087318841	75.2874658064516
AT1G28305.1	2.0695577173913	75.1372273387097
AT2G40090.1	14.050499673913	75.0258860483871
AT5G10260.1	20.1382790217391	74.4245341935484
AT1G54240.1	0.211862898550725	74.3725612903226
AT1G25490.1	33.2231747463768	73.9483566935484
AT5G46430.1	190.420414311594	73.5954128225806
AT2G19030.1	0.320851956521739	73.0453983064516
AT1G63640.1	11.3486797826087	72.8381607258064
AT2G19480.1	168.678120724638	72.7464832258065
AT3G24620.1	0.374564057971014	72.2252162903226
AT3G28770.1	1.97100684782609	72.0626992741935
AT3G55050.1	17.9060151449275	71.8914697580645
AT5G53250.1	0.471519528985507	71.7606825806452
AT1G77180.1	50.8911239855072	71.4996725
AT1G80540.1	0.430590724637681	71.3297499193548
AT1G48740.2	0.451566702898551	71.3245316129032
AT1G24180.1	135.968066992754	71.3132566935484
AT1G74490.1	7.83631427536232	71.205937983871
AT1G64720.1	126.329382282609	71.041892983871
AT2G44925.1	0.233259311594203	70.8497673387097
AT1G33250.1	20.1781894927536	70.2970881451613
AT4G19200.1	355.974000833333	69.7714669354839
AT1G03610.1	27.2991019565217	69.4952581451613
AT4G01000.1	69.8920459782609	68.4833474193548
AT1G64610.1	4.87407115942029	68.3200776612903
AT5G51460.1	2.62100557971015	68.2821884677419
AT3G04690.1	1.70756554347826	68.2435087903226
AT4G11220.1	28.9193314855072	68.2322313709678
AT3G25900.1	25.6426923550725	67.9467937096774
AT2G31570.1	99.3808038768116	67.8568638709677
AT1G79520.1	2.61371815217391	67.650420483871
AT5G61410.1	91.1107810869565	67.1508613709677
AT1G27500.1	2.44048942028986	67.0364890322581
AT5G14720.1	43.0861544202899	66.7669604032258
AT3G10770.1	61.3553373913044	66.7017891129032
AT1G31750.1	0.245838188405797	66.6918522580645
AT3G56680.1	32.822885	66.5377003225806
AT1G19910.1	392.957492210145	66.5167114516129
AT5G21020.2	87.6551852536232	66.44641
AT3G12510.1	22.8973285144928	66.1902606451613
AT3G13580.1	53.1887370289855	66.0825243548387
AT1G65240.1	4.0123581884058	65.9469159677419
AT1G04690.1	222.381691376812	65.8342526612903
AT4G22590.1	65.5504704710145	65.7239930645161
AT4G22592.1	65.5504704710145	65.7239930645161
AT3G11850.2	3.20252525362319	65.6589656451613
AT3G23380.1	0.496771449275362	65.620184516129
AT4G15980.1	0.475750289855073	65.6052672580645
AT3G26870.1	0.215749384057971	65.416252983871
AT1G24405.1	0.354198007246377	65.3220429032258
AT2G19880.2	20.2122986231884	65.0830856451613
AT3G12110.1	55.7658848913044	65.0556936290322
AT2G31425.1	0.564585688405797	64.9407461290323
AT2G43790.1	40.4879116304348	64.9087927419355
AT3G05140.1	0.478516702898551	64.8391283064516
AT2G28840.1	77.7423948550725	63.7222010483871
AT3G17790.1	2.17293768115942	63.6129427419355
AT5G01410.1	118.865372572464	63.5754643548387
AT1G50490.1	6.75221503623188	63.2113717741935
AT5G64920.1	18.6954895652174	63.0468005645161
AT1G50640.1	75.9159254710145	62.8809460483871
AT4G07965.1	0.714800036231884	62.8369815322581
AT1G24880.1	0	62.5695625806452
AT5G03690.1	2.21791913043478	62.5028572580645
AT3G27810.1	627.540234710145	62.2919277419355
AT3G11180.2	0.107682608695652	62.1176183064516
AT1G34780.1	23.1812112318841	62.1119740322581
AT5G47470.1	0.424508115942029	61.9313315322581
AT5G15470.1	130.888744057971	61.8302841935484
AT5G13510.1	36.8469690217391	61.5892438709677
AT3G45090.1	20.9029269927536	61.4950070967742
AT3G56360.1	34.0818567028986	61.3947872580645
AT5G20810.1	9.97092934782609	61.336132983871
AT1G53190.1	21.0058612681159	61.2165318548387
AT4G02620.1	220.988496449275	61.1862329032258
AT1G43710.1	32.9507764492754	61.0640033064516
AT3G01050.1	61.2337418115942	60.9307222580645
AT1G07210.1	31.2779610507246	60.8430415322581
AT4G19110.3	42.5664316304348	60.8256467741936
AT4G20380.2	2.99031547101449	60.6450297580645
AT1G73630.1	1.97700811594203	60.4569732258065
AT4G22220.1	269.96604826087	60.1701907258064
AT5G55850.3	68.3828040217391	60.156432983871
AT1G12310.1	86.1672260507246	59.7367983870968
AT2G27970.1	7.12895391304348	59.5405931451613
AT1G23540.1	0.339841485507246	59.5172241129032
AT1G54920.2	20.1202338768116	59.4207533870968
AT2G20860.1	60.4265488768116	59.3687558870968
AT4G09620.1	24.3091438043478	58.9485899193548
AT2G37980.1	1.13773101449275	58.837277016129
AT1G52680.1	0.427328586956522	58.7472875806452
AT4G23760.1	26.1188393478261	58.1354811290323
AT1G05820.2	1.59192775362319	57.9481118548387
AT2G27050.1	31.0207548913043	57.8816378225807
AT1G11480.1	46.799584057971	57.8617820967742
AT4G37680.1	71.7484384782609	57.6045605645161
AT3G20200.1	2.75955641304348	57.0016061290323
AT1G79640.2	1.81497967391304	56.7182224193548
AT2G15340.1	0.127545362318841	56.6764219354839
AT3G52560.1	123.090794094203	56.5288165322581
AT1G04450.1	1.55816782608696	56.1154698387097
AT4G01100.1	75.4963663405797	56.0731226612903
AT1G10620.1	0.326986050724638	55.9397351612903
AT1G78380.1	185.488850652174	55.7997962096774
AT3G60600.1	106.275283007246	55.7310741935484
AT1G19397.1	21.3121247826087	55.6640118548387
AT1G33050.1	13.8003847463768	55.4760335483871
AT4G02890.4	437.218470471014	55.3845032258064
AT3G07020.2	12.250975942029	55.280997983871
AT5G02020.1	25.9758038043478	55.2262444354839
AT2G19080.1	12.844841557971	55.2106257258065
AT3G57450.1	52.0204276086957	55.2072824193548
AT4G03620.1	24.6963975724638	54.9694010483871
AT5G59550.1	14.0168612681159	54.8265247580645
AT5G07470.1	107.621191268116	54.4635513709677
AT1G04300.1	23.6957027173913	54.3709093548387
AT3G61560.1	12.5433801449275	54.3590400806452
AT4G26710.1	119.616632355072	54.3261066935484
AT3G08590.1	86.5397959782609	54.1960671774194
AT3G47080.1	8.57786130434783	54.0655026612903
AT5G56760.1	141.017264166667	54.0498412903226
AT5G06560.1	10.6086987681159	53.9091610483871
AT4G26570.1	59.719880942029	53.5538711290323
AT1G19396.2	18.1292234057971	53.5103776612903
AT1G29930.1	654.417343007246	53.4130887903226
AT1G71410.1	21.2728063405797	53.3125691935484
AT4G39860.2	8.55928514492754	53.3088989516129
AT1G70590.1	7.09654855072464	53.2481216935484
AT1G08030.1	26.171153442029	53.2444256451613
AT1G64628.1	6.80784376811594	53.1439641935484
AT1G64630.1	6.80784376811594	53.1439641935484
AT1G78050.1	18.0758721376812	53.0301476612903
AT1G05380.2	15.6173282246377	52.8661389516129
AT4G02480.1	70.4179812318841	52.735472983871
AT4G12940.1	0.341955615942029	52.709535483871
AT1G63930.1	0.446589891304348	52.6142744354839
AT5G66740.1	0.405768586956522	52.5704600806452
AT1G73480.1	21.9113447463768	52.561047016129
AT5G63460.1	32.805142826087	52.4969784677419
AT1G73540.1	19.5612813768116	52.4561332258064
AT5G66070.1	24.696854673913	52.4180048387097
AT5G55290.2	99.1657730072464	52.3633682258064
AT3G56920.1	0.328941630434783	52.3063794354839
AT4G32060.1	91.6964921014493	52.3002912096774
AT5G36260.1	0.744876485507246	52.2848542741935
AT2G37550.1	50.545222826087	52.2208388709677
AT3G02830.1	60.1694237681159	52.204092983871
AT3G60780.1	1.92639025362319	52.1883387096774
AT3G13229.1	0.273235869565217	52.1733591129032
AT2G38270.1	22.1511531884058	52.0597275806452
AT5G45360.1	51.6469608695652	51.9867605645161
AT4G35950.1	26.1760764130435	51.7811519354839
AT1G78300.1	150.588713007246	51.7106834677419
AT5G05380.1	9.83175663043478	51.5673461290323
AT4G39870.1	20.2360411231884	51.5356224193548
AT4G33390.1	0.230926413043478	51.3390395967742
AT1G02660.1	37.9379908333333	51.1839251612903
AT5G57320.1	1.51683858695652	50.9604619354839
AT3G05150.1	0.487746884057971	50.8867966129032
AT1G67623.1	0.0925132971014493	50.8036270967742
AT4G13450.1	0.579147028985507	50.6930400806452
AT2G15910.1	1.29895884057971	50.6129953225806
AT1G15880.1	33.0729208695652	50.4174488709677
AT3G03780.1	2.03083764492754	50.4113779032258
AT3G62290.1	378.162044384058	50.1080263709677
AT1G54460.1	24.2221706884058	50.073320483871
AT3G02040.1	6.81656601449275	49.9068061290323
AT1G66260.1	131.888340036232	49.832060483871
AT2G23090.1	647.656789492754	49.6873564516129
AT5G01100.1	0.647535	49.6753958064516
AT4G04560.1	0.0166705797101449	49.619905
AT1G77980.1	0.130505217391304	49.6052636290323
AT1G06700.2	12.0365390942029	49.4078757258064
AT3G51770.2	10.4271727898551	49.3795945967742
AT3G50390.1	0.464217246376812	49.2909994354839
AT2G28640.1	0.238627004830918	49.2757936290323
AT4G15470.1	404.539785289855	49.2008565322581
AT4G30760.1	37.567812826087	49.1322724193548
AT5G25530.1	0.206277065217391	49.1075218548387
AT2G02180.1	21.3809446014493	48.9641630645161
AT2G21130.1	19.3764151811594	48.8567462903226
AT3G10460.1	0.581123913043478	48.85272
AT5G10090.1	0.212326086956522	48.6170985483871
AT1G74320.1	17.5653523188406	48.5478200806452
AT3G57530.1	33.939883442029	48.4873568548387
AT1G08770.1	31.9633298550725	48.415352983871
AT4G40020.1	0.245673550724638	48.3607466129032
AT5G09550.1	10.9974151086957	48.2839262096774
AT3G13200.1	125.679964855072	48.2006002419355
AT3G20800.1	30.8640439130435	48.197920483871
AT5G02380.1	3101.69301532609	48.1740750806452
AT2G13680.1	0.153887210144928	48.0563715322581
AT2G41445.1	0.200692572463768	48.038615483871
AT1G48590.1	0.310397536231884	48.0303631451613
AT3G53710.1	41.3883972101449	47.9805704032258
AT3G53750.1	65.7834311594203	47.9310935483871
AT4G23710.1	121.787043514493	47.8789501612903
AT4G39860.1	8.80272565217391	47.8669424193548
AT5G47560.1	15.6232642753623	47.6609857258064
AT3G24760.1	8.5480793115942	47.6451217741935
AT5G28888.1	0.27836152173913	47.6155400806452
AT3G02440.1	0.130430942028986	47.6078827419355
AT3G55190.1	0.175539202898551	47.4229166129032
AT5G10650.2	4.04295231884058	47.1824764516129
AT5G67560.1	48.7998796014493	46.9152583064516
AT1G12680.1	19.324672826087	46.7649694354839
AT1G70410.3	25.5181255434783	46.7100918548387
AT2G04378.1	20.9750917391304	46.686494516129
AT5G13440.1	164.260117137681	46.5962882258065
AT5G10740.1	28.5936663405797	46.5907542741935
AT4G39090.1	401.29565057971	46.5879183064516
AT2G19830.1	93.8385014130435	46.5247910483871
AT5G34850.1	269.603268623188	46.5131549193548
AT4G30760.2	25.8910010144928	46.406762983871
AT4G20160.1	0.183636014492754	46.3574308064516
AT1G63220.1	145.29352557971	46.3160764516129
AT5G51700.1	7.80706608695652	46.2762119354839
AT3G12130.1	19.2763506521739	46.2261945967742
AT4G10040.1	140.433215398551	46.2165364516129
AT5G14870.1	0.356452608695652	46.156290483871
AT5G60010.1	0.206106956521739	45.9928404032258
AT5G25270.1	65.8294408695652	45.9158856451613
AT2G20440.2	7.12605844202899	45.8556569354839
AT4G37430.1	9.35253246376812	45.6098583870968
AT2G42500.1	74.754675942029	45.512314516129
AT4G13980.1	14.6105699637681	45.4736101612903
AT5G45810.1	0.250111739130435	45.4551295967742
AT4G17940.1	70.5784839130435	45.4351430645161
AT1G08600.3	10.0059838043478	45.2969426612903
AT5G41990.1	48.6541363768116	45.2845117741935
AT5G41992.1	48.6541363768116	45.2845117741935
AT4G33440.1	2.33134760869565	44.7479536290323
AT1G55530.1	16.1903164130435	44.7460945967742
AT5G08050.1	38.6229677173913	44.7266351612903
AT2G35630.1	17.4067309057971	44.6765836290323
AT1G20100.1	80.9530441304348	44.6583729032258
AT2G24765.1	83.107074384058	44.6070627419355
AT1G03920.1	7.96216822463768	44.5603666935484
AT1G70490.1	311.92241826087	44.5123516129032
AT3G46750.1	0.173634541062802	44.4322185483871
AT4G15650.1	0.157510326086957	44.20332
AT5G10750.1	26.4002292391304	44.1623121774194
AT4G27110.1	0.180144927536232	44.0180416129032
AT4G03110.1	20.111481884058	43.8381816129032
AT1G06770.1	3.41779836956522	43.7356144354839
AT3G28710.1	87.9282917391304	43.6987871774194
AT1G28960.3	3.35950297101449	43.6373701612903
AT4G10010.1	0.585063369565217	43.1911013709677
AT3G01980.1	63.7177160869565	42.9504751612903
AT5G27610.1	3.55150695652174	42.8147386290323
AT5G59300.1	42.3352323188406	42.6474975
AT3G02700.1	56.4994082971015	42.5977262096774
AT4G03030.1	31.1477067753623	42.5841887096774
AT5G48970.1	12.1561105072464	42.4142437096774
AT5G08535.1	13.4467654710145	42.2540192741935
AT1G35160.1	148.722238550725	42.2185041935484
AT5G50930.1	38.7967661594203	42.166745
AT3G45030.1	33.7133934782609	42.1526150806452
AT2G23340.1	17.9081540942029	42.1371533064516
AT4G05050.1	1399.55269634058	41.9099551612903
AT1G14530.2	21.7365801086957	41.842945483871
AT2G47490.1	28.2375391666667	41.8305504032258
AT3G13340.1	48.6236606884058	41.7851686290323
AT2G37640.1	55.6134774275362	41.7387532258064
AT3G55380.1	50.3796361956522	41.7194649193548
AT5G40670.1	30.6416476811594	41.6068639516129
AT1G24050.1	96.982883442029	41.5755307258064
AT4G18790.1	0.321979202898551	41.4487609677419
AT4G16760.1	97.8780043478261	41.4420906451613
AT3G57520.1	47.0518249637681	41.3210814516129
AT1G24110.1	0.155452971014493	41.2661525
AT1G26130.2	18.1368352173913	41.1368033064516
AT5G48335.1	16.3374313405797	41.1351417741935
AT1G15470.1	17.8365014855072	41.0482991129032
AT2G10975.1	0.10603884057971	40.8760362903226
AT4G20150.1	208.337874565217	40.7984747580645
AT5G23160.1	0.142298913043478	40.7892148387097
AT5G18140.1	9.23646634057971	40.6985054032258
AT2G16586.1	20.7756972463768	40.6831554032258
AT5G04347.1	0.0993261231884058	40.5377691935484
AT2G24320.1	1.16562434782609	40.5082852419355
AT1G17490.1	46.0521050724638	40.5031594354839
AT1G07330.1	0.248918985507246	40.4914607258064
AT2G45490.1	1.11496112318841	40.4800933870968
AT1G15920.2	12.1259278985507	40.3269508870968
AT5G42330.1	1.08003963768116	40.2379225806452
AT2G19570.1	47.4688823188406	40.0958808870968
AT3G43126.1	0	40.0606008064516
AT4G23630.1	336.603447898551	39.9790766935484
AT5G21274.1	92.7163040217391	39.8884662903226
AT1G70430.1	1.51877231884058	39.8855038709677
AT5G01340.1	9.61583721014493	39.7436439516129
AT4G27370.1	2.13502119565217	39.7158719354839
AT1G11510.1	0.143391268115942	39.6067558064516
AT5G65890.1	1.88384496376812	39.5596266129032
AT5G14040.1	300.149862572464	39.3866339516129
AT3G52730.1	277.620745144928	39.3174013709677
AT3G59960.1	0.162048623188406	39.2672562096774
AT1G76110.1	3.50574539855072	39.2611104032258
AT1G32400.1	102.437776195652	39.1899891935484
AT2G34690.1	35.1578553985507	39.1578527419355
AT1G29750.2	15.5091864855072	39.1476628225806
AT3G06780.1	15.5954291666667	39.1451494354839
AT3G22845.1	222.607399891304	39.1174267741936
AT4G32920.1	38.0447272826087	38.977509516129
AT3G44050.1	0.395919528985507	38.9753425806452
AT4G20730.1	1.0115922826087	38.9123957258064
AT3G10090.1	66.0777596014493	38.8586365322581
AT1G02140.1	190.127862282609	38.8052546774194
AT5G17280.1	29.473720326087	38.7971512903226
AT1G62600.1	21.9287055072464	38.7594935483871
AT2G03470.1	20.7192372826087	38.7552415322581
AT3G54040.1	9.43884550724638	38.7532751612903
AT5G27000.1	10.8715735869565	38.6862916935484
AT5G02230.2	4.77340076086957	38.5659630645161
AT1G79950.1	14.9068274275362	38.5281728225806
AT1G80780.1	31.0249952898551	38.4672712096774
AT1G77840.1	90.6282730797102	38.4285360483871
AT1G10660.4	0.95337115942029	38.3687658870968
AT3G20390.1	200.50618173913	38.2788158064516
AT3G06320.1	95.9133344565218	38.2502345967742
AT5G38350.1	0.0484121739130435	38.2117025
AT1G16240.1	81.5528136231884	38.1903974193548
AT3G28480.1	14.5668589130435	38.1425525
AT3G26690.2	1.79418257246377	38.1360308870968
AT3G09740.1	88.5480227173913	38.1110814516129
AT1G01880.1	2.61412695652174	38.0358567741936
AT1G16360.1	0.120104782608696	38.018049516129
AT2G04925.1	2.22551518115942	37.9394515322581
AT1G16760.1	0.222261195652174	37.7792471774194
AT5G45820.1	0.220516702898551	37.7570792741936
AT3G01040.2	8.67230677536232	37.6843523387097
AT1G18150.2	3.11035666666667	37.6204005645161
AT3G57140.1	0.959283949275363	37.5997819354839
AT1G78140.1	21.7861523550725	37.5971745967742
AT5G50460.1	308.429863442029	37.5892920967742
AT3G07330.1	27.2536472463768	37.5467150806452
AT1G44120.1	2.19377644927536	37.5265625
AT3G56960.1	3.86236192028986	37.5093567741935
AT1G54320.1	82.7345025724638	37.4608216129032
AT3G58700.1	31.3473177898551	37.3405036290323
AT5G55060.1	72.8491202173913	37.2418746774194
AT5G17480.1	0.456133188405797	37.2154302419355
AT5G16020.1	0.124779528985507	37.2028623387097
AT1G47500.1	18.5619366666667	37.1695419354839
AT5G42220.1	32.8572092753623	37.1466216935484
AT1G03620.1	2.5503577173913	37.1070725
AT1G10630.1	98.2445031884058	37.0239362096774
AT5G27150.1	10.8696392391304	36.9650865322581
AT5G46430.2	43.4453410869565	36.6414108870968
AT2G19760.1	146.427611195652	36.5512533870968
AT1G79830.3	14.3204170289855	36.5007689516129
AT4G35500.1	2.98263155797101	36.4682442741935
AT4G22270.1	2.95499025362319	36.4632646774193
AT4G12860.1	0.273835760869565	36.4399182258065
AT1G22710.1	32.0935132246377	36.3983023387097
AT1G02010.1	7.96584173913044	36.331152983871
AT5G67380.1	48.1964727898551	36.327157983871
AT2G26500.1	117.488250688406	36.2742381451613
AT1G65590.1	3.11702264492754	36.2321901612903
AT5G04160.1	10.8320086594203	36.1893025806452
AT1G51470.1	0.10202268115942	36.1685855645161
AT1G65430.1	20.8379198913043	36.0549945967742
AT2G29660.1	54.9744440217391	36.0546232258065
AT2G42380.2	3.3153590942029	35.9656730645161
AT2G28910.1	161.157274130435	35.9489652419355
AT3G58500.1	116.8747175	35.6309267741936
AT5G60740.1	0.15776268115942	35.6093351612903
AT1G52343.1	0.543969275362319	35.6015238709677
AT4G17390.1	182.222252826087	35.5171016935484
AT5G46910.1	7.84367572463768	35.4606371774194
AT3G49450.1	0.214915833333333	35.4534998387097
AT1G70170.1	0.362449565217391	35.3771655645161
AT3G01540.1	139.650670434783	35.3707347580645
AT5G64690.1	1.55154724637681	35.3156109677419
AT1G16180.1	149.427977210145	35.2986382258064
AT3G27090.1	149.649021594203	35.0515045967742
AT1G26670.1	68.2479511231884	34.9998864516129
AT2G03060.2	6.6754068115942	34.9153432258064
AT3G10410.1	179.226925615942	34.8923267741935
AT4G12040.1	71.1752522463768	34.8805699193548
AT1G64090.1	131.224885833333	34.8557600806452
AT2G20430.1	0.459083115942029	34.7783025806452
AT5G65470.1	29.0524125362319	34.7092174193548
AT3G11100.1	40.9567356884058	34.5847909677419
AT1G54740.1	0.364130724637681	34.5553684677419
AT3G08930.1	70.460381268116	34.5503186290323
AT1G48450.1	49.7680526811594	34.5502073387097
AT5G10980.1	442.843846594203	34.519027983871
AT1G03457.1	6.23221528985507	34.4516187903226
AT1G16170.1	20.4264734057971	34.4372770967742
AT5G26150.1	0.286500615942029	34.4359965322581
AT2G01670.1	65.0363928985507	34.3318765322581
AT1G70420.1	3.50550898550725	34.2489235483871
AT4G16580.1	16.4482134057971	34.2160431451613
AT1G55520.1	30.4713757971014	34.1904581451613
AT5G04990.1	31.2465786594203	34.0903183064516
AT5G67490.1	56.7855233695652	33.9626991935484
AT1G30810.2	1.27349202898551	33.9413535483871
AT1G27350.1	269.590311847826	33.8802589516129
AT1G09100.1	17.6877923188406	33.8793919354839
AT1G66680.1	30.0975977898551	33.7042635483871
AT2G46900.1	16.9169017391304	33.6890792741935
AT4G36800.1	107.363303478261	33.6508980645161
AT1G06890.1	11.9722462318841	33.6415071774194
AT3G19010.1	28.0360321014493	33.6306360483871
AT1G33770.1	0.207101847826087	33.6222468548387
AT5G42880.1	6.13858014492754	33.6006977419355
AT2G47730.1	22.7766916666667	33.5920695967742
AT1G77940.1	267.27539173913	33.3413766129032
AT3G57610.1	14.0744984057971	33.0519806451613
AT3G61200.1	67.7306793115942	32.9568837096774
AT3G47410.1	0.327819927536232	32.9022788709677
AT4G05320.1	151.350681304348	32.8932552419355
AT3G42658.1	0.519761847826087	32.8671928225806
AT1G68750.1	0.111316086956522	32.8631435483871
AT4G25230.2	38.7015867028986	32.7972783870968
AT2G19690.2	0.802233695652174	32.7618050806452
AT2G36630.1	18.6934763043478	32.7464661290323
AT1G30580.1	93.5902317028985	32.6968220967742
AT5G51460.2	0.483327934782609	32.6799499193548
AT1G77250.1	5.33537797101449	32.6549605645161
AT4G32630.1	0.192018079710145	32.624710483871
AT3G56600.1	0.725546123188406	32.6160169354839
AT5G27210.1	8.74002336956522	32.5017390322581
AT3G25585.1	13.1052133333333	32.3317113709677
AT5G48480.1	55.2650753623188	32.2230501612903
AT4G27470.1	17.789534057971	32.2057133870968
AT1G55420.1	0.173505688405797	32.0763975806452
AT1G52855.1	103.230934130435	31.8886043548387
AT4G28540.1	30.5777031521739	31.8033400806452
AT3G59280.1	74.47121	31.7816658064516
AT1G60760.1	0.27613865942029	31.6280699193548
AT1G19680.1	14.3001708695652	31.5517717741936
AT1G15100.1	27.7567726811594	31.5429191129032
AT5G64880.1	25.800095942029	31.5165920967742
AT2G23790.1	89.1291280797101	31.4535012903226
AT4G21660.1	55.4392076811594	31.4042013709677
AT5G43460.1	102.218977572464	31.2695091129032
AT1G74220.1	0.23991615942029	31.2574649193548
AT1G70770.1	149.183390942029	31.1720082258065
AT5G47880.1	66.2634521739131	31.1443329032258
AT1G35190.1	273.773943768116	31.1095578225806
AT2G22860.1	0.362479094202899	30.959075483871
AT1G12450.1	118.609489710145	30.8881612096774
AT5G66750.1	1.40004173913044	30.8646794354839
AT2G22600.1	12.5365261956522	30.85986
AT2G41210.1	5.39318449275362	30.8467684677419
AT1G13900.1	49.0810945652174	30.8380897580645
AT5G23740.1	93.1660542753623	30.7361626612903
AT5G47830.1	8.016745	30.6688313709677
AT4G05320.6	158.843159275362	30.6465772580645
AT2G20440.1	5.63705449275362	30.6231005645161
AT2G33450.1	94.5244682608696	30.6107647580645
AT3G25290.2	24.4245792753623	30.5380739516129
AT3G13930.1	69.4866903985507	30.5150717741936
AT2G17530.3	8.01326768115942	30.3426961290323
AT4G31430.2	10.1164457608696	30.2504761290323
AT5G02180.1	6.6682381884058	30.2490971774194
AT3G49800.1	32.0992611956522	30.1856001612903
AT5G64670.1	23.2247504347826	30.1312024193548
AT3G23920.1	99.0523015217391	30.0155795967742
AT3G60300.1	57.8942767028986	29.9652217741935
AT4G32208.1	0.0844890942028986	29.9493361290323
AT3G07960.1	3.42947351449275	29.9163134677419
AT1G17455.1	8.77741630434783	29.8889225
AT5G20420.1	0.134170676328502	29.8739671774194
AT3G14205.1	28.5409848913043	29.8686733064516
AT1G02305.1	116.352137536232	29.8024621774194
AT3G14890.1	4.51858713768116	29.5429417741935
AT2G17500.2	6.38125144927536	29.5175194354839
AT1G73030.1	116.281284528986	29.4514732258064
AT2G17370.1	53.0416045289855	29.3554655645161
AT1G66500.1	24.5691627898551	29.2626466935484
AT1G71790.1	16.7717927173913	29.1878851612903
AT4G33410.1	27.4860111231884	29.1764828225806
AT1G79590.1	16.8523547463768	29.1711135483871
AT2G41970.1	0.252449637681159	29.1516993548387
AT5G16630.2	6.21450583333333	29.1234125806452
AT4G31340.1	190.761852210145	29.1120661290323
AT4G21990.1	9.16567778985507	29.0726335483871
AT1G28280.2	2.58873471014493	29.063692016129
AT3G01770.1	22.3355448550725	29.0217409677419
AT5G12370.1	41.803270326087	29.0201259677419
AT2G16030.1	0.146045314009662	28.9633657258064
AT2G17800.1	48.0154957246377	28.9454516129032
AT5G52530.3	2.00956608695652	28.8951326612903
AT4G24290.2	14.3227763768116	28.8791635483871
AT5G47520.1	21.1500963405797	28.8267265322581
AT2G34825.1	0.638036920289855	28.7872357258065
AT1G05120.1	16.8972767753623	28.7789755645161
AT5G61980.1	4.22842655797101	28.7459819354839
AT5G43210.1	4.88582467391304	28.6881892741935
AT1G08040.2	13.1782541304348	28.6744742741935
AT4G22330.1	71.3333553623189	28.6720730645161
AT2G37410.1	78.9984468115942	28.6712565322581
AT3G11850.1	2.42789076086957	28.653894516129
AT3G28490.1	0.230182826086957	28.6496978225806
AT5G16840.1	62.9726539130435	28.6495988709677
AT3G11410.1	102.703180905797	28.5804062096774
AT2G14835.1	32.8102438768116	28.5786085483871
AT5G42825.1	21.0638385507246	28.5167112903226
AT1G49405.1	1.13655528985507	28.4935284677419
AT4G21070.1	0.968218949275362	28.4853257258065
AT1G15940.1	15.9095193478261	28.4230339516129
AT5G57000.1	24.2651578623188	28.3197368548387
AT2G20840.1	29.9867395652174	28.3048854032258
AT1G73010.1	4.5090984057971	28.289469516129
AT5G22940.1	6.45479981884058	28.2236832258065
AT5G54390.1	88.8998968478261	28.2101621774194
AT3G55050.2	10.0372515942029	28.2056658064516
AT4G34380.1	0.271352644927536	28.1682024193548
AT1G32928.1	11.5816497826087	28.1456285483871
AT1G17145.1	22.8296197463768	28.12895
AT4G14385.1	21.3283475724638	28.1261313709677
AT3G15980.3	15.8204469927536	28.1158700806452
AT4G08630.1	0.0827807971014493	28.1094162903226
AT2G12060.1	0.0200898550724638	28.0992149193548
AT5G46020.1	174.915447572464	28.0953814516129
AT1G69330.1	12.1524020289855	28.0471867741935
AT1G31070.2	44.1540149275362	27.9468292741935
AT5G48655.2	44.7849157971015	27.9285831451613
AT3G48030.1	31.9236646376812	27.9095795967742
AT5G24870.1	8.13961032608696	27.8941973387097
AT4G00110.1	16.0447547463768	27.8466974193548
AT1G29630.2	53.1443873188406	27.841782016129
AT3G57140.2	0.977583007246377	27.796177016129
AT3G24160.1	199.028477644928	27.7900711290323
AT4G23670.1	25.8316741304348	27.7878541129032
AT4G02570.3	13.9955777536232	27.7787909677419
AT1G66120.1	344.215539710145	27.7685501612903
AT5G12140.1	205.296440036232	27.717440483871
AT1G52300.1	334.746392137681	27.5397882258065
AT1G75660.1	26.8250619565217	27.5184884677419
AT5G18550.1	47.1317401449275	27.4992358870968
AT1G30880.1	38.5570715942029	27.4869750806452
AT1G14970.1	4.17128076086957	27.4141650806452
AT5G47180.1	11.592997826087	27.374745483871
AT5G44100.1	126.418609746377	27.3442079032258
AT2G34630.2	21.0642167391304	27.3309069354839
AT5G13150.1	0.208775144927536	27.2793648387097
AT5G59290.1	157.077306521739	27.2181025
AT1G55680.1	73.8899219565217	27.2063080645161
AT3G51990.1	8.14640985507246	27.1783184677419
AT3G24730.1	11.1252669202899	27.1576782258065
AT1G57680.2	11.2557167391304	27.1427556451613
AT2G28440.1	3.58707702898551	27.0990472580645
AT3G24740.1	22.6163120289855	27.0119935483871
AT2G13290.1	50.5501308333333	26.989549516129
AT2G47700.1	27.9218701086957	26.9788710483871
AT1G26830.1	47.7731014855072	26.8784581451613
AT3G18035.1	23.1030609782609	26.8738308064516
AT5G47100.1	22.2905996376812	26.8194703225806
AT1G80120.1	118.58264692029	26.8028095967742
AT5G66850.1	12.6460932608696	26.7906383870968
AT5G42010.1	0.537053550724638	26.7728100806452
AT1G43670.1	68.4095542753623	26.7619163709677
AT5G58530.1	40.0556532971015	26.7127239516129
AT5G55960.1	12.7631279347826	26.6871649193548
AT2G24100.1	27.7723135507246	26.6752203225806
AT4G21790.1	58.303302826087	26.667182983871
AT3G48440.1	10.5807702173913	26.6442908870968
AT4G02970.1	11.9417008333333	26.5799147580645
AT2G41740.1	80.3103031521739	26.5369334677419
AT1G19310.1	57.8750197101449	26.5365991935484
AT3G12470.1	0.0814823550724638	26.5178887903226
AT3G09480.1	4.71805355072464	26.5053962903226
AT5G05130.1	1.10762130434783	26.4631642741936
AT5G62500.1	24.7007964130435	26.3630860483871
AT1G64470.1	7.19816557971014	26.2536725
AT3G08710.1	13.7180982971015	26.2398683870968
AT1G23750.1	15.1817670652174	26.2335437096774
AT4G37409.1	0.218270362318841	26.1966706451613
AT4G19120.2	10.1361773550725	26.1119825806452
AT4G12270.1	0.0959956884057971	26.1021573387097
AT4G08180.1	21.7790082971015	26.0811275
AT1G79850.1	107.441285181159	25.9774278225806
AT5G38895.2	6.42242369565217	25.9706496774194
AT2G03060.1	3.82710663043478	25.9566463709677
AT4G27080.1	27.0779211594203	25.8823526612903
AT4G14500.1	111.432357862319	25.8186689516129
AT1G16825.1	10.642807173913	25.7475432258064
AT3G05820.1	0.434547789855073	25.6802899193548
AT4G24026.1	1.5966293115942	25.6782779032258
AT1G70160.1	165.009617210145	25.6545787096774
AT5G11680.1	75.9267197826087	25.6440550806452
AT4G02880.1	15.8688423550725	25.6314327419355
AT3G59920.1	150.495685507246	25.6144128225806
AT1G17880.1	184.223880253623	25.5966489516129
AT1G66235.1	0.0795003985507246	25.5281472580645
AT5G41560.1	61.402130942029	25.4761975
AT3G13410.1	213.28361365942	25.467062016129
AT2G37620.2	8.74798778985507	25.3990814516129
AT4G17550.1	14.2666762318841	25.3906396774194
AT2G30360.1	34.7744175	25.354745483871
AT3G12570.2	17.8797243478261	25.3120293548387
AT1G16270.1	9.85362670289855	25.2880858870968
AT4G00860.1	305.828565	25.2824473387097
AT2G05630.1	61.5690473550725	25.1691893548387
AT3G56460.1	50.4862652536232	25.158915
AT4G03000.1	13.2395701086957	25.1124084677419
AT4G09830.1	65.9414799637681	25.0593137096774
AT3G12160.1	0.698062898550725	25.0062541129032
AT5G08200.1	30.7146636956522	25.0050191129032
AT5G28470.1	0.321128043478261	24.9573773387097
AT1G78940.1	2.39155097826087	24.9221966935484
AT5G09910.1	0.143095869565217	24.915667983871
AT4G31020.1	2.1331797826087	24.9026527419355
AT2G19010.1	0.249316268115942	24.8660933064516
AT3G45040.1	11.396654673913	24.854592016129
AT3G23980.1	25.4174375724638	24.7604301612903
AT1G38194.1	0.0402810144927536	24.709700483871
AT5G01650.1	67.8858844927536	24.6445538709677
AT2G40610.1	203.587352789855	24.6227341935484
AT4G02570.1	16.501419384058	24.5822320967742
AT1G28710.1	1055.97558923913	24.5583024193548
AT4G12120.1	24.7478136594203	24.5025976612903
AT2G37010.1	0.148812644927536	24.5019811290323
AT2G26800.1	24.3973679710145	24.494252016129
AT3G08990.2	100.680717318841	24.4452051612903
AT2G14282.1	0.309816920289855	24.4444099193548
AT3G11420.1	27.0703630072464	24.4017658870968
AT5G23610.1	24.7767388768116	24.2953961290323
AT2G23660.1	0.188824057971014	24.2942539516129
AT5G12280.2	1.45294304347826	24.2681320967742
AT1G60780.1	82.6359680797102	24.1762397580645
AT2G31270.1	9.91626858695652	24.1457947580645
AT1G64460.1	13.8534004347826	24.0547898387097
AT3G28820.1	1.36229010869565	24.0466816129032
AT1G47420.1	168.505005978261	23.9499350806452
AT3G52720.1	0.328537789855072	23.94829
AT5G11650.1	57.2479515942029	23.9340617741935
AT4G25030.1	88.0861486956522	23.9060388709677
AT2G41980.1	20.3065982246377	23.8894295967742
AT2G32380.1	14.0370190942029	23.8776266129032
AT1G11780.1	0.0737118115942029	23.8684847580645
AT1G64320.1	0.418578731884058	23.7985897580645
AT4G32940.1	103.071195942029	23.7868819354839
AT4G28030.1	12.101490615942	23.6582107258065
AT1G28280.1	10.4916758333333	23.6364046774194
AT5G28540.1	376.112250398551	23.6350779032258
AT2G03120.1	121.754690434783	23.5941147580645
AT2G20230.1	31.7667951086957	23.5883142741935
AT3G50370.1	33.1401492391304	23.5826467741935
AT4G27600.1	21.8612162681159	23.5400065322581
AT3G18040.1	39.2713483695652	23.5333694354839
AT5G23040.1	56.3630981884058	23.5096732258065
AT4G19640.1	146.426650615942	23.4909807258065
AT3G10100.1	0.235761123188406	23.4829787096774
AT4G33980.1	9.6054922826087	23.4670225806452
AT3G01540.2	63.9549873188406	23.4434737096774
AT2G15280.1	17.6301208333333	23.4372309677419
AT4G28150.1	1.58261467391304	23.4239538709677
AT4G37930.1	139.122969347826	23.4229842741936
AT3G60410.1	13.763400942029	23.4043857258065
AT2G28320.1	24.6998745652174	23.380665483871
AT4G39230.1	2.65584536231884	23.3153676612903
AT2G21520.2	74.4511904347826	23.2777257258065
AT3G47730.1	17.3031637318841	23.2415171774194
AT1G17820.1	10.6588744202899	23.1996450806452
AT3G58490.2	1.03258768115942	23.1927789516129
AT4G26840.1	90.2994947826087	23.179247983871
AT1G19090.1	0.173170434782609	23.146397016129
AT1G72240.1	14.9666316666667	23.0962758064516
AT5G63860.1	57.9635544927536	23.0941064516129
AT3G16350.1	3.66046579710145	23.0220812903226
AT4G26850.1	129.167122318841	23.0039716935484
AT1G25540.1	16.8962667753623	22.978690483871
AT5G60548.1	15.8029745652174	22.9458431451613
AT5G60550.1	15.8029745652174	22.9458431451613
AT5G01460.1	26.8813127536232	22.9127127419355
AT4G32240.1	53.5445642028985	22.9042062903226
AT1G64300.2	1.19631152173913	22.8772999193548
AT4G14145.1	13.7282293115942	22.786687016129
AT4G21326.1	14.9238518115942	22.7671326612903
AT2G39460.2	19.7802003623188	22.7655907258065
AT5G43320.1	130.053367717391	22.7647666129032
AT5G39320.1	70.7198781884058	22.7344221774194
AT1G54830.1	109.230568804348	22.7260512903226
AT1G62200.1	3.04432724637681	22.6622938709677
AT1G32530.1	16.3979144202899	22.6395396774194
AT1G08135.1	0.0670074275362319	22.6283495967742
AT2G23310.1	39.753010326087	22.6235777419355
AT2G02090.1	13.6894382246377	22.6055445967742
AT5G07290.1	20.128281884058	22.6026845967742
AT1G04600.1	0.24448018115942	22.5834191129032
AT1G03070.1	1.35863503623188	22.5181441935484
AT5G11960.1	42.1639789492754	22.4927003225806
AT5G41310.1	0.116738369565217	22.4827558064516
AT1G28960.5	4.82794217391304	22.4707751612903
AT4G38220.1	17.1689564130435	22.4273268548387
AT1G27700.1	10.7555657246377	22.3614822580645
AT1G75160.1	1.0780881884058	22.3244813709677
AT4G37830.1	398.644025471015	22.3232784677419
AT5G49160.1	3.36588268115942	22.2945489516129
AT3G26690.1	3.17935739130435	22.2756687096774
AT1G79450.1	6.41375442028985	22.2226932258064
AT5G10450.1	230.958427463768	22.2142978225806
AT1G61570.1	50.8417847101449	22.2095941129032
AT1G14560.1	24.9024608333333	22.1171202419355
AT3G08650.1	34.9218118115942	22.0941823387097
AT1G73655.1	33.4496243478261	22.0912245967742
AT5G05140.1	28.3757821014493	22.0897287903226
AT1G14270.3	17.3850672826087	22.0825961290323
AT1G19880.1	21.2965040217391	22.0754200806452
AT1G49300.1	86.448720942029	22.0514135483871
AT1G18750.2	1.16336797101449	22.0407211290323
AT4G18140.3	1.64187268115942	22.0152260483871
AT1G22460.1	0.289932608695652	21.9986312903226
AT3G53500.2	52.8173766666667	21.9896562903226
AT5G05060.1	145.3108	21.9244641935484
AT3G01200.1	21.9400736231884	21.8964011290323
AT4G15910.1	11.4352399275362	21.8880291935484
AT5G23480.1	0.112072572463768	21.8596181451613
AT5G52882.1	60.3387363043478	21.8573212096774
AT4G34265.2	17.8130415217391	21.8484395967742
AT3G17710.1	5.88345782608696	21.8302174193548
AT5G37055.1	14.2730483695652	21.7613324193548
AT1G19780.1	1.79986351449275	21.7106770967742
AT1G03457.2	2.96741246376812	21.7063630645161
AT4G33140.1	23.6701869202899	21.6986621774194
AT3G13900.1	0.312981485507246	21.6801838709677
AT5G02160.1	50.5012835144928	21.6727816129032
AT4G26180.1	5.64002724637681	21.6705125
AT1G36400.1	17.7272203985507	21.644972016129
AT4G24380.1	275.334616811594	21.6209310483871
AT1G53500.1	107.922602355072	21.5946301612903
AT1G63000.1	99.2412251449276	21.5754299193548
AT1G14640.1	2.19023586956522	21.5598291129032
AT1G21670.1	29.8493715942029	21.5309453225806
AT1G78790.1	21.4595515217391	21.5203385483871
AT2G41880.1	4.41047054347826	21.4297457258065
AT4G38260.1	14.2714852536232	21.4152883870968
AT3G55610.1	20.2194801811594	21.3569641935484
AT2G28590.1	3.64885775362319	21.3419232258065
AT3G02910.1	2.48724634057971	21.3375641935484
AT3G07400.1	8.47267155797102	21.317632983871
AT4G15530.5	8.80227242753623	21.2953161290323
AT5G67500.1	180.401711268116	21.2718086290323
AT1G52590.1	32.3615380434783	21.2340583870968
AT5G55640.1	25.235158442029	21.2083903225806
AT1G36105.1	0.0457614009661836	21.1952950806452
AT5G23340.1	31.0736222826087	21.1536035483871
AT3G63080.1	16.5681915942029	21.0880765322581
AT5G17900.1	23.5530260869565	21.0671267741935
AT1G21660.1	32.2186892028986	21.0655665322581
AT5G66050.1	35.9030425362319	21.0353408064516
AT2G17440.1	7.2239515942029	21.0180285483871
AT4G10140.1	42.3739255797101	20.9656727419355
AT5G62460.1	49.4942795652174	20.8971591129032
AT5G21050.1	0.301177391304348	20.8885107258065
AT5G59160.1	207.298703876812	20.8576803225806
AT1G12640.1	30.6032351449275	20.7788177419355
AT4G28556.1	0.553627065217391	20.7715765322581
AT2G38910.1	0.1900775	20.7664950806452
AT5G18620.1	4.28467278985507	20.7624102419355
AT2G27860.1	308.417962898551	20.7165584677419
AT3G50350.2	9.30123742753623	20.7027542741935
AT1G05890.1	25.2426814855072	20.6786749193548
AT4G17640.1	49.7840042753623	20.5730691129032
AT1G32170.1	45.5220571739131	20.5627090322581
AT1G62310.1	15.2236926811594	20.5532719354839
AT5G47620.1	4.82354315217391	20.5447925806452
AT1G12760.1	29.7433744202899	20.5423434677419
AT4G13010.1	73.6101154710145	20.5419200806452
AT4G38740.1	24.8467736594203	20.536707983871
AT4G19040.1	25.5699402173913	20.4831288709677
AT2G18160.1	184.060641304348	20.4076988709677
AT2G18162.1	184.060641304348	20.4076988709677
AT1G06970.1	0.167790905797101	20.4009341129032
AT3G09550.1	0.159188405797101	20.4002586290323
AT5G45840.1	0.252153514492754	20.3667075
AT5G65160.1	0.49012768115942	20.2861776612903
AT5G39510.1	122.263675905797	20.2713241935484
AT5G23630.1	41.1772160144928	20.2436501612903
AT2G38840.1	18.948110615942	20.2211741935484
AT1G28306.1	0.729629202898551	20.1965621774194
AT3G51840.1	111.105921666667	20.1884375
AT5G54640.1	31.2907901086957	20.180592983871
AT5G17060.1	13.6715018115942	20.1644554032258
AT5G19280.1	16.4289875724638	20.153907016129
AT3G19760.1	108.661411992754	20.1534498387097
AT2G26800.2	15.686045	20.1226156451613
AT1G28335.1	0.514111231884058	20.0801297580645
AT2G17010.1	2.27715815217391	20.0650768548387
AT3G46060.1	143.900647210145	20.059160483871
AT5G21080.1	0.132420471014493	20.0105065322581
AT5G47180.2	39.9559312681159	19.9809293548387
AT1G55300.1	3.65704677536232	19.9399061290323
AT3G28970.1	33.0647722463768	19.9267153225806
AT5G49710.3	6.6188102173913	19.8877581451613
AT3G28715.1	68.8120493115942	19.8341579032258
AT1G01050.1	89.1721450362319	19.8296591129032
AT3G08505.2	6.18200865942029	19.8169104032258
AT5G49510.1	49.6830527536232	19.8123462903226
AT5G39870.1	0.331963043478261	19.7636975
AT1G48310.1	5.27368699275362	19.7616821774194
AT3G27020.1	14.5779898550725	19.7600972580645
AT4G35860.1	63.0949872826087	19.7596761290323
AT4G14310.1	1.64287746376812	19.7354912903226
AT4G09720.1	33.9035604710145	19.7210480645161
AT5G25540.1	108.850157826087	19.6779603225806
AT3G09570.1	38.3580798188406	19.6704102419355
AT3G08970.1	10.8284124637681	19.6636948387097
AT2G46100.1	30.4546598188406	19.6119325
AT2G17360.1	206.049979347826	19.5757655645161
AT2G42680.1	172.174838188406	19.5081854032258
AT1G07410.1	12.4664543115942	19.4694286290323
AT1G24240.1	12.3889010507246	19.4694050806452
AT5G02550.1	6.13540532608696	19.4411234677419
AT5G66240.2	26.2041586231884	19.4399214516129
AT3G51820.1	34.5153625724638	19.4293414516129
AT5G45350.1	90.9126886956522	19.416612983871
AT1G47200.1	118.544680869565	19.3628130645161
AT2G16018.1	0.110784057971014	19.3425090322581
AT3G28730.1	41.6685926449275	19.3388072580645
AT4G03430.1	34.2903136231884	19.3270554032258
AT1G15380.1	17.5668147101449	19.2926457258065
AT1G18150.1	22.6321296376812	19.2880246774194
AT5G22740.1	61.2304414130435	19.281115
AT3G28230.1	0.0197931884057971	19.2527990322581
AT5G04460.3	10.5569006521739	19.2140237903226
AT4G11810.1	0.240264528985507	19.2058141129032
AT3G14067.1	103.185101630435	19.1915370967742
AT4G01480.1	21.0252220652174	19.1784816129032
AT3G14720.1	81.8001166304348	19.1723933870968
AT5G40645.1	1.28194014492754	19.1702350806452
AT1G75180.3	11.0875958695652	19.0997779032258
AT2G35190.1	28.7004572826087	19.0650274193548
AT2G36390.1	28.2779235144928	19.0637920967742
AT2G01023.1	0.0267065217391304	19.0491395967742
AT4G14615.1	104.505276557971	19.0394400806452
AT5G01640.1	2.75100050724638	19.0391041935484
AT4G16745.2	0.357638876811594	19.0295810483871
AT4G35890.1	53.9207752898551	18.9636826612903
AT5G64030.1	31.7867365217391	18.9307751612903
AT5G49220.1	16.987895	18.9184957258065
AT5G04110.1	9.8930309057971	18.91604
AT1G62960.1	11.5654023913043	18.9123334677419
AT3G01540.4	56.2468156038647	18.9109540322581
AT1G73250.1	15.6898339855072	18.9050344354839
AT5G04390.1	0.0867830797101449	18.8682564516129
AT1G11890.1	74.9759526449275	18.854877983871
AT5G51260.1	64.1460825362319	18.8541225
AT1G50990.1	0.163831014492754	18.8288490322581
AT5G45700.1	1.14912677536232	18.8245417741935
AT2G10970.1	0.0931980797101449	18.8216342741935
AT1G04790.1	14.03787	18.7911155645161
AT4G10710.1	25.6457792753623	18.7801436290323
AT5G12120.1	56.7983576086957	18.7760792741935
AT1G19650.1	8.25859036231884	18.7679488709677
AT5G35700.1	30.7212546376812	18.716837983871
AT3G19420.1	68.862310615942	18.6819407258065
AT1G05790.2	10.0389541304348	18.675882016129
AT1G45332.1	10.2034633695652	18.6417166935484
AT3G01120.1	93.4724751811594	18.6251643548387
AT1G12810.1	51.1847590942029	18.6249653225806
AT2G21870.1	255.708749166667	18.6238337903226
AT5G11390.1	10.1933087681159	18.6170251612903
AT2G04220.1	0.192384673913043	18.575522016129
AT3G44110.1	148.589753369565	18.5608747580645
AT1G15690.1	213.471883949275	18.5344519354839
AT1G79400.1	0.140069528985507	18.4969805645161
AT5G38895.1	4.31155634057971	18.4883522580645
AT1G51060.1	66.1356619927536	18.4671624193548
AT5G35680.1	166.463450797101	18.4588052419355
AT3G24120.1	16.418242173913	18.4544322580645
AT1G77300.1	12.9410982608696	18.4489256451613
AT5G64640.1	7.65284065217391	18.4275261290323
AT1G13690.1	15.0589222826087	18.4142036290323
AT5G42300.1	997.292563333333	18.4131633064516
AT4G20300.2	76.5558433695652	18.4101943548387
AT5G06280.1	5.23841177536232	18.4052260483871
AT5G39410.1	19.5466776811594	18.3887357258065
AT3G51430.1	4.57062235507246	18.3856980645161
AT4G15130.1	20.1183805434783	18.3762191935484
AT2G39760.1	34.6095375724638	18.3572584677419
AT1G61620.1	30.3065838768116	18.3458506451613
AT5G51040.1	510.323948695652	18.3328544354839
AT2G04865.1	15.604583442029	18.2956739516129
AT3G10080.1	29.364135942029	18.2911949193548
AT3G11670.1	9.93100231884058	18.2526284677419
AT5G12280.1	0.117578224637681	18.2470562096774
AT1G09600.1	1.26128952898551	18.2354338709677
AT3G04470.1	21.8917602898551	18.2296576612903
AT3G10405.1	10.2028965942029	18.2109485483871
AT5G66310.1	82.746469057971	18.1924998387097
AT5G26820.1	14.8095030434783	18.182530483871
AT1G56300.1	130.609635507246	18.1797006451613
AT3G55400.1	12.4403502536232	18.1229116935484
AT5G40610.1	17.4903137318841	18.1224208064516
AT1G51740.1	16.8569239130435	18.0995107258065
AT3G02340.1	9.94387873188406	18.0871151612903
AT5G42000.1	38.0785560869565	18.0864210483871
AT4G38470.1	14.4255937318841	18.0635077419355
AT1G07470.1	26.3992489130435	18.0599928225806
AT1G69290.1	2.91257634057971	18.0455911290323
AT4G21540.1	10.4193719927536	18.0249697580645
AT2G21600.1	71.0057663768116	18.0182261290323
AT1G07480.1	13.9787262681159	18.0132565322581
AT3G20920.1	53.9907856884058	17.9864824193548
AT3G27415.1	0.134512608695652	17.978619516129
AT5G63370.4	24.5381335869565	17.9417601612903
AT1G18410.1	0.294795289855072	17.9219673387097
AT1G61080.1	0.138642210144928	17.9215443548387
AT3G05670.1	13.8705867753623	17.9056265322581
AT2G41250.1	9.83503619565217	17.9003521774194
AT5G60930.1	0.498141485507246	17.8768800806452
AT1G48110.1	25.2265237318841	17.7596229032258
AT4G21105.1	375.805667789855	17.6994583870968
AT1G14320.1	448.336914710145	17.696002983871
AT4G04800.1	32.2975007971014	17.6747697580645
AT1G56610.2	2.36507358695652	17.6729391935484
AT5G41520.1	235.74634557971	17.6586361290323
AT1G21790.1	83.535658115942	17.6496087096774
AT5G02770.1	98.4456345289855	17.6336405645161
AT1G64561.1	8.37085242753623	17.6164659677419
AT1G75780.1	12.3574005434783	17.6043333064516
AT3G20790.1	37.4259948913043	17.5986691129032
AT2G45160.1	7.89910076086957	17.5818694354839
AT5G20650.1	165.257760797101	17.5608958064516
AT5G42940.1	31.2220261956522	17.5458275806452
AT5G50380.1	26.8291564130435	17.543032983871
AT2G13620.1	0.138503731884058	17.53845
AT2G14900.1	46.8777207246377	17.514217016129
AT3G55030.1	21.1399554347826	17.5114069354839
AT2G30690.1	0.160779673913044	17.4957501612903
AT4G19860.1	29.9113768115942	17.4883215322581
AT4G34700.1	217.171040217391	17.4827304032258
AT3G54620.1	73.2504284057971	17.4292389516129
AT4G16143.1	38.5530335869565	17.420799516129
AT2G30350.2	4.9732677173913	17.2798673387097
AT3G28850.1	3.39098858695652	17.2281212096774
AT1G12420.1	120.744198043478	17.1718852419355
AT4G14200.1	9.3073338768116	17.1624208870968
AT3G12640.1	21.1653129347826	17.1367883064516
AT4G11150.1	367.690180905797	17.10975
AT5G65480.1	56.9844790942029	17.0794894354839
AT2G23660.2	0.134465326086957	17.0688512096774
AT1G14010.1	155.470548188406	17.0612443548387
AT3G07890.2	13.9032869565217	17.059089516129
AT5G13420.1	149.690558949275	17.0424291935484
AT4G25880.1	5.19176130434783	17.0273637903226
AT5G39380.1	19.4879567753623	17.0131194354839
AT2G32900.1	17.2269120652174	17.0066537096774
AT4G20330.1	50.5598409782609	16.9990412903226
AT1G04890.1	0.0979460869565217	16.9681535483871
AT5G24460.1	27.8205117391304	16.9559778225806
AT3G07870.1	14.2701472826087	16.9501775806452
AT2G18390.1	28.0906239130435	16.9463012096774
AT3G57870.1	142.886889021739	16.9456495967742
AT3G25290.1	2.98900057971015	16.9403466935484
AT3G11530.1	29.9406902898551	16.9183376612903
AT1G05690.1	1.05784876811594	16.8917926612903
AT1G79830.2	28.8387401811594	16.8715146774194
AT3G07120.1	0.209629166666667	16.8669041129032
AT1G11572.1	0.0969586594202899	16.8585269354839
AT5G55125.1	19.2269118115942	16.851259516129
AT4G18950.1	17.7030268478261	16.8313690322581
AT5G25510.1	27.9425605434783	16.7848028225806
AT3G58160.1	6.30369623188406	16.7831608064516
AT3G28153.1	0.498082789855072	16.77896
AT3G03970.1	2.00714869565217	16.7533422580645
AT1G04160.1	5.28466347826087	16.7529141935484
AT5G42980.1	537.228915869565	16.7467215322581
AT2G40180.1	2.3363972826087	16.7133142741935
AT4G22780.1	20.4625139492754	16.6899796774194
AT5G58880.1	0.108944057971015	16.682032983871
AT2G47600.1	30.8421597463768	16.6626667741935
AT3G51880.3	14.535779384058	16.6615688709677
AT2G06040.1	3.68231010869565	16.6224780645161
AT4G31230.1	0.158105579710145	16.6058329032258
AT1G15800.1	4.34547967391304	16.6048959677419
AT4G02450.1	146.478028224638	16.5850196774194
AT5G40370.1	147.490947536232	16.5570837096774
AT1G12390.1	30.5837877898551	16.5127748387097
AT1G79110.2	4.87385166666667	16.4999516129032
AT1G53640.1	7.41036	16.4940270967742
AT3G15620.1	1.25679039855072	16.4930722580645
AT5G46860.1	53.3936240217391	16.4756657258065
AT2G42030.1	24.9102846014493	16.4534587903226
AT5G41700.1	136.619813586957	16.4354314516129
AT4G26930.1	0.920891956521739	16.4209686290323
AT2G14910.1	39.3630770289855	16.4192682258065
AT3G54110.1	75.4033763043478	16.3805235483871
AT4G23490.1	4.74103981884058	16.3564433064516
AT4G35280.1	0.090238115942029	16.3563734677419
AT1G51260.1	0.165834782608696	16.3559918548387
AT4G02060.1	4.82930710144928	16.3140220967742
AT2G31440.1	13.6206486231884	16.3125008064516
AT4G34920.1	69.0926742753623	16.3026435483871
AT2G22720.3	21.9700884057971	16.2868616129032
AT5G57740.1	9.82215	16.2515012096774
AT1G78900.1	282.512992572464	16.2491277419355
AT5G44860.1	21.3953451086957	16.2394706451613
AT5G56270.1	22.6836639492754	16.1871300806452
AT3G07090.1	82.6762484782609	16.0746460483871
AT2G47960.1	36.3691266304348	16.0672374193548
AT5G65000.1	37.2628932246377	16.0473862903226
AT2G39950.1	15.7206112318841	16.009744516129
AT1G70610.1	8.98689376811594	15.9958462903226
AT1G18180.1	11.8106567753623	15.9935820967742
AT4G04910.1	44.5808243478261	15.9723749193548
AT1G21240.1	0.0571967391304348	15.9247175806452
AT1G27390.1	65.1528504710145	15.923614516129
AT5G53440.1	14.7494396014493	15.9167110483871
AT2G25910.1	62.4620011956522	15.9143724193548
AT3G53500.1	17.7847480797101	15.896822983871
AT1G10940.1	40.2770030797101	15.8917816935484
AT5G43930.1	13.4530590942029	15.8902762096774
AT2G21300.1	11.0082282608696	15.8852099193548
AT1G72880.2	4.59726768115942	15.8709983064516
AT2G19880.1	11.6095117753623	15.8677512096774
AT4G30770.1	1.15138333333333	15.8647857258065
AT2G21860.1	18.6544895652174	15.8341648387097
AT5G07810.1	1.02676152173913	15.8333776612903
AT3G61680.1	10.5329902173913	15.8272696774194
AT3G08780.1	18.327495326087	15.8203932258065
AT3G12490.2	251.827630471015	15.7974596774194
AT1G08170.1	0.113384456521739	15.7945758064516
AT2G17580.1	6.43511663043478	15.7809070967742
AT1G20970.1	52.6923864130435	15.752097983871
AT2G33350.2	6.1599843115942	15.74451
AT4G13450.2	0.21152615942029	15.734642983871
AT5G57330.1	122.036712681159	15.6535208064516
AT5G54970.1	9.5157856884058	15.6267833870968
AT2G44730.1	29.5110350362319	15.6261685483871
AT3G16860.1	5.65704358695652	15.6108691129032
AT5G50320.1	8.49455235507246	15.5985878225806
AT5G13010.1	28.6551416304348	15.5901986290323
AT5G53400.1	41.4750723550725	15.5635869354839
AT4G27980.1	7.50581231884058	15.5615670967742
AT5G55550.1	20.4559735869565	15.5426408870968
AT1G32430.1	0.0735523188405797	15.5313491935484
AT3G28210.1	2.93430739130435	15.526852983871
AT5G15360.1	0.397400724637681	15.4634057258064
AT1G07725.1	6.05523188405797	15.4506087096774
AT3G54850.1	18.6667038043478	15.445575
AT5G45130.1	185.443489347826	15.4395931451613
AT3G09390.1	1453.95499902174	15.3916782258065
AT1G02840.1	30.288161884058	15.3689187903226
AT2G42330.2	5.42719503623188	15.334575483871
AT1G80920.1	55.4756867391304	15.3272928225806
AT5G03905.1	38.1931172826087	15.3187556451613
AT5G01450.1	8.75687195652174	15.3111038709677
AT1G10410.1	136.740194021739	15.2976319354839
AT5G55290.1	20.2999153985507	15.2407443548387
AT5G03455.1	96.8861846014493	15.2402934677419
AT1G33290.1	18.4554989130435	15.2313506451613
AT1G22110.1	5.61174492753623	15.2294484677419
AT4G24920.1	204.824892862319	15.188624516129
AT2G04630.1	70.4763184782609	15.1810072580645
AT2G12320.1	0	15.1734098387097
AT4G12230.1	25.4106263043478	15.1639541935484
AT3G14270.1	13.8869021014493	15.1612232258065
AT2G41440.1	14.7632750362319	15.15785
AT5G50830.2	0.323641847826087	15.1553081451613
AT5G17290.1	14.4393732246377	15.1527307258065
AT2G01480.1	7.81554807971015	15.133262016129
AT1G19710.1	8.51494442028985	15.1052938709677
AT1G75770.1	5.22686376811594	15.1041362903226
AT1G79250.1	0.094960652173913	15.0869283064516
AT4G14110.1	44.5491763405797	15.0808029032258
AT3G14790.1	19.6820946014493	15.0788185483871
AT5G19000.1	38.4615960144927	15.050750483871
AT1G71770.2	1.94249314009662	15.0412285483871
AT5G39950.1	106.01648326087	15.0241680645161
AT3G03100.1	175.780308695652	15.0216538709677
AT3G15290.1	21.585679057971	15.0129273387097
AT3G62190.1	28.8035673188406	14.9995045967742
AT4G28650.1	4.21240934782609	14.9991542741935
AT1G11840.2	58.0650159782609	14.9948503225806
AT3G10030.1	17.924505326087	14.9614150806452
AT1G14590.1	7.53520427536232	14.9455955645161
AT4G17486.1	33.7344907246377	14.943812983871
AT5G16220.1	29.3695005797101	14.9306111290323
AT5G01690.1	0.464755579710145	14.9129728225806
AT2G44410.1	41.2308264492754	14.9025173387097
AT3G17770.1	13.8727272826087	14.8933616935484
AT1G16330.1	0.412230724637681	14.8861493548387
AT1G79915.1	0.185998731884058	14.8799958870968
AT3G11200.1	134.077043442029	14.8240718548387
AT2G37370.1	0.180271775362319	14.8087140322581
AT5G57700.2	2.19019996376812	14.8071316129032
AT1G55535.1	19.5889317028986	14.8065359677419
AT3G21420.1	12.3632430434783	14.7969914516129
AT4G03940.1	1.58698775362319	14.7910177419355
AT2G26830.1	22.5041551811594	14.7528092741935
AT4G03110.2	5.12634358695652	14.7323248387097
AT2G22560.1	12.8127372101449	14.7176730645161
AT1G08420.1	24.787957826087	14.7169764516129
AT2G44970.1	24.9955190942029	14.6990395967742
AT3G23210.1	3.55705731884058	14.6677685483871
AT5G39865.1	0.650621847826087	14.6501416129032
AT2G39650.1	3.77535173913044	14.6416325806452
AT5G10050.1	19.1707375724638	14.6211187903226
AT1G11400.2	15.1064985869565	14.6205887903226
AT3G02570.1	43.502359057971	14.6015841129032
AT1G20460.1	23.5559923913044	14.5771565322581
AT1G51650.1	344.053100471014	14.5675217741935
AT4G02740.1	21.4273530072464	14.5469274193548
AT4G27100.2	7.63843307971015	14.5228624193548
AT5G11110.1	4.27136043478261	14.507195483871
AT5G49940.1	52.7329904710145	14.5043499193548
AT5G25754.1	43.2808713405797	14.4821852419355
AT2G22720.1	15.8642863768116	14.4425070967742
AT3G44755.1	1.00484800724638	14.3959695967742
AT3G13350.1	14.0261213768116	14.3831731451613
AT3G59910.1	24.7931948188406	14.3672295967742
AT1G30820.1	106.017817826087	14.3414046774194
AT3G54380.1	20.3747547101449	14.3277483064516
AT2G30410.1	68.8805849275362	14.3245765322581
AT3G62880.1	15.8082358695652	14.3192987096774
AT4G08230.1	115.56756557971	14.3191056451613
AT5G15100.1	0.247157101449275	14.2968374193548
AT1G27530.1	141.203724275362	14.2870336290323
AT1G08460.1	20.3493834057971	14.2522247580645
AT2G37410.2	13.9641447101449	14.2491204032258
AT2G01330.1	5.57386742753623	14.2391758064516
AT1G48850.1	91.1292451086957	14.2187262096774
AT5G52890.1	2.87180630434783	14.1836575806452
AT2G39990.1	76.4523455072464	14.1753534677419
AT3G47050.1	0.0298903985507246	14.1741737096774
AT2G27600.1	102.748372028986	14.1685493548387
AT5G60790.1	95.4735542391305	14.1569280645161
AT2G30580.1	9.03363731884058	14.1423791129032
AT1G32460.1	49.4370483333333	14.1384400806452
AT4G13020.1	78.0474449637681	14.1078869354839
AT4G29880.1	0.891484528985507	14.0879068548387
AT1G35670.1	7.71469902173913	14.0851519354839
AT3G48380.1	15.0282700362319	14.0279033870968
AT1G10865.1	58.7988064130435	14.0230492741935
AT1G61790.1	153.288798695652	14.0202139516129
AT5G37060.1	0.279202391304348	14.0183812903226
AT5G53700.1	0.738809130434783	14.012515
AT5G60710.1	49.0510054347826	14.0099798387097
AT5G22875.2	39.4528523188406	14.0080828225806
AT5G54870.1	49.7090551086957	14.0002015322581
AT4G06598.1	12.9971597463768	13.9740615322581
AT2G17787.1	9.65994144927536	13.9654332258064
AT1G17280.1	46.8112385869565	13.927617016129
AT4G26510.2	27.8263257608696	13.8898096774194
AT5G10500.1	0.105398731884058	13.8874174193548
AT5G55310.1	33.566795615942	13.8831952419355
AT3G42050.1	186.682557282609	13.8403885483871
AT1G27290.1	55.113645615942	13.8276743548387
AT3G60200.1	24.8983836231884	13.8207094354839
AT3G51470.1	5.95558952898551	13.8167130645161
AT1G57660.1	192.676657826087	13.8124063709677
AT3G54680.1	18.9741740217391	13.7988617741935
AT1G79350.1	14.1746823550725	13.7800252419355
AT2G06850.1	2.44787605072464	13.7520712903226
AT5G41360.1	15.5933823188406	13.7387066935484
AT3G24200.1	28.3271763768116	13.736947016129
AT1G60610.3	4.55250655797101	13.7251373387097
AT1G80040.1	98.4597906884058	13.7015399193548
AT5G52560.1	72.1909970289855	13.686607983871
AT2G38410.1	11.8407870652174	13.6551227419355
AT2G01275.2	1.73073	13.6527543548387
AT1G63160.1	6.98114648550725	13.6314541129032
AT2G03470.2	6.69030152173913	13.6308380645161
AT5G65010.1	3.23334547101449	13.6061223387097
AT1G55390.1	1.26829115942029	13.5432345967742
AT2G38620.2	0.529951449275362	13.5184630645161
AT3G14400.1	37.7723938043478	13.5146982258065
AT3G01820.1	44.5604632971015	13.5109353225806
AT1G63830.1	20.0307410507246	13.5109299193548
AT2G28900.1	69.6855070652174	13.5098717741935
AT4G06551.1	6.05704438405797	13.4818084677419
AT3G24860.1	6.01547442028986	13.4737760483871
AT2G17530.2	8.48610032608696	13.4638398387097
AT1G56180.1	10.9082793115942	13.4494841935484
AT1G06460.1	33.03278	13.4480308064516
AT2G47840.1	40.2074347101449	13.4477766129032
AT3G20060.1	33.1513480434783	13.4373905645161
AT3G52080.1	0.206278405797101	13.4317027419355
AT3G01040.1	4.25021054347826	13.4078500806452
AT5G56000.1	15.422619384058	13.405244516129
AT4G17560.1	26.3810589492754	13.4017494354839
AT4G34370.1	18.1630442753623	13.3861480645161
AT4G13230.1	0.23109365942029	13.3861344354839
AT2G15720.1	0	13.3798637096774
AT1G21280.1	8.28306126811594	13.3442226612903
AT2G17990.1	68.7161875362319	13.3351775
AT3G11210.1	46.3497319202899	13.3245801612903
AT1G15490.1	17.6840572463768	13.3201865322581
AT4G32630.2	0.188159891304348	13.3163315322581
AT1G04290.1	32.9921127173913	13.3152675806452
AT1G51350.1	10.514526557971	13.3133812096774
AT5G23720.3	2.87251467391304	13.2994685483871
AT2G29410.1	0.155202753623188	13.2605920967742
AT2G01290.1	9.68875757246377	13.2369565322581
AT3G52600.2	1.2171625	13.2301408870968
AT5G63470.1	37.7627127536232	13.2183276612903
AT2G43900.1	3.5308297826087	13.2177364516129
AT3G46200.1	12.8035960144928	13.1909799193548
AT1G63840.1	33.9560624637681	13.1904262903226
AT4G20830.2	246.859800326087	13.1660699193548
AT1G14450.1	130.424325434783	13.1396939516129
AT2G37070.1	1.77089615942029	13.1347321774194
AT5G02430.1	5.50259072463768	13.1218353225806
AT3G44920.1	0.0793854106280193	13.1201672580645
AT5G16760.1	40.4487251086957	13.1105871774194
AT3G17410.1	84.1894594565217	13.1071787096774
AT5G04800.2	62.1609852898551	13.1008271774194
AT5G53650.1	48.810557826087	13.0622098387097
AT5G54560.1	1.9328072826087	13.0567808870968
AT3G47940.1	10.4905739855072	13.0516871774194
AT2G25560.1	7.87814065217391	13.0368887096774
AT4G01850.1	819.519584492754	13.0255612903226
AT3G01020.1	0.157487282608696	13.0009177419355
AT3G53490.1	8.9019359057971	12.9846141129032
AT2G01600.1	49.3689928623188	12.9806356451613
AT5G25580.1	1.68878663043478	12.9639486290323
AT1G24095.1	13.0456887681159	12.9435797580645
AT1G75700.1	3.67846956521739	12.9321
AT2G15240.1	33.6917093478261	12.9226308870968
AT3G48880.2	20.4894926811594	12.9117169354839
AT4G33890.1	17.5102527173913	12.9086919354839
AT1G48790.1	35.305633442029	12.8990306451613
AT2G25870.1	22.389131884058	12.8900196774194
AT1G33050.4	4.95882887681159	12.8789241935484
AT4G32610.1	35.7672504710145	12.8677614516129
AT3G60040.1	2.74409268115942	12.8632495967742
AT4G21160.1	49.446051884058	12.8561821774194
AT1G59820.1	17.3648158695652	12.8472946774194
AT5G61410.2	16.2400339492754	12.8310434677419
AT1G06050.1	7.60853300724638	12.8254716935484
AT4G32500.1	16.3909352898551	12.823357016129
AT5G15320.1	284.363809130435	12.8202662903226
AT5G04460.1	12.068937173913	12.8192836290323
AT5G60170.2	16.991499673913	12.812747016129
AT5G50450.1	6.92303286231884	12.7921178225806
AT1G20140.1	16.8453278623188	12.78134
AT3G21000.1	0.092361268115942	12.7703503225806
AT5G43130.1	26.3143652898551	12.7684391935484
AT1G50670.1	111.33167134058	12.7530866129032
AT3G11760.1	13.3998966666667	12.7372177419355
AT5G48270.1	0.10562768115942	12.7289716129032
AT4G17730.1	47.2489005072464	12.7052025
AT3G55620.1	68.8891548188406	12.6764722580645
AT1G28710.3	17.2201025362319	12.641552016129
AT1G26120.1	18.4385311594203	12.6134166935484
AT2G33220.1	136.97911134058	12.6108292741935
AT2G38370.1	5.74848155797102	12.5857114516129
AT4G29130.1	123.162703768116	12.5653980645161
AT3G55490.1	9.63516938405797	12.5298020967742
AT1G26130.1	3.35985547101449	12.517365
AT2G36080.1	7.27177355072464	12.5162458870968
AT1G58290.1	51.2720142391304	12.5046749193548
AT5G24500.1	32.1034302536232	12.4758385483871
AT5G56190.1	30.6590113768116	12.4755013709677
AT1G79960.1	8.47871271739131	12.4747166129032
AT1G64300.1	2.21597083333333	12.4564046774194
AT4G04620.1	27.033004057971	12.4494091129032
AT5G38830.1	43.402565	12.4182202419355
AT5G52960.1	15.8167536956522	12.4099994354839
AT1G67680.1	44.7727298913044	12.3970946774194
AT2G29620.1	0.155842826086957	12.3939258870968
AT3G61170.1	1.04248989130435	12.3809587903226
AT5G45710.1	15.9143022463768	12.3786358064516
AT5G02390.1	0.104695760869565	12.3765532258065
AT2G03820.1	45.3782001449275	12.3742446774194
AT1G20470.1	18.8034376086957	12.3610287096774
AT1G29310.1	52.2978636956522	12.3569749193548
AT1G29340.1	29.4088780072464	12.3469999193548
AT5G53520.1	0.105937065217391	12.3433512096774
AT1G21010.1	13.0460450724638	12.3343416129032
AT2G40710.1	3.23469721014493	12.3297544354839
AT3G26000.1	16.0177435869565	12.3259142741936
AT5G27710.1	8.2735543115942	12.3185146774194
AT5G51290.1	13.4565509782609	12.287525
AT2G35635.1	118.536563550725	12.2788194354839
AT5G65660.1	385.391809601449	12.2788005645161
AT1G03930.1	88.3421931884058	12.2722383870968
AT4G35070.1	17.974407173913	12.2683555645161
AT3G55070.1	17.7313682246377	12.2661199193548
AT5G47310.1	60.2620132246377	12.2605506451613
AT4G16500.1	96.4918811956522	12.237702983871
AT3G14960.1	29.0077731521739	12.2272177419355
AT3G51880.1	58.4866091304348	12.2232112903226
AT4G10590.2	14.0274010144928	12.2112921774194
AT1G75560.1	47.9511227173913	12.1997791129032
AT4G38550.1	4.1201822826087	12.1978012903226
AT5G49710.1	4.37129028985507	12.1939357258065
AT1G77730.1	0.20312384057971	12.1848119354839
AT4G34710.2	3.85765188405797	12.161967016129
AT4G36210.3	36.7951463043478	12.1512579032258
AT2G42080.1	13.17441	12.1453696774194
AT5G04540.1	20.2440502536232	12.1290942741935
AT5G05990.1	7.42562811594203	12.1129580645161
AT5G17310.2	75.4024415942029	12.0852262096774
AT2G18080.1	0.0740696739130435	12.0741936290323
AT1G14980.1	155.928030036232	12.0398031451613
AT5G57015.1	29.5106008695652	12.0343920967742
AT1G15020.2	12.4819544565217	12.0211312096774
AT3G13440.1	9.41269561594203	12.0068151612903
AT3G09850.1	23.2340880797101	11.9846623387097
AT5G58690.1	8.88493123188406	11.9768938709677
AT3G15340.1	1.38191141304348	11.9708387096774
AT5G26667.1	41.247263115942	11.9695073387097
AT3G24670.1	9.61440246376812	11.957602016129
AT3G46440.1	64.9676314130435	11.9531964516129
AT3G19260.1	28.0775857246377	11.9461093548387
AT4G33260.1	6.07319039855073	11.9333532258065
AT1G78590.1	39.6994002898551	11.9308467741935
AT3G56210.2	11.6961439492754	11.9295562096774
AT3G20660.1	1.36720942028986	11.9178574193548
AT5G55990.1	17.3130270652174	11.9170104032258
AT1G11040.1	0.167915217391304	11.9029059677419
AT2G43490.1	2.72104307971015	11.8991918548387
AT1G76180.1	635.079261485507	11.8749474193548
AT1G03810.1	0.0617960869565217	11.8533135483871
AT3G18295.1	12.1223856884058	11.8459862096774
AT2G37478.1	31.2350796376812	11.8411546774194
AT2G37480.1	31.2350796376812	11.8411546774194
AT2G03270.1	6.45334826086957	11.8310494354839
AT1G03150.1	22.2677066666667	11.8309362096774
AT1G18750.1	1.71301333333333	11.820797983871
AT1G26820.1	29.8457808333333	11.809554516129
AT3G15410.1	35.3586618115942	11.8020741935484
AT5G55130.1	3.69298471014493	11.7896284677419
AT1G13350.2	9.10189224637681	11.7513955645161
AT4G04150.1	0	11.7475612903226
AT4G11560.1	35.2406341666667	11.7407197580645
AT4G24690.1	199.217172246377	11.7058030645161
AT5G02120.1	42.0516648913043	11.6991839516129
AT1G13950.1	1.5136981884058	11.6977343548387
AT1G34560.1	0.144879130434783	11.6825475806452
AT1G09320.1	6.11202344202899	11.6773262903226
AT5G11710.1	55.3122392753623	11.6727308064516
AT3G27330.1	2.39146713768116	11.650670483871
AT1G02650.1	0.282751086956522	11.6406559677419
AT3G18980.1	6.25164836956522	11.6363032258065
AT1G22800.1	34.907593442029	11.630815
AT5G54270.1	297.538329746377	11.6050455645161
AT2G09910.1	0.0732809420289855	11.6040045967742
AT3G59680.1	12.8234586231884	11.6036320967742
AT5G14390.1	12.4225476811594	11.5995950806452
AT2G39730.3	4.97998173913044	11.5964074193548
AT3G01640.1	47.5141673188406	11.596019516129
AT1G26580.1	70.8922282971014	11.5955128225806
AT2G04390.1	154.110694384058	11.5861225
AT1G31340.1	90.6079518115942	11.5585856451613
AT4G16695.1	30.7461107971014	11.5504955645161
AT3G07660.1	19.8487708695652	11.5492862096774
AT5G55300.1	19.4514986231884	11.5410420967742
AT1G80950.1	26.0461711594203	11.5316374193548
AT2G39270.1	102.532370978261	11.5296312096774
AT4G16950.1	8.43535387681159	11.5281937903226
AT3G29160.1	18.5368736956522	11.520580483871
AT4G10810.1	65.5927348913044	11.4777261290323
AT2G44710.1	17.9878546014493	11.4700112903226
AT4G34350.1	65.8570607608696	11.4531445967742
AT1G04140.1	38.5663097463768	11.4454709677419
AT1G29850.1	90.4609174275362	11.4367421774194
AT5G01180.1	0.120146485507246	11.4151948387097
AT3G13882.1	42.6283623550725	11.4084176612903
AT3G55980.1	10.1227713405797	11.3858906451613
AT4G31460.1	12.494008442029	11.3660375806452
AT5G11520.1	80.6480141666667	11.3554353225806
AT5G08060.1	154.579548369565	11.3520460483871
AT5G15610.2	33.0077457246377	11.3452113709677
AT1G02170.1	28.2092948550725	11.3444748387097
AT3G49350.1	9.60891641304348	11.3222603225806
AT1G54250.1	22.115930942029	11.3212812903226
AT5G01190.1	13.3050780072464	11.3183704032258
AT3G07270.1	12.5033272463768	11.3031683870968
AT1G15920.1	6.78537438405797	11.3017105645161
AT3G02070.1	38.8086808695652	11.291015
AT5G10550.1	53.7001134782609	11.2799637096774
AT1G34190.1	49.1346093478261	11.277922016129
AT5G41920.1	8.29373688405797	11.2641107258065
AT4G22360.1	22.9818889492754	11.2591953225806
AT5G47830.2	3.93343981884058	11.2410130645161
AT5G23070.1	7.98334634057971	11.2398001612903
AT4G21420.1	1.07976608695652	11.2263907258065
[truncated: 4,858 more rows]

## Sheet: Pollen_Preferentially
ID	nFPKM(stigma)	nFPKM(pollen)
AT3G13400.1	132.741264637681	13234.5603412097
AT1G02790.1	53.3794583695652	12095.0611867742
AT2G47040.1	150.077100833333	10748.9307639516
AT3G28750.1	36.4964026811594	10695.1953805645
AT1G61566.1	51.878390326087	10273.8564162097
AT1G61563.1	109.454982536232	9471.2615941129
AT3G01240.1	34.935534384058	8980.21465766129
AT3G07820.1	35.9726457971014	8868.32060080645
AT3G01270.1	38.8308553985507	8730.02800491936
AT5G45880.1	31.5380657971014	7412.6694941129
AT3G57690.1	31.4553740217391	7047.28421427419
AT5G19580.1	24.057977826087	6638.71807137097
AT2G41905.1	29.5566767391304	6403.84943427419
AT5G07430.1	23.2399625362319	6288.98617983871
AT3G49540.1	30.6372909782609	6227.93136112903
AT3G62230.1	17.2458033695652	6147.48305354839
AT3G62170.1	11.6675934782609	4922.05786862903
AT5G26700.1	20.594637173913	4771.32639612903
AT5G50030.1	25.230116557971	4761.1747933871
AT1G24520.1	6.20359974637681	4660.98881032258
AT4G02380.1	261.433337753623	4247.84779112903
AT1G60740.1	20.8081299275362	4237.18542024194
AT2G47030.1	16.0007748550725	4112.89046516129
AT5G39880.1	19.5105639492754	3983.19103209677
AT1G10770.1	18.1118648550725	3922.90041483871
AT1G65970.1	165.883655833333	3831.67757887097
AT3G01700.1	14.4501630434783	3691.86408766129
AT4G35010.1	10.5048688768116	3445.12818612903
AT4G18596.1	15.3730185144928	3414.22984024194
AT5G54095.1	16.3551727898551	3408.12119064516
AT3G62710.1	8.869925	3377.65665717742
AT3G14040.1	17.0414956884058	3129.39377064516
AT5G48140.1	9.60696221014493	3115.17599056451
AT4G03290.1	11.782111557971	3046.76175258064
AT1G55560.1	12.7720050724638	3039.60406879032
AT2G24450.1	14.0248341666667	3031.77842983871
AT3G04700.1	9.47959202898551	2938.18833387097
AT3G05610.1	9.68523177536232	2804.18848080645
AT3G07850.1	14.9641181521739	2723.05358491935
AT3G05930.1	9.36347869565217	2601.73169056452
AT3G26110.1	36.273159384058	2588.18605177419
AT5G47000.1	8.85932402173913	2572.12847733871
AT5G07410.1	12.8544257608696	2516.78946733871
AT3G42640.1	18.5513835869565	2474.5224925
AT1G54070.1	9.43683804347826	2411.64376887097
AT4G24640.1	8.95857268115942	2347.49246798387
AT2G36020.1	5.44964981884058	2254.42134129032
AT3G01230.1	9.79318663043478	2220.26580137097
AT1G14420.1	7.67063873188406	2136.14693629032
AT3G43860.1	7.84806949275362	2116.27899274194
AT5G26692.1	9.83855467391304	2077.53729306452
AT3G25170.1	9.96536413043478	2049.08544564516
AT5G12960.1	5.17056039855072	1951.17273790323
AT3G28830.1	11.8303591666667	1936.56692209677
AT3G62180.1	8.19055673913044	1934.76933314516
AT2G26450.1	6.40689108695652	1896.07167983871
AT1G35490.1	8.36525050724638	1893.71781475806
AT4G18700.1	63.867678115942	1853.55458677419
AT1G49490.1	6.04337641304348	1834.03617548387
AT2G02140.1	5.58234394927536	1796.11725112903
AT4G21895.1	4.78891112318841	1795.05423233871
AT3G61160.1	5.98634753623188	1789.12927241935
AT1G70790.1	11.7157038768116	1775.44105556452
AT2G26850.1	7.04628007246377	1769.95785282258
AT5G40730.1	31.2853679347826	1727.91638620968
AT1G28270.1	19.2470022826087	1717.37640870968
AT1G29140.1	6.51460333333333	1657.94760612903
AT3G20220.1	5.38468148550725	1597.48980032258
AT3G19020.1	6.16789746376812	1552.99718290323
AT3G13390.1	5.01651739130435	1544.20596387097
AT3G28810.1	5.62019	1507.72482193548
AT5G50830.1	7.64232326086957	1501.24755
AT5G20390.1	5.8469415942029	1500.01007427419
AT3G14595.1	71.4249301086957	1489.91352959677
AT2G33775.1	7.17611699275362	1484.02877508065
AT2G23900.1	6.20168221014493	1457.47600564516
AT2G27180.1	48.0713348188406	1416.5735516129
AT2G15880.1	15.3592976086957	1404.21085282258
AT5G62750.1	4.04808898550725	1404.07680814516
AT1G23350.1	5.34533231884058	1403.91490266129
AT1G72330.1	15.3717914492754	1389.8552625
AT1G01310.1	5.6097981884058	1381.4423466129
AT1G05580.1	5.01967778985507	1375.70570209677
AT4G04930.1	4.13455213768116	1355.02710379032
AT2G07040.1	5.4856465942029	1350.62828580645
AT4G25780.1	5.91519778985507	1340.04334991936
AT3G17060.1	4.71597891304348	1323.1315516129
AT3G21700.3	20.4854306884058	1297.78716112903
AT5G49920.1	1.90583358695652	1295.20316298387
AT1G68110.1	4.98564514492754	1293.83954524194
AT5G02110.1	3.72703724637681	1281.74861201613
AT3G54800.1	3.13649105072464	1251.48831532258
AT5G28690.1	6.17291836956522	1245.61949725806
AT1G03050.1	10.9734162318841	1240.30927701613
AT2G39700.1	118.891345797101	1233.31173016129
AT5G12000.1	4.91060304347826	1220.90805572581
AT1G04540.1	7.41437634057971	1197.19361370968
AT3G49870.1	100.375216666667	1165.09958185484
AT3G20580.1	4.2299277173913	1158.11369790323
AT3G05725.1	3.73058873188406	1156.78312346774
AT5G26717.1	4.20486286231884	1104.11135225806
AT5G23270.1	4.41822576086957	1103.72087193548
AT1G13970.1	9.22855579710145	1087.2319925
AT1G49290.1	3.30855268115942	1071.61302580645
AT1G01980.1	7.06872826086957	1069.73269258065
AT3G26934.1	2.03862079710145	1051.88853766129
AT3G23170.1	21.5079667028986	1046.33823314516
AT2G02720.1	2.06312746376812	1043.09795169355
AT2G31500.1	4.3553590942029	1040.68051943548
AT1G80470.1	1.65994619565217	1024.40568483871
AT3G28790.1	5.80118594202899	1017.48040475806
AT3G62640.1	5.58242507246377	966.315939516129
AT4G39610.1	4.18221358695652	957.812764435484
AT5G15140.1	3.80405043478261	955.483140887097
AT3G02810.1	4.54384760869565	952.555734193548
AT5G54780.1	14.822033115942	951.713201612903
AT3G06260.1	4.40833014492754	946.205512580645
AT3G16040.1	4.68064923913043	944.427589596774
AT2G05850.1	4.86889173913044	924.453413629032
AT1G66210.1	3.16996083333333	918.071419435484
AT4G33970.1	4.28689594202899	909.795090806452
AT1G55570.1	2.83596851449275	907.114301532258
AT5G19473.1	22.0656698913044	901.548331209677
AT5G39400.1	4.03518507246377	900.444372258065
AT2G40850.1	5.99414166666667	898.316280887097
AT3G36659.1	2.10690039855072	893.220710725806
AT1G69940.1	4.67595391304348	888.861248709678
AT3G02970.1	2.88528184782609	881.011572580645
AT4G36490.1	3.3842706884058	880.770632177419
AT2G13350.1	3.17766800724638	878.003995322581
AT1G75870.1	3.71304076086957	873.726670806452
AT5G15600.1	4.99908579710145	870.679474919355
AT3G28980.1	7.29550771739131	848.053896532258
AT1G51250.1	5.44201503623188	847.2693625
AT3G43120.1	12.0615303623188	845.767848548387
AT1G67290.1	2.39813525362319	837.039501532258
AT1G02000.1	18.0057414492754	821.943800967742
AT3G21570.1	3.49729579710145	815.70822233871
AT3G09530.1	3.55126047101449	813.605265403226
AT3G61160.2	5.47713644927536	788.973839193548
AT5G47540.1	21.6585396376812	782.790501451613
AT4G27790.1	3.17895880434783	781.224350564516
AT3G56180.1	2.36473148550725	766.007269354839
AT5G61720.1	6.78622713768116	741.60912233871
AT1G76370.1	7.03120014492754	738.341774516129
AT2G18470.1	3.13590771739131	701.592529758064
AT5G12180.1	6.84099072463768	690.664219032258
AT5G18910.1	2.56289365942029	687.337071209677
AT4G02650.1	2.77257757246377	685.565246451613
AT3G01085.1	2.52740351449275	676.246810403226
AT4G38920.1	6.25052938405797	663.745639596774
AT2G26410.1	3.62264036231884	647.061620241936
AT1G58120.1	3.36721655797101	646.108668306452
AT1G58122.1	3.36721655797101	646.108668306452
AT5G58050.1	3.73519800724638	645.509963709677
AT3G52010.1	3.85372945652174	644.816376129032
AT3G20300.1	5.66475597826087	632.669470322581
AT1G11770.1	1.62695144927536	625.253709274194
AT3G20530.1	3.0863131884058	625.018117822581
AT3G17980.1	4.47822735507246	612.769587822581
AT4G33860.1	2.68508644927536	606.463093467742
AT5G19360.1	0.560754601449275	602.412094112903
AT5G39420.1	1.92316612318841	600.571923225806
AT1G68610.1	2.75000565217391	590.549727903226
AT3G19310.1	2.4466840942029	586.786045322581
AT4G20870.1	44.8113643478261	567.479465241935
AT3G54240.1	0.775242572463768	567.416861774194
AT2G33100.1	1.88189242753623	566.012640725806
AT1G19500.1	2.23807278985507	560.004675645161
AT2G43230.1	3.8746581884058	547.429673225806
AT2G07180.1	2.82591898550725	543.560296048387
AT2G20700.1	3.35448492753623	542.985411451613
AT5G38760.1	1.46156880434783	533.939378064516
AT3G04360.1	4.0162047826087	533.231394516129
AT5G43300.1	2.37108634057971	523.084148870968
AT2G39890.2	17.2386579347826	519.330799112903
AT3G22750.1	2.39635315217391	508.995730806452
AT3G52460.1	2.68327572463768	502.790926048387
AT5G16500.1	1.88498326086957	501.546832983871
AT5G27870.1	1.77143862318841	497.941400483871
AT1G25240.1	1.8515515942029	496.397915483871
AT3G60570.1	0.609208804347826	495.571757903226
AT2G16730.1	2.19875112318841	492.371403548387
AT1G47270.2	4.10336757246377	490.985115887097
AT5G26060.1	1.5736634057971	490.748790725806
AT2G02970.1	30.1664767391304	482.33532766129
AT5G20410.1	6.57726815217391	480.426285241935
AT1G04470.1	2.57234960144928	472.377943467742
AT5G03760.1	16.1821995289855	470.782016451613
AT4G27350.1	8.18046981884058	464.198826129032
AT4G25150.1	4.53307315217391	462.462143467742
AT5G65530.1	2.2268402173913	462.280449435484
AT1G01780.1	16.3240977173913	461.425737983871
AT3G20190.1	2.69236210144928	459.422687419355
AT5G43185.1	2.4175309057971	457.830532177419
AT1G08140.1	1.92491333333333	457.034963467742
AT1G47280.1	4.45208677536232	455.426230645161
AT3G21180.1	2.12996130434783	455.35478016129
AT5G16540.1	7.97935134057971	451.468745241936
AT2G39420.1	3.89302039855072	449.530068467742
AT3G03800.1	2.47679188405797	446.863857580645
AT4G30140.1	3.83255884057971	443.150758951613
AT4G05330.1	21.6178855797101	436.934657580645
AT5G25340.1	2.47714028985507	436.894171209677
AT2G45310.1	16.4983129710145	436.108648709677
AT4G14315.1	0.513362536231884	432.47995733871
AT5G28680.1	2.38256460144928	431.131550483871
AT3G57390.1	20.9238105072464	431.089093709677
AT1G06700.1	33.5282312318841	430.945175
AT5G15110.1	5.30044086956522	426.326100967742
AT3G52600.1	1.33404496376812	425.008565887097
AT5G16100.1	0.837323260869565	421.591737580645
AT2G25600.1	0.82861634057971	409.780943145161
AT4G16745.1	4.70908416666667	409.3149475
AT1G51490.1	12.8217354710145	397.764872258065
AT4G25590.1	1.18599583333333	393.061645645161
AT5G62240.1	1.94196971014493	390.435129354839
AT2G42005.1	3.1694256884058	389.366290645161
AT4G34750.1	13.4725529710145	388.46411733871
AT4G37280.1	24.4875431521739	385.899421290323
AT4G00350.1	1.55594380434783	381.223620725806
AT4G07960.1	2.58666692028986	374.804261370968
AT1G01460.1	1.67760807971015	374.413649516129
AT3G48450.1	3.07206626811594	371.135101935484
AT3G56600.2	0.78287884057971	370.132365967742
AT1G67480.2	12.5031572826087	368.580870564516
AT5G54130.2	8.32589452898551	367.20512016129
AT3G11690.1	1.93031652173913	367.005772580645
AT3G46520.1	4.34765018115942	363.014450322581
AT5G59370.1	0.582703188405797	362.413008951613
AT5G52360.1	1.06152057971015	361.266775
AT5G01610.1	12.5315696376812	360.554948951613
AT4G35700.1	1.10024221014493	357.471523629032
AT2G44560.1	1.17625887681159	342.265699354839
AT4G26400.1	6.91193572463768	341.149624919355
AT4G34750.2	9.64407797101449	341.051605887097
AT5G40720.1	1.18003775362319	340.805421048387
AT4G19038.1	2.22510460144928	338.842351129032
AT5G64510.1	4.1148302173913	333.29142766129
AT3G54800.2	2.04519155797101	329.265020322581
AT1G08150.1	0.948005724637681	328.829091854839
AT3G18810.1	1.40597072463768	322.482919758065
AT3G59290.1	17.0444079710145	321.5419525
AT3G18220.1	0.882453768115942	315.735922822581
AT2G31430.1	1.40297065217391	309.254993951613
AT2G40116.1	1.46623456521739	304.289758467742
AT5G45840.2	2.15682315217391	290.7608025
AT5G28919.1	16.5486513768116	288.345512983871
AT3G01250.1	0.790233442028986	284.152991935484
AT5G59030.1	17.400960942029	281.478692580645
AT2G22180.1	1.59603166666667	280.549627258065
AT2G41860.1	1.41635934782609	278.47518233871
AT5G10950.1	19.1591307971015	275.805606209677
AT4G38190.1	0.880645797101449	275.44039016129
AT1G49270.1	1.48844952898551	274.57661266129
AT1G52580.1	1.81162949275362	274.194943870968
AT2G38500.1	1.45902257246377	272.708702903226
AT3G02555.1	13.2797597463768	272.445651290323
AT5G64790.1	3.74852456521739	270.190250483871
AT3G06270.1	11.8408174275362	268.888565725806
AT3G22760.1	0.825320652173913	267.59435266129
AT4G24630.1	11.2706453985507	265.172875080645
AT3G61230.1	2.0836493115942	261.124780241936
AT4G13560.1	1.70331376811594	260.548201693548
AT3G58490.1	11.228631884058	260.230532822581
AT2G32460.1	1.38123601449275	259.417697016129
AT5G46770.1	2.27745898550725	259.399836370968
AT4G30860.1	4.25044155797102	258.402119032258
AT3G52360.1	5.89254471014493	257.478713306452
AT1G15350.1	1.47067231884058	256.709921532258
AT1G79910.1	1.14088307971015	256.6859975
AT2G21990.1	0.413699565217391	255.923160806452
AT3G52620.1	0.59358268115942	255.08842016129
AT3G16380.1	2.20253764492754	253.435122580645
AT5G07440.1	16.9694211231884	252.061648548387
AT5G38435.1	0.749249963768116	248.835737258064
AT5G44610.1	7.40521576086957	243.548519112903
AT5G54240.1	5.27099423913043	243.106364596774
AT4G18395.1	0.949748333333334	241.529651693548
AT1G24620.1	0.846229891304348	240.660344516129
AT4G28280.2	1.82960351449275	239.229560080645
AT1G32120.1	2.82510047101449	238.792344274194
AT1G23149.1	2.44566902173913	234.055543709677
AT1G23150.1	2.44566902173913	234.055543709677
AT5G16540.3	8.05078061594203	229.046782741936
AT1G60410.1	0.383187874396135	228.367268145161
AT1G26840.1	6.13792384057971	227.492163709677
AT2G18180.1	5.7556034057971	225.314975403226
AT3G19970.1	14.5028785869565	224.901092177419
AT2G19980.1	0.574522028985507	223.435231612903
AT5G55490.1	1.5563743115942	220.640190806452
AT4G25900.1	16.5976764855072	216.85050733871
AT5G27980.1	1.55954630434783	216.188739758065
AT4G01575.1	12.4471695652174	216.105973548387
AT2G28180.1	1.23245666666667	215.943701612903
AT3G47440.1	0.989893985507247	209.768888306452
AT1G70540.1	0.697824927536232	208.690286290323
AT4G33230.1	0.625416449275362	203.199935483871
AT4G39180.2	6.51028163043478	200.581609032258
AT5G61360.1	5.46666173913044	199.677414032258
AT1G44160.1	1.23789101449275	199.579279354839
AT4G18640.1	10.8946439492754	199.130518145161
AT2G07180.2	2.70655489130435	198.387909193548
AT3G04630.3	3.87618829710145	197.63817
AT1G60240.1	0.425806920289855	196.191098629032
AT5G52990.1	11.3801934057971	195.002781451613
AT1G79860.1	0.589308260869565	194.971804516129
AT1G74000.1	1.61311119565217	192.594309516129
AT2G26490.1	0.824996231884058	189.426440403226
AT2G24370.1	0.858728079710145	189.073865725806
AT1G71770.1	16.2315561956522	188.558550725806
AT1G15430.1	13.5875011594203	183.31792266129
AT3G09760.1	17.7100352898551	181.871946370968
AT5G07420.1	0.997624637681159	181.743529193548
AT3G04630.1	1.9568077173913	181.632028306452
AT2G17500.4	11.2794413043478	181.552229758065
AT1G67480.1	1.71440735507246	181.477048387097
AT4G39670.1	5.44199768115942	178.803238467742
AT1G19890.1	0.352506594202899	175.745694758065
AT1G74010.1	6.42165630434783	174.624823225806
AT1G47270.1	2.51366297101449	173.448071209677
AT3G54740.2	4.94252101449275	172.689424919355
AT5G56640.1	1.12448688405797	172.037863709677
AT4G12430.1	13.0761524637681	170.092480241935
AT4G12432.1	13.0761524637681	170.092480241935
AT1G50610.1	0.307836557971015	169.346378387097
AT1G67810.1	0.81906	167.992318064516
AT4G20880.1	16.0178923913044	166.314193225806
AT4G39870.2	5.05969996376812	164.627687983871
AT5G02570.1	2.52484717391304	159.858140806452
AT4G20380.1	14.5904409057971	159.526338306452
AT5G55980.1	0.419567463768116	153.212296048387
AT5G24240.1	1.80757956521739	153.161185564516
AT2G03410.1	0.534829963768116	150.155045403226
AT1G11990.1	0.858794746376812	149.138079032258
AT3G21700.2	3.20450594202899	149.103507741935
AT3G06830.1	1.19615474637681	148.484013951613
AT4G13075.1	0.59204115942029	148.468568951613
AT3G57480.1	4.49297373188406	147.588344516129
AT3G28780.1	1.32488641304348	146.830379516129
AT3G13065.1	1.35496811594203	145.999155806452
AT3G45280.1	3.45030224637681	145.117923870968
AT3G01620.1	1.03822641304348	144.639390806452
AT2G16016.1	0.475728876811594	143.965163064516
AT2G21540.1	0.405451304347826	141.563076532258
AT4G38730.1	8.04039623188406	140.719145645161
AT1G11250.1	0.583389673913044	139.436395483871
AT3G24715.1	8.89236199275362	138.156846693548
AT3G29060.1	0.375363695652174	137.856298387097
AT5G16480.1	3.74473626811594	137.087809112903
AT1G69050.1	10.4777904347826	136.533190967742
AT4G35610.1	0.680907971014493	136.422016693548
AT2G17890.1	0.732617173913044	132.58379483871
AT5G14890.1	0.480437210144928	131.565660322581
AT1G15350.3	1.16574126811594	129.352415322581
AT2G30505.1	6.01479166666667	128.811768790323
AT2G20320.1	5.50796130434783	126.853592822581
AT5G49900.1	1.62092061594203	126.043839112903
AT1G09940.1	3.20436485507246	126.012512580645
AT1G52240.1	0.834383297101449	125.102636209677
AT1G48740.1	0.181843985507246	124.446726693548
AT2G19000.1	1.19025061594203	122.128616693548
AT2G03570.1	0.123460036231884	121.810058306452
AT5G18620.2	9.07228387681159	120.729439274194
AT3G27416.1	0.476022210144928	118.843123064516
AT3G18750.3	11.4888140942029	117.585300483871
AT3G07840.1	0.151500144927536	116.775728225806
AT5G61680.1	3.37161119565217	114.975098306452
AT3G04630.2	1.53623815217391	114.457615564516
AT5G66230.1	1.56888557971015	114.315316532258
AT4G04980.1	0.538875326086957	113.15233733871
AT1G05580.2	0.707051014492754	112.386160645161
AT5G46250.2	0.0346588405797102	111.150267822581
AT4G09950.1	1.18926996376812	110.107506612903
AT2G19690.1	6.60873112318841	109.658210645161
AT4G28000.1	0.791870797101449	109.216382741935
AT3G54740.1	3.78492858695652	109.154587983871
AT3G58480.1	0.438268405797101	107.723231048387
AT5G42490.1	0.691756630434783	106.771976935484
AT5G15430.1	0.513719239130435	106.146326693548
AT1G64610.2	0.591291014492754	105.987384032258
AT1G28550.1	1.95471384057971	105.023706451613
AT3G51030.1	8.41966605072464	104.520352741935
AT5G41780.1	0.757952971014493	104.001366935484
AT4G26400.2	6.67803083333333	103.905629112903
AT1G50290.1	3.66381923913044	102.695605725806
AT1G61290.1	0.863774239130435	102.299005241935
AT1G63060.1	0.642197427536232	101.882665806452
AT5G14480.1	8.84892405797102	100.982203145161
AT4G38230.3	7.03002213768116	100.613660322581
AT5G12240.2	5.24233224637681	100.565776209677
AT5G24880.1	0.400792463768116	100.487902822581
AT4G39180.1	4.51400355072464	98.1396356451613
AT3G55180.1	0.377216811594203	97.4617590322581
AT2G13570.1	2.33426420289855	97.0583971774194
AT3G28150.1	1.46033557971014	96.5704962096774
AT1G04700.1	8.24779641304348	96.3668509677419
AT5G05070.1	0.665537282608696	96.3229317741936
AT3G50310.1	1.30832692028986	95.8192918548387
AT3G52000.1	0.227463804347826	95.0254780645161
AT1G05820.1	1.63302115942029	94.1713560483871
AT4G08590.1	2.41839905797102	93.6534881451613
AT5G01700.2	1.90576985507246	93.6302938709677
AT1G53190.2	6.96053550724638	93.5411337903226
AT4G17210.1	0.188443297101449	92.809012983871
AT5G56160.1	4.89450192028985	92.2396681451613
AT4G20380.3	6.38951891304348	92.0682466129032
AT4G13240.1	0.256596413043478	92.039510483871
AT3G01630.1	0.809724420289855	91.7155623387097
AT1G62450.1	0.354109927536232	91.303552983871
AT2G35210.1	2.24144597826087	89.0382426612903
AT4G11760.1	2.10461760869565	87.3259241935484
AT4G17483.1	2.87931525362319	86.6846718548387
AT5G25430.1	0.472337391304348	86.6413177419355
AT3G59830.1	0.317181268115942	84.5153058064516
AT3G01870.1	0.835729275362319	84.0770789516129
AT4G14780.1	0.611821268115942	82.6770124193548
AT4G38230.1	5.51745195652174	81.918467016129
AT2G25880.1	1.4105031884058	80.3624188709677
AT5G55565.1	0.0406070652173913	80.0154987096774
AT3G04620.1	4.83784960144928	79.6606702419355
AT1G13890.1	0.481583949275362	79.3465683870968
AT3G42880.1	0.383946775362319	78.839162016129
AT5G40155.1	3.35955684782609	78.7258272580645
AT2G19050.1	1.31184673913043	78.0160804032258
AT2G19400.1	2.68647826086957	77.3157094354839
AT5G24940.1	0.289312536231884	77.1436866129032
AT1G26480.1	0.672236775362319	76.8993908064516
AT1G73860.1	0.47194981884058	76.5404973387097
AT1G04880.1	0.520213224637681	76.5180308870968
AT4G24580.1	0.603865144927536	75.9961291129032
AT5G10660.1	0.515189456521739	75.6854848387097
AT1G28305.1	2.0695577173913	75.1372273387097
AT1G54240.1	0.211862898550725	74.3725612903226
AT2G19030.1	0.320851956521739	73.0453983064516
AT3G24620.1	0.374564057971014	72.2252162903226
AT3G28770.1	1.97100684782609	72.0626992741935
AT5G53250.1	0.471519528985507	71.7606825806452
AT1G80540.1	0.430590724637681	71.3297499193548
AT1G48740.2	0.451566702898551	71.3245316129032
AT2G44925.1	0.233259311594203	70.8497673387097
AT1G64610.1	4.87407115942029	68.3200776612903
AT5G51460.1	2.62100557971015	68.2821884677419
AT3G04690.1	1.70756554347826	68.2435087903226
AT1G79520.1	2.61371815217391	67.650420483871
AT1G27500.1	2.44048942028986	67.0364890322581
AT1G31750.1	0.245838188405797	66.6918522580645
AT1G65240.1	4.0123581884058	65.9469159677419
AT3G11850.2	3.20252525362319	65.6589656451613
AT3G23380.1	0.496771449275362	65.620184516129
AT4G15980.1	0.475750289855073	65.6052672580645
AT3G26870.1	0.215749384057971	65.416252983871
AT1G24405.1	0.354198007246377	65.3220429032258
AT2G31425.1	0.564585688405797	64.9407461290323
AT3G05140.1	0.478516702898551	64.8391283064516
AT3G17790.1	2.17293768115942	63.6129427419355
AT4G07965.1	0.714800036231884	62.8369815322581
AT1G24880.1	0	62.5695625806452
AT5G03690.1	2.21791913043478	62.5028572580645
AT3G11180.2	0.107682608695652	62.1176183064516
AT5G47470.1	0.424508115942029	61.9313315322581
AT4G20380.2	2.99031547101449	60.6450297580645
AT1G73630.1	1.97700811594203	60.4569732258065
AT1G23540.1	0.339841485507246	59.5172241129032
AT2G37980.1	1.13773101449275	58.837277016129
AT1G52680.1	0.427328586956522	58.7472875806452
AT1G05820.2	1.59192775362319	57.9481118548387
AT3G20200.1	2.75955641304348	57.0016061290323
AT1G79640.2	1.81497967391304	56.7182224193548
AT2G15340.1	0.127545362318841	56.6764219354839
AT1G04450.1	1.55816782608696	56.1154698387097
AT1G10620.1	0.326986050724638	55.9397351612903
AT4G12940.1	0.341955615942029	52.709535483871
AT1G63930.1	0.446589891304348	52.6142744354839
AT5G66740.1	0.405768586956522	52.5704600806452
AT3G56920.1	0.328941630434783	52.3063794354839
AT5G36260.1	0.744876485507246	52.2848542741935
AT3G60780.1	1.92639025362319	52.1883387096774
AT3G13229.1	0.273235869565217	52.1733591129032
AT4G33390.1	0.230926413043478	51.3390395967742
AT5G57320.1	1.51683858695652	50.9604619354839
AT3G05150.1	0.487746884057971	50.8867966129032
AT1G67623.1	0.0925132971014493	50.8036270967742
AT4G13450.1	0.579147028985507	50.6930400806452
AT2G15910.1	1.29895884057971	50.6129953225806
AT3G03780.1	2.03083764492754	50.4113779032258
AT5G01100.1	0.647535	49.6753958064516
AT4G04560.1	0.0166705797101449	49.619905
AT1G77980.1	0.130505217391304	49.6052636290323
AT3G50390.1	0.464217246376812	49.2909994354839
AT2G28640.1	0.238627004830918	49.2757936290323
AT5G25530.1	0.206277065217391	49.1075218548387
AT3G10460.1	0.581123913043478	48.85272
AT5G10090.1	0.212326086956522	48.6170985483871
AT4G40020.1	0.245673550724638	48.3607466129032
AT2G13680.1	0.153887210144928	48.0563715322581
AT2G41445.1	0.200692572463768	48.038615483871
AT1G48590.1	0.310397536231884	48.0303631451613
AT5G28888.1	0.27836152173913	47.6155400806452
AT3G02440.1	0.130430942028986	47.6078827419355
AT3G55190.1	0.175539202898551	47.4229166129032
AT5G10650.2	4.04295231884058	47.1824764516129
AT4G20160.1	0.183636014492754	46.3574308064516
AT5G14870.1	0.356452608695652	46.156290483871
AT5G60010.1	0.206106956521739	45.9928404032258
AT5G45810.1	0.250111739130435	45.4551295967742
AT4G33440.1	2.33134760869565	44.7479536290323
AT3G46750.1	0.173634541062802	44.4322185483871
AT4G15650.1	0.157510326086957	44.20332
AT4G27110.1	0.180144927536232	44.0180416129032
AT1G06770.1	3.41779836956522	43.7356144354839
AT1G28960.3	3.35950297101449	43.6373701612903
AT4G10010.1	0.585063369565217	43.1911013709677
AT5G27610.1	3.55150695652174	42.8147386290323
AT4G18790.1	0.321979202898551	41.4487609677419
AT1G24110.1	0.155452971014493	41.2661525
AT2G10975.1	0.10603884057971	40.8760362903226
AT5G23160.1	0.142298913043478	40.7892148387097
AT5G04347.1	0.0993261231884058	40.5377691935484
AT2G24320.1	1.16562434782609	40.5082852419355
AT1G07330.1	0.248918985507246	40.4914607258064
AT2G45490.1	1.11496112318841	40.4800933870968
AT5G42330.1	1.08003963768116	40.2379225806452
AT3G43126.1	0	40.0606008064516
AT1G70430.1	1.51877231884058	39.8855038709677
AT4G27370.1	2.13502119565217	39.7158719354839
AT1G11510.1	0.143391268115942	39.6067558064516
AT5G65890.1	1.88384496376812	39.5596266129032
AT3G59960.1	0.162048623188406	39.2672562096774
AT1G76110.1	3.50574539855072	39.2611104032258
AT3G44050.1	0.395919528985507	38.9753425806452
AT4G20730.1	1.0115922826087	38.9123957258064
AT1G10660.4	0.95337115942029	38.3687658870968
AT5G38350.1	0.0484121739130435	38.2117025
AT3G26690.2	1.79418257246377	38.1360308870968
AT1G01880.1	2.61412695652174	38.0358567741936
AT1G16360.1	0.120104782608696	38.018049516129
AT2G04925.1	2.22551518115942	37.9394515322581
AT1G16760.1	0.222261195652174	37.7792471774194
AT5G45820.1	0.220516702898551	37.7570792741936
AT1G18150.2	3.11035666666667	37.6204005645161
AT3G57140.1	0.959283949275363	37.5997819354839
AT1G44120.1	2.19377644927536	37.5265625
AT5G17480.1	0.456133188405797	37.2154302419355
AT5G16020.1	0.124779528985507	37.2028623387097
AT1G03620.1	2.5503577173913	37.1070725
AT4G35500.1	2.98263155797101	36.4682442741935
AT4G22270.1	2.95499025362319	36.4632646774193
AT4G12860.1	0.273835760869565	36.4399182258065
AT1G65590.1	3.11702264492754	36.2321901612903
AT1G51470.1	0.10202268115942	36.1685855645161
AT2G42380.2	3.3153590942029	35.9656730645161
AT5G60740.1	0.15776268115942	35.6093351612903
AT1G52343.1	0.543969275362319	35.6015238709677
AT3G49450.1	0.214915833333333	35.4534998387097
AT1G70170.1	0.362449565217391	35.3771655645161
AT5G64690.1	1.55154724637681	35.3156109677419
AT2G20430.1	0.459083115942029	34.7783025806452
AT1G54740.1	0.364130724637681	34.5553684677419
AT5G26150.1	0.286500615942029	34.4359965322581
AT1G30810.2	1.27349202898551	33.9413535483871
AT1G33770.1	0.207101847826087	33.6222468548387
AT3G47410.1	0.327819927536232	32.9022788709677
AT3G42658.1	0.519761847826087	32.8671928225806
AT1G68750.1	0.111316086956522	32.8631435483871
AT2G19690.2	0.802233695652174	32.7618050806452
AT5G51460.2	0.483327934782609	32.6799499193548
AT4G32630.1	0.192018079710145	32.624710483871
AT3G56600.1	0.725546123188406	32.6160169354839
AT1G55420.1	0.173505688405797	32.0763975806452
AT1G60760.1	0.27613865942029	31.6280699193548
AT1G74220.1	0.23991615942029	31.2574649193548
AT2G22860.1	0.362479094202899	30.959075483871
AT5G66750.1	1.40004173913044	30.8646794354839
AT4G32208.1	0.0844890942028986	29.9493361290323
AT5G20420.1	0.134170676328502	29.8739671774194
AT2G41970.1	0.252449637681159	29.1516993548387
AT1G28280.2	2.58873471014493	29.063692016129
AT2G16030.1	0.146045314009662	28.9633657258064
AT5G52530.3	2.00956608695652	28.8951326612903
AT2G34825.1	0.638036920289855	28.7872357258065
AT3G11850.1	2.42789076086957	28.653894516129
AT3G28490.1	0.230182826086957	28.6496978225806
AT1G49405.1	1.13655528985507	28.4935284677419
AT4G21070.1	0.968218949275362	28.4853257258065
AT4G34380.1	0.271352644927536	28.1682024193548
AT4G08630.1	0.0827807971014493	28.1094162903226
AT2G12060.1	0.0200898550724638	28.0992149193548
AT3G57140.2	0.977583007246377	27.796177016129
AT5G13150.1	0.208775144927536	27.2793648387097
AT5G42010.1	0.537053550724638	26.7728100806452
AT3G12470.1	0.0814823550724638	26.5178887903226
AT5G05130.1	1.10762130434783	26.4631642741936
AT4G37409.1	0.218270362318841	26.1966706451613
AT4G12270.1	0.0959956884057971	26.1021573387097
AT3G05820.1	0.434547789855073	25.6802899193548
AT4G24026.1	1.5966293115942	25.6782779032258
AT1G66235.1	0.0795003985507246	25.5281472580645
AT3G12160.1	0.698062898550725	25.0062541129032
AT5G28470.1	0.321128043478261	24.9573773387097
AT1G78940.1	2.39155097826087	24.9221966935484
AT5G09910.1	0.143095869565217	24.915667983871
AT4G31020.1	2.1331797826087	24.9026527419355
AT2G19010.1	0.249316268115942	24.8660933064516
AT1G38194.1	0.0402810144927536	24.709700483871
AT2G37010.1	0.148812644927536	24.5019811290323
AT2G14282.1	0.309816920289855	24.4444099193548
AT2G23660.1	0.188824057971014	24.2942539516129
AT5G12280.2	1.45294304347826	24.2681320967742
AT3G28820.1	1.36229010869565	24.0466816129032
AT3G52720.1	0.328537789855072	23.94829
AT1G11780.1	0.0737118115942029	23.8684847580645
AT1G64320.1	0.418578731884058	23.7985897580645
AT3G10100.1	0.235761123188406	23.4829787096774
AT4G28150.1	1.58261467391304	23.4239538709677
AT3G58490.2	1.03258768115942	23.1927789516129
AT1G19090.1	0.173170434782609	23.146397016129
AT1G64300.2	1.19631152173913	22.8772999193548
AT1G08135.1	0.0670074275362319	22.6283495967742
AT1G04600.1	0.24448018115942	22.5834191129032
AT1G03070.1	1.35863503623188	22.5181441935484
AT5G41310.1	0.116738369565217	22.4827558064516
AT1G75160.1	1.0780881884058	22.3244813709677
AT1G18750.2	1.16336797101449	22.0407211290323
AT4G18140.3	1.64187268115942	22.0152260483871
AT1G22460.1	0.289932608695652	21.9986312903226
AT5G23480.1	0.112072572463768	21.8596181451613
AT1G19780.1	1.79986351449275	21.7106770967742
AT3G13900.1	0.312981485507246	21.6801838709677
AT1G36105.1	0.0457614009661836	21.1952950806452
AT5G21050.1	0.301177391304348	20.8885107258065
AT4G28556.1	0.553627065217391	20.7715765322581
AT2G38910.1	0.1900775	20.7664950806452
AT1G06970.1	0.167790905797101	20.4009341129032
AT3G09550.1	0.159188405797101	20.4002586290323
AT5G45840.1	0.252153514492754	20.3667075
AT5G65160.1	0.49012768115942	20.2861776612903
AT1G28306.1	0.729629202898551	20.1965621774194
AT1G28335.1	0.514111231884058	20.0801297580645
AT5G21080.1	0.132420471014493	20.0105065322581
AT5G39870.1	0.331963043478261	19.7636975
AT4G14310.1	1.64287746376812	19.7354912903226
AT2G16018.1	0.110784057971014	19.3425090322581
AT3G28230.1	0.0197931884057971	19.2527990322581
AT4G11810.1	0.240264528985507	19.2058141129032
AT5G40645.1	1.28194014492754	19.1702350806452
AT2G01023.1	0.0267065217391304	19.0491395967742
AT4G16745.2	0.357638876811594	19.0295810483871
AT5G04390.1	0.0867830797101449	18.8682564516129
AT1G50990.1	0.163831014492754	18.8288490322581
AT5G45700.1	1.14912677536232	18.8245417741935
AT2G10970.1	0.0931980797101449	18.8216342741935
AT2G04220.1	0.192384673913043	18.575522016129
AT1G79400.1	0.140069528985507	18.4969805645161
AT5G12280.1	0.117578224637681	18.2470562096774
AT1G09600.1	1.26128952898551	18.2354338709677
AT3G27415.1	0.134512608695652	17.978619516129
AT1G18410.1	0.294795289855072	17.9219673387097
AT1G61080.1	0.138642210144928	17.9215443548387
AT5G60930.1	0.498141485507246	17.8768800806452
AT2G13620.1	0.138503731884058	17.53845
AT2G30690.1	0.160779673913044	17.4957501612903
AT2G23660.2	0.134465326086957	17.0688512096774
AT1G04890.1	0.0979460869565217	16.9681535483871
AT1G05690.1	1.05784876811594	16.8917926612903
AT3G07120.1	0.209629166666667	16.8669041129032
AT1G11572.1	0.0969586594202899	16.8585269354839
AT3G28153.1	0.498082789855072	16.77896
AT5G58880.1	0.108944057971015	16.682032983871
AT4G31230.1	0.158105579710145	16.6058329032258
AT3G15620.1	1.25679039855072	16.4930722580645
AT4G26930.1	0.920891956521739	16.4209686290323
AT4G35280.1	0.090238115942029	16.3563734677419
AT1G51260.1	0.165834782608696	16.3559918548387
AT1G21240.1	0.0571967391304348	15.9247175806452
AT4G30770.1	1.15138333333333	15.8647857258065
AT5G07810.1	1.02676152173913	15.8333776612903
AT1G08170.1	0.113384456521739	15.7945758064516
AT4G13450.2	0.21152615942029	15.734642983871
AT1G32430.1	0.0735523188405797	15.5313491935484
AT5G15360.1	0.397400724637681	15.4634057258064
AT2G12320.1	0	15.1734098387097
AT5G50830.2	0.323641847826087	15.1553081451613
AT1G79250.1	0.094960652173913	15.0869283064516
AT5G01690.1	0.464755579710145	14.9129728225806
AT1G16330.1	0.412230724637681	14.8861493548387
AT1G79915.1	0.185998731884058	14.8799958870968
AT2G37370.1	0.180271775362319	14.8087140322581
AT5G39865.1	0.650621847826087	14.6501416129032
AT3G44755.1	1.00484800724638	14.3959695967742
AT5G15100.1	0.247157101449275	14.2968374193548
AT3G47050.1	0.0298903985507246	14.1741737096774
AT4G29880.1	0.891484528985507	14.0879068548387
AT5G37060.1	0.279202391304348	14.0183812903226
AT5G53700.1	0.738809130434783	14.012515
AT5G10500.1	0.105398731884058	13.8874174193548
AT1G55390.1	1.26829115942029	13.5432345967742
AT2G38620.2	0.529951449275362	13.5184630645161
AT3G52080.1	0.206278405797101	13.4317027419355
AT4G13230.1	0.23109365942029	13.3861344354839
AT2G15720.1	0	13.3798637096774
AT4G32630.2	0.188159891304348	13.3163315322581
AT2G29410.1	0.155202753623188	13.2605920967742
AT3G52600.2	1.2171625	13.2301408870968
AT3G44920.1	0.0793854106280193	13.1201672580645
AT3G01020.1	0.157487282608696	13.0009177419355
AT3G21000.1	0.092361268115942	12.7703503225806
AT5G48270.1	0.10562768115942	12.7289716129032
AT2G29620.1	0.155842826086957	12.3939258870968
AT3G61170.1	1.04248989130435	12.3809587903226
AT5G02390.1	0.104695760869565	12.3765532258065
AT5G53520.1	0.105937065217391	12.3433512096774
AT1G77730.1	0.20312384057971	12.1848119354839
AT2G18080.1	0.0740696739130435	12.0741936290323
AT1G11040.1	0.167915217391304	11.9029059677419
AT1G03810.1	0.0617960869565217	11.8533135483871
AT4G04150.1	0	11.7475612903226
AT1G34560.1	0.144879130434783	11.6825475806452
AT1G02650.1	0.282751086956522	11.6406559677419
AT2G09910.1	0.0732809420289855	11.6040045967742
AT5G01180.1	0.120146485507246	11.4151948387097
AT4G21420.1	1.07976608695652	11.2263907258065
AT3G12060.1	0.10630597826087	11.0229824193548
AT1G30050.1	0.261388913043478	10.7827623387097
AT1G22650.1	0.634141775362319	10.6592416129032
AT3G45810.1	0.0274126570048309	10.5662091129032
AT3G13850.1	0.181444275362319	10.4849376612903
AT5G01080.1	0.632529384057971	10.3965882258065
AT1G72460.1	0.149835579710145	10.3136246774194
AT3G30827.1	0.979714094202898	10.2816838709677
AT2G17090.1	0.059399806763285	10.2760818548387
AT3G47660.1	0.126314601449275	10.2657425806452
AT4G13190.1	0.373706884057971	10.2144558064516
AT3G23270.1	0.168063768115942	10.1735947580645
AT4G01470.1	0.199082137681159	10.1691667741935
AT4G25950.1	0.1722025	10.1030237096774
AT5G25320.1	0.200532282608696	10.0396433064516
AT3G51690.1	0.0681032850241546	9.92987637096774
AT2G45610.1	0.175301594202899	9.92687830645161
AT4G18990.1	0.852585217391304	9.921155
AT1G78980.1	0.0968820289855073	9.87033241935484
AT5G57200.1	0.0596842028985507	9.86712177419355
AT3G46270.1	0.0437644927536232	9.61231201612903
AT1G04445.1	0.754775471014493	9.60889516129032
AT2G29040.1	0.0891852173913043	9.60208419354839
AT4G37420.1	0.0616914492753623	9.58139629032258
AT5G54010.1	0.111717717391304	9.52976959677419
AT1G64110.2	0.129205326086957	9.47123064516129
AT3G06560.1	0.155224589371981	9.30000693548387
AT1G14755.1	0.700704927536232	9.26365596774193
AT3G43291.1	0	9.2522275
AT5G57380.1	0.878792753623188	9.08483830645161
AT1G29075.1	0	9.02233346774193
AT2G17785.1	0.102580869565217	8.99896717741935
AT1G78320.1	0.247468695652174	8.98647088709678
AT5G16090.1	0.0801891304347826	8.93036096774193
AT2G23480.1	0.485368079710145	8.92767379032258
AT4G23060.1	0.213901666666667	8.88431830645161
AT3G03080.1	0.0851815579710145	8.86537443548387
AT2G03520.1	0.177572355072464	8.80501056451613
AT5G11440.1	0.241706811594203	8.69548177419355
AT5G63720.1	0.0792529347826087	8.66152870967742
AT4G33465.1	0.0789647826086957	8.59713548387097
AT1G36922.1	0.150879094202899	8.54324161290323
AT1G73510.1	0.485540434782609	8.38295516129032
AT5G62310.1	0.317258297101449	8.35230983870968
AT2G26120.1	0.0555990217391304	8.33985153225807
AT5G25310.1	0.786838442028985	8.32722717741935
AT5G35344.1	0.367097862318841	8.29416822580645
AT4G14368.1	0.257532391304348	8.23735653225807
AT4G11990.1	0.629875615942029	8.20332338709678
AT5G49310.1	0.165240531400966	8.20327766129032
AT3G22650.1	0.111629275362319	8.17962161290322
AT1G03800.1	0.128974601449275	8.15174096774193
AT1G04500.1	0.147464166666667	8.10981975806452
AT1G60500.1	0.0177072463768116	8.0556285483871
AT3G28840.1	0.759408260869565	7.99556161290323
AT2G05370.2	0	7.93306048387097
AT5G60070.1	0.0906688405797102	7.90856217741935
AT1G52920.1	0.204866992753623	7.8143810483871
AT1G68090.1	0.107832862318841	7.78875298387097
AT4G34940.1	0.415852608695652	7.7125064516129
AT2G19890.1	0.128722065217391	7.69062983870968
AT5G61630.1	0.0246440217391304	7.65607790322581
AT3G01311.1	0.163502644927536	7.65232427419355
AT3G02850.1	0.326755760869565	7.64335548387097
AT5G03480.1	0.674084637681159	7.61385887096774
AT1G03445.1	0.0280278623188406	7.60918766129032
AT3G57390.2	0.157012644927536	7.52105306451613
AT5G01120.1	0.0321235507246377	7.49703056451613
AT1G23210.1	0.173337898550725	7.38309362903226
AT5G26090.1	0.0690834420289855	7.29905129032258
AT1G47600.1	0.0232007729468599	7.29634653225806
AT1G79250.2	0.091273731884058	7.22436580645161
AT3G57370.1	0.0490438405797102	7.13564975806452
AT1G43630.1	0.122112391304348	7.0403464516129
AT3G63020.2	0.203757753623188	7.03194677419355
AT5G66020.1	0.0519490579710145	7.00227290322581
AT2G14730.1	0	6.90210225806452
AT1G01020.1	0.411341594202899	6.88902314516129
AT1G69710.1	0.213065471014493	6.87454233870968
AT4G20380.4	0.504647826086957	6.82657669354839
AT2G20470.1	0.467649347826087	6.77236072580645
AT3G22860.1	0.0825015217391304	6.64852741935484
AT4G36600.1	0.087066884057971	6.64137
AT5G07170.1	0.0741272826086957	6.55511161290323
AT4G29550.1	0.388519782608696	6.53452209677419
AT5G43695.1	0.0695378623188406	6.44534403225807
AT3G31475.1	0.0191885507246377	6.41394016129032
AT5G62250.1	0.170131195652174	6.40433209677419
AT5G39493.1	0.254924710144928	6.38827564516129
ATCG01310.1	0.219363586956522	6.32016879032258
AT5G35555.1	0.350282572463768	6.29787556451613
AT2G07560.1	0.167700096618357	6.27303830645161
AT1G63870.1	0.0378213043478261	6.12277822580645
AT1G09930.1	0.215995434782609	6.12132177419355
AT1G64235.1	0.126845942028985	6.06104919354839
AT3G11180.1	0.108995108695652	6.04711338709677
AT3G13820.1	0.0460530434782609	5.91324879032258
AT5G15950.2	0.216178695652174	5.90416709677419
AT3G05780.1	0.0900311956521739	5.89381193548387
AT5G18330.1	0	5.83029870967742
AT5G38390.1	0.0682095652173913	5.82532314516129
AT5G41730.1	0.134607065217391	5.8188475
AT3G02470.1	0.207696920289855	5.81558290322581
AT1G65113.1	0.0683660144927536	5.80410677419355
AT4G11720.1	0.0429851086956522	5.77722669354839
AT1G09245.1	0.352697391304348	5.72786612903226
AT2G45135.1	0.132771231884058	5.71559903225806
AT5G17780.2	0.3118325	5.68612298387097
AT3G13280.1	0.21882768115942	5.67742733870968
AT1G78940.2	0.320480652173913	5.67104620967742
AT1G62320.1	0.379762753623188	5.65320556451613
AT1G50690.1	0.110007584541063	5.65176032258065
AT1G66300.1	0.0772557246376812	5.62084225806452
AT4G04080.1	0.187404673913043	5.51811338709677
AT1G78760.1	0.0904997584541063	5.49831169354839
AT1G45545.1	0.419840833333333	5.45054637096774
AT2G42510.3	0.52338018115942	5.37412008064516
AT1G51480.1	0.0754527173913044	5.23110838709677
AT2G32885.1	0.150395471014493	5.2299785483871
AT1G77410.1	0.321243224637681	5.20638427419355
AT2G05642.1	0	5.20511056451613
AT4G39590.1	0.0502031884057971	5.20101225806452
AT3G45220.1	0.0267014492753623	5.17836387096774
AT5G62400.1	0.128597862318841	5.15435258064516
AT5G61350.1	0.0789191666666667	5.13645701612903
AT2G24692.1	0.152018792270531	5.02690379032258
AT1G63440.1	0.202631702898551	4.97082185483871
AT4G23380.1	0.0490857971014493	4.9590714516129
AT3G60920.1	0.0365473188405797	4.91469379032258
AT4G35650.1	0.0438905434782609	4.89459056451613
AT5G43530.1	0.109921050724638	4.86950814516129
AT5G60250.1	0.183539420289855	4.86776951612903
AT1G61540.1	0.11220115942029	4.8306160483871
AT4G13690.1	0.458197826086957	4.81383266129032
AT5G25380.1	0.136954057971014	4.77800306451613
AT2G04460.1	0.0479422463768116	4.68750629032258
AT4G04167.1	0.0256789855072464	4.6860264516129
AT2G31020.1	0.0463076086956522	4.67882943548387
AT2G29950.1	0.198065543478261	4.67272370967742
AT1G50220.1	0.0630688043478261	4.66961516129032
AT5G44300.1	0.222881014492754	4.64817580645161
AT1G71380.1	0.307204384057971	4.63514653225806
AT3G24508.1	0	4.63018217741936
AT3G47030.1	0.175870543478261	4.53557741935484
AT4G28280.1	0.138194239130435	4.47887935483871
AT2G22950.1	0.0515528985507246	4.47078669354839
AT4G16040.1	0.109957536231884	4.44762919354839
AT2G02061.1	0	4.44462491935484
AT1G09170.1	0.0403776811594203	4.42696532258065
AT2G33190.1	0.113678623188406	4.3876839516129
AT3G28230.2	0.0188265217391304	4.34298879032258
AT5G26345.1	0	4.25342830645161
AT1G35530.1	0.38670268115942	4.24061233870968
AT1G26320.1	0.0983877173913043	4.20453532258064
AT1G32850.1	0.105170869565217	4.18516951612903
AT1G74830.1	0.227666702898551	4.1586435483871
AT5G17780.1	0.367448985507246	4.14436475806452
AT2G30290.1	0.0959265579710145	4.12638306451613
AT5G24870.2	0.298295760869565	4.0597664516129
AT2G24080.1	0.0688290821256039	4.04826451612903
AT5G28010.1	0.168132246376812	4.03329709677419
AT1G35530.2	0.286372355072464	4.00610774193548
AT1G68630.1	0.0504388405797102	3.98198685483871
AT4G10596.1	0.13972152173913	3.9489725
AT1G11100.2	0.249427028985507	3.90895056451613
AT5G22090.2	0.161904710144928	3.90261048387097
AT1G46120.1	0.0598299516908213	3.89623798387097
AT3G42130.1	0.128172427536232	3.89510879032258
AT2G22710.1	0.223058405797101	3.88417241935484
AT2G17180.1	0.126753804347826	3.87162193548387
AT4G00232.1	0.052691231884058	3.86137096774194
AT1G46408.1	0.0692702173913044	3.8149639516129
AT5G54148.1	0.0315765942028986	3.79820201612903
AT3G19610.1	0.133928599033816	3.79647879032258
AT3G42725.1	0.326091739130435	3.77341983870968
AT4G08995.1	0	3.76787338709677
AT3G10510.1	0.0641305072463768	3.71424725806452
AT5G45573.1	0.131850144927536	3.66368379032258
AT3G48010.1	0.270270036231884	3.63969217741935
AT1G23930.1	0.187953586956522	3.63381588709677
AT5G61700.1	0.15529402173913	3.6105960483871
AT1G35400.1	0.131824057971015	3.60690766129032
AT3G56890.1	0.32154865942029	3.57612314516129
AT3G20710.1	0.2727175	3.55536072580645
AT4G15300.1	0.0301024637681159	3.5240460483871
AT4G17690.1	0.13696152173913	3.52108983870968
AT3G08810.1	0.0726201086956522	3.49166887096774
AT3G07250.1	0.323450362318841	3.4747225
AT1G40076.1	0.0163444927536232	3.47373080645161
AT2G07715.1	0.0791210869565218	3.45700475806452
AT4G28088.1	0.0512677898550725	3.45304653225806
AT3G44440.1	0.146611594202899	3.44759701612903
AT3G21490.1	0.0752006884057971	3.44755217741935
AT5G36296.1	0.267488333333333	3.4393775
AT3G05950.1	0.070460652173913	3.42549725806452
AT5G59370.2	0.0328986956521739	3.41720516129032
AT1G62530.2	0	3.36789241935484
AT3G28330.1	0.0596258937198068	3.36670064516129
AT2G03630.1	0.185761775362319	3.36448258064516
AT3G63320.1	0.218402789855072	3.3303814516129
AT2G03630.2	0.177032065217391	3.30178653225806
AT5G48205.1	0.0562664734299517	3.28280870967742
AT3G44042.1	0.0149301449275362	3.24083951612903
AT2G25370.1	0.0627089855072464	3.22176201612903
AT1G42560.1	0.0409496739130435	3.20958362903226
AT1G79910.2	0.22932884057971	3.20284153225806
AT1G79760.1	0.14166615942029	3.15883177419355
AT5G58830.1	0.0169075362318841	3.14736379032258
AT5G57190.1	0.314069673913044	3.14469943548387
AT4G13420.1	0.278144239130435	3.14224798387097
AT4G37720.1	0.0798967753623188	3.13829951612903
AT3G19230.1	0.102534891304348	3.10488153225806
AT3G11160.1	0.0726985507246377	3.06289419354839
AT3G46900.1	0.129203115942029	3.03990137096774
AT5G17110.1	0.142349673913043	3.02913661290323
AT1G01355.1	0.0774312560386474	3.02724177419355
AT1G02980.1	0.0540371497584541	3.00849411290323
AT3G32080.1	0	2.96692556451613
AT5G29602.1	0	2.94381975806452
AT2G11851.1	0	2.89058822580645
AT5G61690.1	0.0462114492753623	2.85537177419355
AT2G16320.1	0.0520042028985507	2.85525822580645
AT4G39650.1	0.0742323188405797	2.85171564516129
AT1G30930.1	0.155632572463768	2.79558306451613
AT4G26770.1	0.108686413043478	2.77864435483871
AT3G20990.1	0.0231791304347826	2.76319362903226
AT1G11100.1	0.137397028985507	2.74956048387097
AT1G70220.1	0.199608695652174	2.70677556451613
AT3G58960.1	0.0270365700483092	2.69195443548387
AT3G18570.1	0.134127282608696	2.69070596774194
AT5G37270.1	0.0812117391304348	2.66575427419355
AT5G28890.1	0.0154169565217391	2.63944217741936
AT5G11080.1	0.0755958333333333	2.62404129032258
AT5G46140.1	0.0471080072463768	2.62355185483871
AT3G09400.1	0.0182419565217391	2.60386072580645
AT2G25360.1	0.0324917028985507	2.60249129032258
AT4G04972.1	0.0809047826086957	2.57336241935484
AT5G01680.1	0.0475189130434783	2.57016411290323
AT5G03000.1	0.0649520289855073	2.55604274193548
AT3G27503.1	0.103817463768116	2.52765161290323
AT5G37560.1	0	2.5162539516129
AT3G58240.1	0.0292134420289855	2.51098322580645
AT5G22900.1	0.0364335507246377	2.50735717741936
AT5G38450.1	0.0603842995169082	2.48298370967742
AT4G20380.6	0.165013297101449	2.46344556451613
AT2G27145.1	0.0290441304347826	2.45759822580645
AT2G05050.1	0.0747405072463768	2.44423927419355
AT2G27120.1	0.02359	2.44095701612903
AT5G59280.1	0.0246311111111111	2.42618967741936
AT4G04165.1	0	2.41748427419355
AT5G09560.1	0.0602566666666667	2.41505338709677
AT1G22760.1	0.100406304347826	2.40371032258065
AT5G25920.1	0.0399869565217391	2.38584161290323
AT2G15535.1	0.146710193236715	2.37447685483871
AT1G57800.1	0	2.37311596774194
AT1G21722.1	0.0423984057971015	2.35780040322581
AT4G36070.2	0.0681720289855073	2.34158459677419
AT2G40250.1	0.0722175	2.33416693548387
AT4G04293.1	0.0279985507246377	2.30447056451613
AT1G30810.1	0.215621304347826	2.25891096774194
AT3G48390.1	0.180678333333333	2.25465733870968
AT4G31660.1	0	2.23979814516129
AT2G13463.1	0.087786231884058	2.23396491935484
AT1G16380.1	0.0153547342995169	2.2228964516129
AT4G03565.1	0.016784347826087	2.21488637096774
AT1G01305.1	0.110373804347826	2.20824661290323
AT2G30290.2	0.0359252173913044	2.20755935483871
AT4G06670.1	0.0157853623188406	2.18552975806452
AT4G37840.1	0.0331107246376812	2.17268056451613
AT5G37470.1	0.0547633695652174	2.16278387096774
AT1G47320.1	0.0299253260869565	2.14537040322581
AT3G48960.1	0.0295981642512077	2.12383887096774
AT1G48953.1	0	2.11580467741935
AT1G30740.1	0.0980275724637681	2.11090741935484
AT2G10165.1	0.0187779710144928	2.10870758064516
AT2G38100.1	0.0222169927536232	2.08484096774194
AT4G11540.1	0.0516725362318841	2.06145532258065
AT2G05117.1	0.0311052898550725	2.03156153225806
AT5G18010.1	0.114991847826087	2.02454379032258
AT1G66610.2	0.0400144444444444	2.01949725806452
AT3G44930.1	0.0521753260869565	2.00370669354839
AT2G13270.1	0	1.98650540322581
AT4G08550.1	0.028173115942029	1.96411
AT1G67540.2	0.114214420289855	1.95571008064516
AT4G31640.1	0.0421285869565217	1.94285322580645
AT5G19610.1	0.0489067753623188	1.93635080645161
AT5G15510.2	0.108384710144928	1.92152685483871
AT3G47150.1	0.0297635507246377	1.91209983870968
AT2G31250.1	0.064114347826087	1.88190838709677
AT5G37230.1	0.0728464492753623	1.88081040322581
AT4G12930.1	0.0649247826086957	1.86474943548387
AT3G58330.1	0.069340615942029	1.86227798387097
AT2G18340.1	0.133997173913043	1.83587112903226
AT4G39753.1	0.0744201811594203	1.83029572580645
AT4G10820.1	0	1.80613322580645
AT3G47040.1	0.0416354710144928	1.79907153225806
AT4G06550.1	0.0172166183574879	1.79809758064516
AT4G36070.1	0.0784117391304348	1.79654427419355
AT1G58050.1	0.0696246376811594	1.7960014516129
AT5G25425.1	0.148159420289855	1.79002685483871
AT2G30240.1	0.0396947826086957	1.78845217741935
AT5G11080.2	0.0468402536231884	1.78210806451613
AT2G10820.1	0.0286686956521739	1.76996161290323
AT2G05130.1	0.066378152173913	1.76915177419355
AT1G05650.1	0.0350934782608696	1.7613214516129
AT3G46160.1	0.0396072463768116	1.75663548387097
AT2G42140.1	0.0462781884057971	1.74609629032258
AT2G12510.1	0	1.73554879032258
AT1G26320.2	0.122798804347826	1.73287540322581
AT1G10385.1	0.0595394927536232	1.73008072580645
AT3G43083.1	0.1469338647343	1.72895330645161
AT3G46910.1	0.0547346376811594	1.7085585483871
AT2G32360.1	0.0788472463768116	1.70744709677419
AT4G26440.1	0.0617452898550725	1.69159798387097
AT5G10140.1	0.118149673913043	1.69057153225806
AT3G47130.1	0.119666920289855	1.68601717741936
AT3G17260.1	0	1.68381338709677
AT4G17700.1	0.0184460869565217	1.67315741935484
AT4G00580.1	0.053806231884058	1.66339024193548
AT3G61910.1	0.136435579710145	1.66009693548387
AT1G15990.1	0.0864432608695652	1.65905435483871
AT3G32917.1	0.131170833333333	1.65016677419355
AT5G29591.1	0.0196293719806763	1.63903314516129
AT5G49420.1	0.0372744927536232	1.63697556451613
AT4G22180.1	0.0612527536231884	1.63501693548387
AT4G03911.1	0	1.63085701612903
AT1G61700.1	0.0832726086956522	1.61287435483871
AT4G35400.1	0.0157021739130435	1.60454080645161
AT5G64905.1	0.022051884057971	1.58455169354839
AT1G15460.1	0.0336168115942029	1.56797048387097
AT3G49520.1	0.108059456521739	1.53931653225806
AT3G57700.1	0.147124927536232	1.53003459677419
AT5G50490.1	0.0233463768115942	1.51539193548387
AT1G37113.1	0.0195629710144928	1.51308935483871
AT2G15160.1	0	1.50437879032258
AT1G63630.2	0.108294782608696	1.50149403225806
AT1G07540.1	0.0443865217391304	1.49331951612903
AT3G29615.1	0.0949997101449275	1.49178677419355
AT3G31470.1	0	1.48438653225806
AT1G07160.1	0.0304184420289855	1.47738935483871
AT1G08730.1	0.133173695652174	1.46486629032258
AT5G23470.1	0.0533779347826087	1.44311967741935
AT4G18410.1	0	1.43715483870968
AT4G03470.1	0.0296346014492754	1.43630112903226
AT5G01280.1	0.0475901086956522	1.4361839516129
AT4G20510.1	0.0428686956521739	1.42802217741935
AT4G09984.1	0.0194933333333333	1.4182685483871
AT1G69900.1	0.0860364130434783	1.40912435483871
AT1G11362.1	0.0907336714975845	1.35084129032258
AT2G04180.1	0	1.34118282258065
AT3G27140.1	0.0749272101449275	1.31900758064516
AT3G48346.1	0.0744182608695652	1.30985637096774
AT3G50373.1	0.124906956521739	1.29999379032258
AT4G08130.1	0.0347905314009662	1.29290580645161
AT1G78922.1	0.103228152173913	1.29210927419355
AT4G28970.1	0.0900429710144928	1.29125064516129
AT4G22450.1	0.0531675845410628	1.28403862903226
AT2G05180.1	0.0640873188405797	1.28396725806452
AT2G43960.1	0.0477528985507246	1.26151241935484
AT2G15640.1	0.0347863768115942	1.25947233870968
AT4G03610.2	0.0589522222222222	1.25748274193548
AT5G38620.1	0	1.24700064516129
AT2G07674.1	0.0619879347826087	1.23815016129032
AT5G32627.1	0.0175730434782609	1.2364575
AT4G22410.1	0.0317041304347826	1.23582298387097
AT2G01810.1	0.015879347826087	1.22698491935484
AT5G28990.1	0.0915775362318841	1.21915314516129
AT2G19320.1	0	1.2097914516129
AT2G11820.1	0	1.20386290322581
AT5G43480.1	0	1.1886614516129
AT2G16150.1	0	1.18681467741935
AT1G21860.1	0.0528601449275362	1.18374419354839
AT2G42550.1	0.03632038647343	1.17971524193548
AT4G20860.1	0.10225134057971	1.16518161290323
AT5G03590.1	0.0678982125603865	1.16433080645161
AT4G15200.1	0.0638901449275362	1.16412685483871
AT4G04510.1	0.0917714492753623	1.16200233870968
AT2G38920.1	0.0671026086956522	1.15249830645161
AT4G25940.1	0.0983278985507247	1.15079338709677
AT4G09647.1	0	1.11514596774194
AT2G16040.1	0.0485495652173913	1.1089214516129
AT4G05550.1	0.0605697101449275	1.08827548387097
AT4G10850.1	0.0529864855072464	1.08239258064516
AT1G74875.1	0.0746846739130435	1.08003201612903
AT5G42260.1	0.0974828502415459	1.07605233870968
AT5G62510.1	0.0751944927536232	1.06959677419355
AT1G61510.1	0.0785054347826087	1.06916411290323
AT4G35370.1	0.100008623188406	1.0542175
AT4G07874.1	0.0648498550724638	1.00629951612903

## Sheet: Pollen_Specifically
ID	nFPKM(stigma)	nFPKM(pollen)	shortDisc	Name
AT5G19360.1	0.560754601449275	602.412094112903	calcium-dependent protein kinase 34	AtCPK34
AT3G54240.1	0.775242572463768	567.416861774194	alpha/beta-Hydrolases superfamily protein	No name
AT3G60570.1	0.609208804347826	495.571757903226	expansin B5	ATEXPB5
AT4G14315.1	0.513362536231884	432.47995733871	0	No name
AT5G16100.1	0.837323260869565	421.591737580645	0	No name
AT2G25600.1	0.82861634057971	409.780943145161	Shaker pollen inward K+ channel	AKT6
AT3G56600.2	0.78287884057971	370.132365967742	Protein kinase superfamily protein	No name
AT5G59370.1	0.582703188405797	362.413008951613	actin 4	ACT4
AT1G08150.1	0.948005724637681	328.829091854839	Cation/hydrogen exchanger family protein	ATCHX5
AT3G18220.1	0.882453768115942	315.735922822581	Phosphatidic acid phosphatase (PAP2) family protein	LPP4
AT3G01250.1	0.790233442028986	284.152991935484	0	No name
AT4G38190.1	0.880645797101449	275.44039016129	cellulose synthase like D4	ATCSLD4
AT3G22760.1	0.825320652173913	267.59435266129	Tesmin/TSO1-like CXC domain-containing protein	SOL1
AT2G21990.1	0.413699565217391	255.923160806452	Protein of unknown function, DUF617	No name
AT3G52620.1	0.59358268115942	255.08842016129	0	No name
AT5G38435.1	0.749249963768116	248.835737258064	S-protein homologue 8	SPH8
AT4G18395.1	0.949748333333334	241.529651693548	0	No name
AT1G24620.1	0.846229891304348	240.660344516129	EF hand calcium-binding protein family	No name
AT1G60410.1	0.383187874396135	228.367268145161	F-box family protein	No name
AT2G19980.1	0.574522028985507	223.435231612903	CAP (Cysteine-rich secretory proteins, Antigen 5, and Pathogenesis-related 1 protein) superfamily protein	No name
AT3G47440.1	0.989893985507247	209.768888306452	tonoplast intrinsic protein 5;1	TIP5;1
AT1G70540.1	0.697824927536232	208.690286290323	Plant invertase/pectin methylesterase inhibitor superfamily protein	EDA24
AT4G33230.1	0.625416449275362	203.199935483871	Plant invertase/pectin methylesterase inhibitor superfamily	No name
AT1G60240.1	0.425806920289855	196.191098629032	NAC (No Apical Meristem) domain transcriptional regulator superfamily protein	No name
AT1G79860.1	0.589308260869565	194.971804516129	RHO guanyl-nucleotide exchange factor 12	ATROPGEF12
AT2G26490.1	0.824996231884058	189.426440403226	Transducin/WD40 repeat-like superfamily protein	No name
AT2G24370.1	0.858728079710145	189.073865725806	Protein kinase protein with adenine nucleotide alpha hydrolases-like domain	No name
AT5G07420.1	0.997624637681159	181.743529193548	Pectin lyase-like superfamily protein	No name
AT1G19890.1	0.352506594202899	175.745694758065	male-gamete-specific histone H3	ATMGH3
AT1G50610.1	0.307836557971015	169.346378387097	Leucine-rich repeat protein kinase family protein	PRK5
AT1G67810.1	0.81906	167.992318064516	sulfur E2	SUFE2
AT5G55980.1	0.419567463768116	153.212296048387	serine-rich protein-related	No name
AT2G03410.1	0.534829963768116	150.155045403226	Mo25 family protein	No name
AT1G11990.1	0.858794746376812	149.138079032258	O-fucosyltransferase family protein	No name
AT4G13075.1	0.59204115942029	148.468568951613	RALF-like 30	RALFL30
AT2G16016.1	0.475728876811594	143.965163064516	0	No name
AT2G21540.1	0.405451304347826	141.563076532258	SEC14-like 3	ATSFH3
AT1G11250.1	0.583389673913044	139.436395483871	syntaxin of plants 125	ATSYP125
AT3G29060.1	0.375363695652174	137.856298387097	EXS (ERD1/XPR1/SYG1) family protein	No name
AT4G35610.1	0.680907971014493	136.422016693548	zinc finger (C2H2 type) family protein	No name
AT2G17890.1	0.732617173913044	132.58379483871	calcium-dependent protein kinase 16	CPK16
AT5G14890.1	0.480437210144928	131.565660322581	NHL domain-containing protein	No name
AT1G52240.1	0.834383297101449	125.102636209677	RHO guanyl-nucleotide exchange factor 11	ATROPGEF11
AT1G48740.1	0.181843985507246	124.446726693548	2-oxoglutarate (2OG) and Fe(II)-dependent oxygenase superfamily protein	No name
AT2G03570.1	0.123460036231884	121.810058306452	0	No name
AT3G27416.1	0.476022210144928	118.843123064516	0	No name
AT3G07840.1	0.151500144927536	116.775728225806	Pectin lyase-like superfamily protein	No name
AT4G04980.1	0.538875326086957	113.15233733871	0	No name
AT1G05580.2	0.707051014492754	112.386160645161	cation/H+ exchanger 23	ATCHX23
AT5G46250.2	0.0346588405797102	111.150267822581	RNA-binding protein	AtLARP6a
AT4G28000.1	0.791870797101449	109.216382741935	P-loop containing nucleoside triphosphate hydrolases superfamily protein	No name
AT3G58480.1	0.438268405797101	107.723231048387	calmodulin-binding family protein	No name
AT5G42490.1	0.691756630434783	106.771976935484	ATP binding microtubule motor family protein	No name
AT5G15430.1	0.513719239130435	106.146326693548	Plant calmodulin-binding protein-related	No name
AT1G64610.2	0.591291014492754	105.987384032258	Transducin/WD40 repeat-like superfamily protein	No name
AT5G41780.1	0.757952971014493	104.001366935484	myosin heavy chain-related	No name
AT1G61290.1	0.863774239130435	102.299005241935	syntaxin of plants 124	ATSYP124
AT1G63060.1	0.642197427536232	101.882665806452	0	No name
AT5G24880.1	0.400792463768116	100.487902822581	0	No name
