# Supplementary material for: The molecular signatures of compatible and incompatible pollination in Arabidopsis
Source: BMC Genomics. 2021 Apr 14;22:268. doi: 10.1186/s12864-021-07503-7 (PMC8048354; doi:10.1186/s12864-021-07503-7)
Supplement: Supplementary file 4 — Additional file 4: Table S5. GO term enrichment of the top 1000 preferentially expressed genes in stigma or in pollen [file 12864_2021_7503_MOESM4_ESM.xlsx]

## Sheet: Info
GO term enrichment of the top 1000 preferentially expressed genes in stigma or in pollen
Procedure of the analysis
1. Take top 1000 genes from the sex-preferentially expressed gene lists (additional file 3 table S4)
2. Remove the number after "." corresponding to splicing variants. Consequently, gene lists contain less than 1000 items, 985 for stigma and 908 for pollen.
3. Go to "Gene Ontology Consortium" http://www.geneontology.org/
4. Enrichment analysis > put the gene lists from step 2. in the box > select "biological process" > select " Arabidopsis thaliana" > Submit
FDR < 0.05

## Sheet: Stigma (Col-0_SRK14)_C0
Analysis Type:	PANTHER Overrepresentation Test (Released 20171205)
Annotation Version and Release Date:	GO Ontology database Released 2018-02-02
Analyzed List:	analyzed list (Arabidopsis thaliana)
Reference List:	Arabidopsis thaliana (all genes in database)
Test Type:	FISHER
GO biological process complete	Arabidopsis thaliana - REFLIST (27502)	analyzed list (985)	analyzed list (expected)	analyzed list (over/under)	analyzed list (fold Enrichment)	analyzed list (raw P-value)	analyzed list (FDR)
photosynthesis, light harvesting in photosystem I (GO:0009768)	23	14	.82	+	17.00	9.27E-12	6.41E-10
hydrogen peroxide transmembrane transport (GO:0080170)	5	3	.18	+	16.75	2.03E-03	3.41E-02
acetyl-CoA biosynthetic process from pyruvate (GO:0006086)	6	3	.21	+	13.96	2.96E-03	4.61E-02
proteasome assembly (GO:0043248)	8	4	.29	+	13.96	5.63E-04	1.17E-02
energy quenching (GO:1990066)	10	5	.36	+	13.96	1.10E-04	3.00E-03
mitochondrial electron transport, succinate to ubiquinone (GO:0006121)	8	4	.29	+	13.96	5.63E-04	1.17E-02
nonphotochemical quenching (GO:0010196)	10	5	.36	+	13.96	1.10E-04	2.98E-03
mitochondrial electron transport, ubiquinol to cytochrome c (GO:0006122)	9	4	.32	+	12.41	7.91E-04	1.55E-02
S-adenosylmethionine metabolic process (GO:0046500)	9	4	.32	+	12.41	7.91E-04	1.55E-02
response to calcium ion (GO:0051592)	12	5	.43	+	11.63	2.14E-04	5.28E-03
mitochondrial ATP synthesis coupled electron transport (GO:0042775)	28	11	1.00	+	10.97	5.51E-08	2.44E-06
lipooligosaccharide biosynthetic process (GO:1901271)	13	5	.47	+	10.74	2.88E-04	6.74E-03
lipooligosaccharide metabolic process (GO:1901269)	13	5	.47	+	10.74	2.88E-04	6.72E-03
lipid A biosynthetic process (GO:0009245)	13	5	.47	+	10.74	2.88E-04	6.69E-03
acetyl-CoA biosynthetic process (GO:0006085)	13	5	.47	+	10.74	2.88E-04	6.66E-03
lipid A metabolic process (GO:0046493)	13	5	.47	+	10.74	2.88E-04	6.63E-03
reductive pentose-phosphate cycle (GO:0019253)	16	6	.57	+	10.47	7.80E-05	2.22E-03
photosynthesis, dark reaction (GO:0019685)	17	6	.61	+	9.85	1.03E-04	2.86E-03
water transport (GO:0006833)	20	7	.72	+	9.77	2.80E-05	8.95E-04
fluid transport (GO:0042044)	20	7	.72	+	9.77	2.80E-05	8.90E-04
ATP synthesis coupled electron transport (GO:0042773)	35	12	1.25	+	9.57	4.67E-08	2.10E-06
oxidative phosphorylation (GO:0006119)	35	12	1.25	+	9.57	4.67E-08	2.08E-06
acyl-CoA biosynthetic process (GO:0071616)	18	6	.64	+	9.31	1.33E-04	3.51E-03
thioester biosynthetic process (GO:0035384)	18	6	.64	+	9.31	1.33E-04	3.49E-03
gluconeogenesis (GO:0006094)	18	6	.64	+	9.31	1.33E-04	3.48E-03
photosynthesis, light harvesting (GO:0009765)	45	15	1.61	+	9.31	1.35E-09	6.97E-08
ribosomal large subunit assembly (GO:0000027)	24	8	.86	+	9.31	9.98E-06	3.68E-04
ribosomal small subunit assembly (GO:0000028)	13	4	.47	+	8.59	2.36E-03	3.81E-02
ATP hydrolysis coupled proton transport (GO:0015991)	23	7	.82	+	8.50	5.86E-05	1.77E-03
ATP hydrolysis coupled transmembrane transport (GO:0090662)	23	7	.82	+	8.50	5.86E-05	1.76E-03
acetyl-CoA metabolic process (GO:0006084)	23	7	.82	+	8.50	5.86E-05	1.75E-03
energy coupled proton transmembrane transport, against electrochemical gradient (GO:0015988)	24	7	.86	+	8.14	7.35E-05	2.15E-03
ATP hydrolysis coupled cation transmembrane transport (GO:0099132)	24	7	.86	+	8.14	7.35E-05	2.14E-03
ATP hydrolysis coupled ion transmembrane transport (GO:0099131)	24	7	.86	+	8.14	7.35E-05	2.13E-03
protein-chromophore linkage (GO:0018298)	38	11	1.36	+	8.08	6.98E-07	2.78E-05
response to zinc ion (GO:0010043)	45	13	1.61	+	8.07	6.96E-08	3.01E-06
negative regulation of photosynthesis, light reaction (GO:0043155)	14	4	.50	+	7.98	2.95E-03	4.66E-02
carbon fixation (GO:0015977)	21	6	.75	+	7.98	2.67E-04	6.42E-03
purine ribonucleoside triphosphate metabolic process (GO:0009205)	154	44	5.52	+	7.98	3.01E-23	6.65E-21
response to copper ion (GO:0046688)	14	4	.50	+	7.98	2.95E-03	4.65E-02
cellular response to toxic substance (GO:0097237)	21	6	.75	+	7.98	2.67E-04	6.39E-03
photoinhibition (GO:0010205)	14	4	.50	+	7.98	2.95E-03	4.63E-02
response to herbivore (GO:0080027)	14	4	.50	+	7.98	2.95E-03	4.62E-02
ATP metabolic process (GO:0046034)	147	42	5.26	+	7.98	2.99E-22	5.17E-20
nucleoside diphosphate phosphorylation (GO:0006165)	74	21	2.65	+	7.92	9.04E-12	6.33E-10
cold acclimation (GO:0009631)	46	13	1.65	+	7.89	8.64E-08	3.71E-06
purine nucleoside triphosphate metabolic process (GO:0009144)	157	44	5.62	+	7.82	5.74E-23	1.18E-20
malate metabolic process (GO:0006108)	18	5	.64	+	7.76	9.79E-04	1.87E-02
response to low light intensity stimulus (GO:0009645)	18	5	.64	+	7.76	9.79E-04	1.86E-02
ribonucleoside triphosphate metabolic process (GO:0009199)	162	45	5.80	+	7.76	2.50E-23	5.77E-21
nucleotide phosphorylation (GO:0046939)	76	21	2.72	+	7.71	1.38E-11	9.33E-10
ATP generation from ADP (GO:0006757)	69	19	2.47	+	7.69	1.36E-10	8.45E-09
glycolytic process (GO:0006096)	69	19	2.47	+	7.69	1.36E-10	8.36E-09
respiratory electron transport chain (GO:0022904)	44	12	1.58	+	7.61	3.75E-07	1.52E-05
hexose biosynthetic process (GO:0019319)	22	6	.79	+	7.61	3.30E-04	7.48E-03
ADP metabolic process (GO:0046031)	71	19	2.54	+	7.47	2.05E-10	1.20E-08
ribonucleoside diphosphate metabolic process (GO:0009185)	71	19	2.54	+	7.47	2.05E-10	1.18E-08
purine ribonucleoside diphosphate metabolic process (GO:0009179)	71	19	2.54	+	7.47	2.05E-10	1.17E-08
purine nucleoside diphosphate metabolic process (GO:0009135)	71	19	2.54	+	7.47	2.05E-10	1.16E-08
nucleoside triphosphate metabolic process (GO:0009141)	169	45	6.05	+	7.43	1.07E-22	2.10E-20
nucleoside diphosphate metabolic process (GO:0009132)	79	21	2.83	+	7.42	2.56E-11	1.69E-09
proton transport (GO:0015992)	66	17	2.36	+	7.19	3.00E-09	1.49E-07
hydrogen ion transmembrane transport (GO:1902600)	51	13	1.83	+	7.12	2.39E-07	1.00E-05
purine ribonucleoside monophosphate metabolic process (GO:0009167)	169	43	6.05	+	7.10	4.20E-21	6.64E-19
purine nucleoside monophosphate metabolic process (GO:0009126)	169	43	6.05	+	7.10	4.20E-21	6.46E-19
response to desiccation (GO:0009269)	24	6	.86	+	6.98	4.90E-04	1.05E-02
ribosome assembly (GO:0042255)	48	12	1.72	+	6.98	8.28E-07	3.22E-05
glucose metabolic process (GO:0006006)	37	9	1.33	+	6.79	2.37E-05	7.81E-04
methionine metabolic process (GO:0006555)	29	7	1.04	+	6.74	2.01E-04	5.02E-03
wax biosynthetic process (GO:0010025)	21	5	.75	+	6.65	1.76E-03	3.09E-02
pyruvate metabolic process (GO:0006090)	86	20	3.08	+	6.49	5.76E-10	3.09E-08
ribonucleoside monophosphate metabolic process (GO:0009161)	185	43	6.63	+	6.49	7.99E-20	1.00E-17
photorespiration (GO:0009853)	52	12	1.86	+	6.44	1.71E-06	6.62E-05
ribosomal large subunit biogenesis (GO:0042273)	39	9	1.40	+	6.44	3.39E-05	1.06E-03
wax metabolic process (GO:0010166)	22	5	.79	+	6.35	2.10E-03	3.48E-02
detection of chemical stimulus (GO:0009593)	22	5	.79	+	6.35	2.10E-03	3.47E-02
nucleoside monophosphate metabolic process (GO:0009123)	190	43	6.80	+	6.32	1.90E-19	2.33E-17
purine ribonucleotide metabolic process (GO:0009150)	199	45	7.13	+	6.31	2.80E-20	3.87E-18
electron transport chain (GO:0022900)	98	22	3.51	+	6.27	1.44E-10	8.72E-09
purine nucleotide metabolic process (GO:0006163)	201	45	7.20	+	6.25	3.93E-20	5.17E-18
response to cadmium ion (GO:0046686)	337	74	12.07	+	6.13	6.69E-32	2.31E-29
purine ribonucleoside triphosphate biosynthetic process (GO:0009206)	46	10	1.65	+	6.07	1.96E-05	6.99E-04
response to high light intensity (GO:0009644)	79	17	2.83	+	6.01	3.01E-08	1.38E-06
ribonucleotide metabolic process (GO:0009259)	215	46	7.70	+	5.97	7.19E-20	9.24E-18
citrate metabolic process (GO:0006101)	47	10	1.68	+	5.94	2.30E-05	7.77E-04
tricarboxylic acid cycle (GO:0006099)	47	10	1.68	+	5.94	2.30E-05	7.72E-04
generation of precursor metabolites and energy (GO:0006091)	336	70	12.03	+	5.82	5.07E-29	1.65E-26
purine nucleoside triphosphate biosynthetic process (GO:0009145)	48	10	1.72	+	5.82	2.70E-05	8.73E-04
fatty acid derivative biosynthetic process (GO:1901570)	24	5	.86	+	5.82	2.91E-03	4.61E-02
purine-containing compound metabolic process (GO:0072521)	231	48	8.27	+	5.80	3.20E-20	4.32E-18
one-carbon metabolic process (GO:0006730)	34	7	1.22	+	5.75	4.65E-04	1.00E-02
acyl-CoA metabolic process (GO:0006637)	39	8	1.40	+	5.73	1.89E-04	4.80E-03
nucleotide-sugar biosynthetic process (GO:0009226)	39	8	1.40	+	5.73	1.89E-04	4.78E-03
thioester metabolic process (GO:0035383)	39	8	1.40	+	5.73	1.89E-04	4.76E-03
ribonucleoside triphosphate biosynthetic process (GO:0009201)	54	11	1.93	+	5.69	1.29E-05	4.74E-04
nicotinamide nucleotide metabolic process (GO:0046496)	113	23	4.05	+	5.68	2.97E-10	1.63E-08
ATP synthesis coupled proton transport (GO:0015986)	30	6	1.07	+	5.58	1.35E-03	2.51E-02
energy coupled proton transport, down electrochemical gradient (GO:0015985)	30	6	1.07	+	5.58	1.35E-03	2.50E-02
purine ribonucleoside metabolic process (GO:0046128)	30	6	1.07	+	5.58	1.35E-03	2.49E-02
pyridine nucleotide metabolic process (GO:0019362)	115	23	4.12	+	5.58	4.01E-10	2.18E-08
ATP biosynthetic process (GO:0006754)	40	8	1.43	+	5.58	2.19E-04	5.37E-03
response to cytokinin (GO:0009735)	236	47	8.45	+	5.56	3.52E-19	4.23E-17
response to metal ion (GO:0010038)	468	93	16.76	+	5.55	6.91E-37	3.19E-34
oxidoreduction coenzyme metabolic process (GO:0006733)	126	25	4.51	+	5.54	8.12E-11	5.10E-09
aerobic respiration (GO:0009060)	66	13	2.36	+	5.50	2.98E-06	1.13E-04
response to red light (GO:0010114)	66	13	2.36	+	5.50	2.98E-06	1.12E-04
ribose phosphate metabolic process (GO:0019693)	239	47	8.56	+	5.49	5.48E-19	6.44E-17
tricarboxylic acid metabolic process (GO:0072350)	51	10	1.83	+	5.47	4.25E-05	1.31E-03
translation (GO:0006412)	562	110	20.13	+	5.46	4.71E-43	6.51E-40
monosaccharide biosynthetic process (GO:0046364)	46	9	1.65	+	5.46	1.04E-04	2.88E-03
pyridine-containing compound metabolic process (GO:0072524)	123	24	4.41	+	5.45	2.60E-10	1.45E-08
peptide biosynthetic process (GO:0043043)	567	110	20.31	+	5.42	9.78E-43	1.08E-39
translational elongation (GO:0006414)	57	11	2.04	+	5.39	2.02E-05	7.15E-04
photosynthesis, light reaction (GO:0019684)	120	23	4.30	+	5.35	8.30E-10	4.33E-08
nucleoside triphosphate biosynthetic process (GO:0009142)	58	11	2.08	+	5.30	2.33E-05	7.75E-04
response to ozone (GO:0010193)	32	6	1.15	+	5.24	1.80E-03	3.13E-02
photosynthesis (GO:0015979)	216	40	7.74	+	5.17	1.38E-15	1.13E-13
nucleotide-sugar metabolic process (GO:0009225)	54	10	1.93	+	5.17	6.50E-05	1.91E-03
cellular respiration (GO:0045333)	119	22	4.26	+	5.16	3.46E-09	1.71E-07
purine nucleoside metabolic process (GO:0042278)	33	6	1.18	+	5.08	2.07E-03	3.46E-02
peptide metabolic process (GO:0006518)	639	116	22.89	+	5.07	1.42E-42	1.31E-39
amide biosynthetic process (GO:0043604)	618	112	22.13	+	5.06	4.86E-41	3.36E-38
ribosome biogenesis (GO:0042254)	266	48	9.53	+	5.04	4.87E-18	5.28E-16
energy derivation by oxidation of organic compounds (GO:0015980)	136	24	4.87	+	4.93	1.54E-09	7.81E-08
response to far red light (GO:0010218)	58	10	2.08	+	4.81	1.10E-04	2.97E-03
fatty acid derivative metabolic process (GO:1901568)	35	6	1.25	+	4.79	2.69E-03	4.32E-02
plant-type cell wall modification (GO:0009827)	53	9	1.90	+	4.74	2.67E-04	6.44E-03
nucleotide metabolic process (GO:0009117)	296	50	10.60	+	4.72	1.09E-17	1.14E-15
cellular metabolic compound salvage (GO:0043094)	89	15	3.19	+	4.71	2.93E-06	1.12E-04
cellular amide metabolic process (GO:0043603)	716	120	25.64	+	4.68	5.71E-41	3.51E-38
nucleoside phosphate metabolic process (GO:0006753)	299	50	10.71	+	4.67	1.58E-17	1.61E-15
plant-type cell wall loosening (GO:0009828)	36	6	1.29	+	4.65	3.05E-03	4.72E-02
response to cold (GO:0009409)	375	61	13.43	+	4.54	1.38E-20	1.96E-18
response to inorganic substance (GO:0010035)	900	144	32.23	+	4.47	3.53E-47	9.75E-44
ribonucleoprotein complex biogenesis (GO:0022613)	310	49	11.10	+	4.41	2.44E-16	2.18E-14
nucleobase-containing small molecule metabolic process (GO:0055086)	405	64	14.51	+	4.41	5.83E-21	8.72E-19
response to light intensity (GO:0009642)	148	23	5.30	+	4.34	2.79E-08	1.29E-06
fatty acid biosynthetic process (GO:0006633)	149	23	5.34	+	4.31	3.12E-08	1.41E-06
response to sucrose (GO:0009744)	59	9	2.11	+	4.26	5.39E-04	1.13E-02
lipid oxidation (GO:0034440)	46	7	1.65	+	4.25	2.23E-03	3.65E-02
response to water deprivation (GO:0009414)	329	50	11.78	+	4.24	4.92E-16	4.25E-14
cellular aldehyde metabolic process (GO:0006081)	73	11	2.61	+	4.21	1.48E-04	3.84E-03
purine ribonucleoside monophosphate biosynthetic process (GO:0009168)	60	9	2.15	+	4.19	6.01E-04	1.24E-02
purine nucleoside monophosphate biosynthetic process (GO:0009127)	60	9	2.15	+	4.19	6.01E-04	1.24E-02
response to disaccharide (GO:0034285)	60	9	2.15	+	4.19	6.01E-04	1.23E-02
response to water (GO:0009415)	338	50	12.11	+	4.13	1.28E-15	1.06E-13
organelle assembly (GO:0070925)	96	14	3.44	+	4.07	2.68E-05	8.72E-04
fatty acid metabolic process (GO:0006631)	228	33	8.17	+	4.04	1.50E-10	8.93E-09
multidimensional cell growth (GO:0009825)	56	8	2.01	+	3.99	1.58E-03	2.87E-02
response to salt stress (GO:0009651)	545	77	19.52	+	3.94	2.43E-22	4.34E-20
oligosaccharide biosynthetic process (GO:0009312)	57	8	2.04	+	3.92	1.75E-03	3.11E-02
sulfur amino acid metabolic process (GO:0000096)	57	8	2.04	+	3.92	1.75E-03	3.10E-02
response to temperature stimulus (GO:0009266)	545	76	19.52	+	3.89	9.27E-22	1.55E-19
response to osmotic stress (GO:0006970)	618	86	22.13	+	3.89	1.88E-24	4.72E-22
coenzyme metabolic process (GO:0006732)	289	40	10.35	+	3.86	5.97E-12	4.23E-10
drug metabolic process (GO:0017144)	593	82	21.24	+	3.86	3.40E-23	7.23E-21
response to endoplasmic reticulum stress (GO:0034976)	58	8	2.08	+	3.85	1.93E-03	3.30E-02
ribonucleoprotein complex assembly (GO:0022618)	95	13	3.40	+	3.82	9.24E-05	2.61E-03
purine ribonucleotide biosynthetic process (GO:0009152)	81	11	2.90	+	3.79	3.34E-04	7.50E-03
regulation of stomatal movement (GO:0010119)	74	10	2.65	+	3.77	6.36E-04	1.30E-02
monosaccharide metabolic process (GO:0005996)	111	15	3.98	+	3.77	3.12E-05	9.81E-04
monocarboxylic acid metabolic process (GO:0032787)	435	58	15.58	+	3.72	4.39E-16	3.86E-14
response to wounding (GO:0009611)	212	28	7.59	+	3.69	2.18E-08	1.02E-06
hexose metabolic process (GO:0019318)	76	10	2.72	+	3.67	7.67E-04	1.51E-02
purine nucleotide biosynthetic process (GO:0006164)	84	11	3.01	+	3.66	4.41E-04	9.64E-03
ribonucleoprotein complex subunit organization (GO:0071826)	100	13	3.58	+	3.63	1.47E-04	3.84E-03
response to blue light (GO:0009637)	77	10	2.76	+	3.63	8.40E-04	1.62E-02
purine-containing compound biosynthetic process (GO:0072522)	93	12	3.33	+	3.60	2.78E-04	6.58E-03
response to UV (GO:0009411)	111	14	3.98	+	3.52	1.11E-04	2.98E-03
ribonucleotide biosynthetic process (GO:0009260)	96	12	3.44	+	3.49	3.62E-04	8.10E-03
ribose phosphate biosynthetic process (GO:0046390)	96	12	3.44	+	3.49	3.62E-04	8.07E-03
organophosphate metabolic process (GO:0019637)	528	65	18.91	+	3.44	2.43E-16	2.20E-14
response to bacterium (GO:0009617)	425	52	15.22	+	3.42	3.16E-13	2.33E-11
dicarboxylic acid metabolic process (GO:0043648)	74	9	2.65	+	3.40	2.27E-03	3.70E-02
monovalent inorganic cation transport (GO:0015672)	165	20	5.91	+	3.38	7.06E-06	2.62E-04
ribonucleoside monophosphate biosynthetic process (GO:0009156)	75	9	2.69	+	3.35	2.47E-03	3.98E-02
response to carbohydrate (GO:0009743)	125	15	4.48	+	3.35	1.06E-04	2.93E-03
cellular response to oxidative stress (GO:0034599)	92	11	3.30	+	3.34	8.78E-04	1.69E-02
response to karrikin (GO:0080167)	127	15	4.55	+	3.30	1.25E-04	3.31E-03
carbohydrate biosynthetic process (GO:0016051)	323	38	11.57	+	3.28	1.35E-09	6.91E-08
carbohydrate catabolic process (GO:0016052)	248	29	8.88	+	3.26	1.34E-07	5.64E-06
organonitrogen compound biosynthetic process (GO:1901566)	1293	151	46.31	+	3.26	7.07E-35	2.79E-32
hydrogen peroxide catabolic process (GO:0042744)	86	10	3.08	+	3.25	1.79E-03	3.13E-02
cofactor catabolic process (GO:0051187)	112	13	4.01	+	3.24	4.01E-04	8.84E-03
monocarboxylic acid biosynthetic process (GO:0072330)	225	26	8.06	+	3.23	7.20E-07	2.84E-05
defense response to bacterium (GO:0042742)	331	38	11.85	+	3.21	2.49E-09	1.25E-07
response to heat (GO:0009408)	193	22	6.91	+	3.18	6.14E-06	2.30E-04
lignin metabolic process (GO:0009808)	88	10	3.15	+	3.17	2.10E-03	3.49E-02
ion transmembrane transport (GO:0034220)	283	32	10.14	+	3.16	6.17E-08	2.71E-06
reactive oxygen species metabolic process (GO:0072593)	124	14	4.44	+	3.15	3.16E-04	7.18E-03
sulfur compound biosynthetic process (GO:0044272)	151	17	5.41	+	3.14	7.78E-05	2.23E-03
cofactor metabolic process (GO:0051186)	537	60	19.23	+	3.12	1.69E-13	1.26E-11
response to reactive oxygen species (GO:0000302)	163	18	5.84	+	3.08	6.09E-05	1.81E-03
plant-type cell wall organization (GO:0009664)	129	14	4.62	+	3.03	4.54E-04	9.89E-03
response to abiotic stimulus (GO:0009628)	1954	211	69.98	+	3.01	1.08E-44	1.99E-41
response to oxidative stress (GO:0006979)	446	48	15.97	+	3.00	1.49E-10	8.98E-09
hydrogen peroxide metabolic process (GO:0042743)	93	10	3.33	+	3.00	3.03E-03	4.70E-02
carbohydrate derivative metabolic process (GO:1901135)	711	74	25.46	+	2.91	6.64E-15	5.10E-13
organic acid catabolic process (GO:0016054)	116	12	4.15	+	2.89	1.65E-03	2.96E-02
carboxylic acid catabolic process (GO:0046395)	116	12	4.15	+	2.89	1.65E-03	2.96E-02
carboxylic acid metabolic process (GO:0019752)	916	94	32.81	+	2.87	2.65E-18	2.99E-16
inorganic cation transmembrane transport (GO:0098662)	147	15	5.26	+	2.85	5.24E-04	1.11E-02
response to toxic substance (GO:0009636)	178	18	6.38	+	2.82	1.69E-04	4.32E-03
cation transmembrane transport (GO:0098655)	163	16	5.84	+	2.74	5.13E-04	1.09E-02
pectin metabolic process (GO:0045488)	143	14	5.12	+	2.73	1.15E-03	2.16E-02
small molecule catabolic process (GO:0044282)	154	15	5.52	+	2.72	8.14E-04	1.59E-02
galacturonan metabolic process (GO:0010393)	144	14	5.16	+	2.71	1.22E-03	2.29E-02
oxidation-reduction process (GO:0055114)	1331	128	47.67	+	2.69	1.96E-22	3.62E-20
response to light stimulus (GO:0009416)	699	67	25.04	+	2.68	5.49E-12	3.94E-10
organic acid metabolic process (GO:0006082)	1046	100	37.46	+	2.67	1.83E-17	1.81E-15
cell redox homeostasis (GO:0045454)	136	13	4.87	+	2.67	2.06E-03	3.45E-02
cellular component biogenesis (GO:0044085)	944	90	33.81	+	2.66	9.95E-16	8.46E-14
oxoacid metabolic process (GO:0043436)	1043	99	37.36	+	2.65	4.01E-17	3.89E-15
inorganic ion transmembrane transport (GO:0098660)	170	16	6.09	+	2.63	7.79E-04	1.53E-02
macromolecular complex assembly (GO:0065003)	351	33	12.57	+	2.63	1.79E-06	6.88E-05
small molecule metabolic process (GO:0044281)	1512	142	54.15	+	2.62	5.72E-24	1.38E-21
small molecule biosynthetic process (GO:0044283)	599	56	21.45	+	2.61	6.59E-10	3.51E-08
coenzyme biosynthetic process (GO:0009108)	150	14	5.37	+	2.61	1.74E-03	3.09E-02
plant-type cell wall organization or biogenesis (GO:0071669)	236	22	8.45	+	2.60	1.01E-04	2.85E-03
response to abscisic acid (GO:0009737)	549	51	19.66	+	2.59	4.74E-09	2.32E-07
macromolecular complex subunit organization (GO:0043933)	399	37	14.29	+	2.59	7.78E-07	3.05E-05
cellular macromolecular complex assembly (GO:0034622)	302	28	10.82	+	2.59	2.19E-05	7.52E-04
response to radiation (GO:0009314)	726	67	26.00	+	2.58	1.98E-11	1.32E-09
response to alcohol (GO:0097305)	553	51	19.81	+	2.57	5.72E-09	2.75E-07
response to chemical (GO:0042221)	2762	252	98.92	+	2.55	6.01E-42	4.75E-39
phenylpropanoid metabolic process (GO:0009698)	155	14	5.55	+	2.52	2.30E-03	3.74E-02
protein folding (GO:0006457)	235	21	8.42	+	2.50	3.64E-04	8.08E-03
organic acid biosynthetic process (GO:0016053)	485	43	17.37	+	2.48	3.72E-07	1.54E-05
carboxylic acid biosynthetic process (GO:0046394)	485	43	17.37	+	2.48	3.72E-07	1.53E-05
response to acid chemical (GO:0001101)	1148	101	41.12	+	2.46	2.36E-15	1.86E-13
unidimensional cell growth (GO:0009826)	253	22	9.06	+	2.43	3.12E-04	7.13E-03
response to red or far red light (GO:0009639)	208	18	7.45	+	2.42	1.27E-03	2.38E-02
protein complex subunit organization (GO:0071822)	232	20	8.31	+	2.41	6.58E-04	1.32E-02
drug catabolic process (GO:0042737)	222	19	7.95	+	2.39	9.72E-04	1.86E-02
polysaccharide biosynthetic process (GO:0000271)	187	16	6.70	+	2.39	2.72E-03	4.35E-02
protein complex biogenesis (GO:0070271)	203	17	7.27	+	2.34	2.19E-03	3.60E-02
response to oxygen-containing compound (GO:1901700)	1506	126	53.94	+	2.34	1.72E-17	1.73E-15
organophosphate biosynthetic process (GO:0090407)	289	24	10.35	+	2.32	2.71E-04	6.45E-03
carbohydrate derivative biosynthetic process (GO:1901137)	375	31	13.43	+	2.31	4.64E-05	1.43E-03
carbohydrate metabolic process (GO:0005975)	964	79	34.53	+	2.29	7.05E-11	4.48E-09
response to hormone (GO:0009725)	1672	137	59.88	+	2.29	2.88E-18	3.18E-16
developmental growth involved in morphogenesis (GO:0060560)	294	24	10.53	+	2.28	4.84E-04	1.04E-02
response to lipid (GO:0033993)	748	61	26.79	+	2.28	1.37E-08	6.49E-07
response to endogenous stimulus (GO:0009719)	1680	137	60.17	+	2.28	5.89E-18	6.26E-16
response to organic substance (GO:0010033)	1947	158	69.73	+	2.27	1.06E-20	1.54E-18
sulfur compound metabolic process (GO:0006790)	358	29	12.82	+	2.26	1.08E-04	2.98E-03
response to jasmonic acid (GO:0009753)	211	17	7.56	+	2.25	2.89E-03	4.59E-02
cellular lipid metabolic process (GO:0044255)	622	50	22.28	+	2.24	4.97E-07	1.99E-05
growth (GO:0040007)	433	34	15.51	+	2.19	5.27E-05	1.61E-03
cell growth (GO:0016049)	357	28	12.79	+	2.19	2.16E-04	5.31E-03
response to stress (GO:0006950)	3283	257	117.58	+	2.19	2.25E-32	8.30E-30
response to biotic stimulus (GO:0009607)	1195	92	42.80	+	2.15	4.28E-11	2.75E-09
response to other organism (GO:0051707)	1155	88	41.37	+	2.13	1.88E-10	1.10E-08
response to external biotic stimulus (GO:0043207)	1157	88	41.44	+	2.12	2.94E-10	1.63E-08
alpha-amino acid metabolic process (GO:1901605)	279	21	9.99	+	2.10	2.18E-03	3.60E-02
cellular component assembly (GO:0022607)	534	40	19.13	+	2.09	3.86E-05	1.20E-03
cation transport (GO:0006812)	362	27	12.97	+	2.08	6.47E-04	1.31E-02
catabolic process (GO:0009056)	1411	105	50.54	+	2.08	1.35E-11	9.22E-10
polysaccharide metabolic process (GO:0005976)	405	30	14.51	+	2.07	4.57E-04	9.90E-03
organic substance catabolic process (GO:1901575)	1208	89	43.27	+	2.06	7.41E-10	3.90E-08
cell morphogenesis (GO:0000902)	328	24	11.75	+	2.04	1.70E-03	3.05E-02
developmental growth (GO:0048589)	344	25	12.32	+	2.03	1.39E-03	2.57E-02
protein catabolic process (GO:0030163)	470	34	16.83	+	2.02	2.84E-04	6.68E-03
organonitrogen compound catabolic process (GO:1901565)	624	45	22.35	+	2.01	2.34E-05	7.76E-04
intracellular protein transport (GO:0006886)	333	24	11.93	+	2.01	1.93E-03	3.30E-02
ion transport (GO:0006811)	668	48	23.92	+	2.01	1.60E-05	5.77E-04
cellular protein catabolic process (GO:0044257)	446	32	15.97	+	2.00	5.28E-04	1.11E-02
external encapsulating structure organization (GO:0045229)	533	38	19.09	+	1.99	1.68E-04	4.33E-03
ubiquitin-dependent protein catabolic process (GO:0006511)	380	27	13.61	+	1.98	1.40E-03	2.57E-02
lipid biosynthetic process (GO:0008610)	507	36	18.16	+	1.98	2.02E-04	5.04E-03
proteolysis involved in cellular protein catabolic process (GO:0051603)	437	31	15.65	+	1.98	7.46E-04	1.48E-02
modification-dependent protein catabolic process (GO:0019941)	381	27	13.65	+	1.98	1.43E-03	2.61E-02
cell wall organization (GO:0071555)	499	35	17.87	+	1.96	4.31E-04	9.47E-03
cellular carbohydrate metabolic process (GO:0044262)	371	26	13.29	+	1.96	2.01E-03	3.42E-02
organonitrogen compound metabolic process (GO:1901564)	4132	289	147.99	+	1.95	5.73E-29	1.76E-26
modification-dependent macromolecule catabolic process (GO:0043632)	387	27	13.86	+	1.95	1.63E-03	2.94E-02
cellular component morphogenesis (GO:0032989)	361	25	12.93	+	1.93	2.82E-03	4.50E-02
cellular protein metabolic process (GO:0044267)	2677	184	95.88	+	1.92	6.01E-17	5.73E-15
organic substance biosynthetic process (GO:1901576)	4140	284	148.28	+	1.92	4.13E-27	1.20E-24
cellular catabolic process (GO:0044248)	1126	77	40.33	+	1.91	2.67E-07	1.11E-05
cellular component organization or biogenesis (GO:0071840)	2466	168	88.32	+	1.90	4.86E-15	3.78E-13
response to stimulus (GO:0050896)	5805	394	207.91	+	1.90	1.77E-39	9.81E-37
protein transport (GO:0015031)	606	41	21.70	+	1.89	2.74E-04	6.49E-03
intracellular transport (GO:0046907)	416	28	14.90	+	1.88	2.33E-03	3.77E-02
establishment of protein localization (GO:0045184)	612	41	21.92	+	1.87	2.93E-04	6.72E-03
cellular nitrogen compound biosynthetic process (GO:0044271)	2763	184	98.96	+	1.86	1.44E-15	1.16E-13
response to external stimulus (GO:0009605)	1520	100	54.44	+	1.84	2.23E-08	1.03E-06
biosynthetic process (GO:0009058)	4404	289	157.73	+	1.83	1.26E-24	3.31E-22
multi-organism process (GO:0051704)	1616	106	57.88	+	1.83	7.65E-09	3.65E-07
amide transport (GO:0042886)	674	44	24.14	+	1.82	2.60E-04	6.31E-03
lipid metabolic process (GO:0006629)	937	61	33.56	+	1.82	1.90E-05	6.83E-04
cellular biosynthetic process (GO:0044249)	4040	263	144.69	+	1.82	1.36E-21	2.21E-19
protein metabolic process (GO:0019538)	3073	199	110.06	+	1.81	9.99E-16	8.37E-14
protein localization (GO:0008104)	651	42	23.32	+	1.80	4.60E-04	9.93E-03
defense response to other organism (GO:0098542)	855	55	30.62	+	1.80	6.40E-05	1.89E-03
transmembrane transport (GO:0055085)	622	40	22.28	+	1.80	7.43E-04	1.48E-02
cellular macromolecule catabolic process (GO:0044265)	530	34	18.98	+	1.79	2.20E-03	3.61E-02
negative regulation of cellular process (GO:0048523)	546	35	19.56	+	1.79	1.73E-03	3.09E-02
cell wall organization or biogenesis (GO:0071554)	662	42	23.71	+	1.77	7.31E-04	1.46E-02
peptide transport (GO:0015833)	665	42	23.82	+	1.76	7.57E-04	1.50E-02
macromolecule biosynthetic process (GO:0009059)	2772	175	99.28	+	1.76	8.42E-13	6.13E-11
macromolecule catabolic process (GO:0009057)	716	45	25.64	+	1.75	5.55E-04	1.16E-02
cellular nitrogen compound metabolic process (GO:0034641)	4100	257	146.84	+	1.75	6.36E-19	7.32E-17
cellular macromolecule biosynthetic process (GO:0034645)	2721	167	97.45	+	1.71	2.59E-11	1.69E-09
cellular metabolic process (GO:0044237)	8072	487	289.10	+	1.68	1.93E-38	9.70E-36
defense response (GO:0006952)	1407	83	50.39	+	1.65	2.10E-05	7.25E-04
cellular component organization (GO:0016043)	2211	130	79.19	+	1.64	6.43E-08	2.80E-06
cellular developmental process (GO:0048869)	906	53	32.45	+	1.63	8.24E-04	1.60E-02
nitrogen compound transport (GO:0071705)	874	51	31.30	+	1.63	1.26E-03	2.35E-02
macromolecule localization (GO:0033036)	902	52	32.31	+	1.61	1.49E-03	2.71E-02
anatomical structure morphogenesis (GO:0009653)	801	46	28.69	+	1.60	2.88E-03	4.60E-02
organic substance transport (GO:0071702)	1151	66	41.22	+	1.60	3.83E-04	8.48E-03
cellular process (GO:0009987)	10706	613	383.44	+	1.60	1.95E-47	1.08E-43
plant organ development (GO:0099402)	892	51	31.95	+	1.60	1.92E-03	3.29E-02
gene expression (GO:0010467)	2911	166	104.26	+	1.59	5.36E-09	2.60E-07
metabolic process (GO:0008152)	9767	545	349.81	+	1.56	2.30E-35	9.80E-33
phosphorus metabolic process (GO:0006793)	1621	89	58.06	+	1.53	1.23E-04	3.27E-03
organic substance metabolic process (GO:0071704)	8574	469	307.08	+	1.53	5.03E-26	1.39E-23
primary metabolic process (GO:0044238)	7944	432	284.52	+	1.52	1.57E-22	2.99E-20
post-embryonic development (GO:0009791)	1426	77	51.07	+	1.51	6.15E-04	1.26E-02
system development (GO:0048731)	1779	96	63.72	+	1.51	1.09E-04	2.98E-03
regulation of biological quality (GO:0065008)	1096	59	39.25	+	1.50	2.96E-03	4.62E-02
reproductive system development (GO:0061458)	1194	64	42.76	+	1.50	2.03E-03	3.43E-02
reproductive structure development (GO:0048608)	1194	64	42.76	+	1.50	2.03E-03	3.41E-02
nitrogen compound metabolic process (GO:0006807)	6785	353	243.01	+	1.45	2.17E-14	1.64E-12
anatomical structure development (GO:0048856)	2855	146	102.25	+	1.43	2.23E-05	7.61E-04
transport (GO:0006810)	2235	114	80.05	+	1.42	2.45E-04	5.96E-03
establishment of localization (GO:0051234)	2259	114	80.91	+	1.41	3.32E-04	7.50E-03
developmental process (GO:0032502)	3057	154	109.49	+	1.41	2.48E-05	8.12E-04
localization (GO:0051179)	2345	116	83.99	+	1.38	6.39E-04	1.30E-02
cellular macromolecule metabolic process (GO:0044260)	5019	248	179.76	+	1.38	1.29E-07	5.47E-06
multicellular organism development (GO:0007275)	2569	124	92.01	+	1.35	1.04E-03	1.98E-02
multicellular organismal process (GO:0032501)	2804	134	100.43	+	1.33	9.22E-04	1.77E-02
macromolecule metabolic process (GO:0043170)	6102	288	218.55	+	1.32	4.09E-07	1.65E-05
biological_process (GO:0008150)	21684	877	776.62	+	1.13	1.54E-16	1.42E-14
regulation of biosynthetic process (GO:0009889)	2564	64	91.83	-	.70	2.02E-03	3.42E-02
regulation of nitrogen compound metabolic process (GO:0051171)	2686	65	96.20	-	.68	6.47E-04	1.31E-02
regulation of macromolecule metabolic process (GO:0060255)	2830	67	101.36	-	.66	2.09E-04	5.19E-03
regulation of cellular biosynthetic process (GO:0031326)	2542	58	91.04	-	.64	1.93E-04	4.86E-03
nucleic acid-templated transcription (GO:0097659)	1780	40	63.75	-	.63	1.77E-03	3.10E-02
transcription, DNA-templated (GO:0006351)	1780	40	63.75	-	.63	1.77E-03	3.09E-02
RNA biosynthetic process (GO:0032774)	1783	40	63.86	-	.63	1.45E-03	2.64E-02
RNA metabolic process (GO:0016070)	2541	56	91.01	-	.62	7.56E-05	2.18E-03
nucleic acid metabolic process (GO:0090304)	2876	63	103.01	-	.61	1.49E-05	5.42E-04
regulation of gene expression (GO:0010468)	2625	57	94.02	-	.61	2.97E-05	9.38E-04
regulation of nucleobase-containing compound metabolic process (GO:0019219)	2401	52	85.99	-	.60	7.95E-05	2.25E-03
regulation of RNA metabolic process (GO:0051252)	2350	50	84.17	-	.59	5.29E-05	1.61E-03
regulation of cellular macromolecule biosynthetic process (GO:2000112)	2457	52	88.00	-	.59	2.78E-05	8.94E-04
regulation of macromolecule biosynthetic process (GO:0010556)	2467	52	88.36	-	.59	2.25E-05	7.64E-04
regulation of transcription, DNA-templated (GO:0006355)	2307	47	82.63	-	.57	2.05E-05	7.21E-04
regulation of RNA biosynthetic process (GO:2001141)	2309	47	82.70	-	.57	2.06E-05	7.21E-04
regulation of nucleic acid-templated transcription (GO:1903506)	2309	47	82.70	-	.57	2.06E-05	7.16E-04
Unclassified (UNCLASSIFIED)	5818	108	208.38	-	.52	1.54E-16	1.45E-14
protein phosphorylation (GO:0006468)	783	10	28.04	-	.36	1.60E-04	4.12E-03
cell killing (GO:0001906)	261	1	9.35	-	.11	1.84E-03	3.20E-02
disruption of cells of other organism (GO:0044364)	261	1	9.35	-	.11	1.84E-03	3.19E-02
killing of cells of other organism (GO:0031640)	261	1	9.35	-	.11	1.84E-03	3.18E-02

## Sheet: Pollen (C24)_C0
Analysis Type:	PANTHER Overrepresentation Test (Released 20171205)
Annotation Version and Release Date:	GO Ontology database Released 2018-02-02
Analyzed List:	analyzed list (Arabidopsis thaliana)
Reference List:	Arabidopsis thaliana (all genes in database)
Test Type:	FISHER
GO biological process complete	Arabidopsis thaliana - REFLIST (27502)	analyzed list (908)	analyzed list (expected)	analyzed list (over/under)	analyzed list (fold Enrichment)	analyzed list (raw P-value)	analyzed list (FDR)
regulation of pollen tube growth (GO:0080092)	29	16	.96	+	16.71	2.82E-13	1.20E-10
regulation of cell development (GO:0060284)	33	16	1.09	+	14.69	1.30E-12	4.22E-10
regulation of cell morphogenesis involved in differentiation (GO:0010769)	33	16	1.09	+	14.69	1.30E-12	3.99E-10
pollen sperm cell differentiation (GO:0048235)	37	17	1.22	+	13.92	5.08E-13	2.01E-10
microgametogenesis (GO:0055046)	56	18	1.85	+	9.74	1.38E-11	3.48E-09
regulation of pH (GO:0006885)	50	16	1.65	+	9.69	1.99E-10	4.24E-08
clathrin coat assembly (GO:0048268)	16	5	.53	+	9.47	4.38E-04	1.79E-02
regulation of unidimensional cell growth (GO:0051510)	54	16	1.78	+	8.97	5.13E-10	9.45E-08
monovalent inorganic cation homeostasis (GO:0055067)	67	17	2.21	+	7.69	1.12E-09	1.77E-07
cellular process involved in reproduction in multicellular organism (GO:0022412)	67	17	2.21	+	7.69	1.12E-09	1.72E-07
male gamete generation (GO:0048232)	67	17	2.21	+	7.69	1.12E-09	1.67E-07
regulation of cell differentiation (GO:0045595)	64	16	2.11	+	7.57	4.14E-09	4.87E-07
rejection of self pollen (GO:0060320)	21	5	.69	+	7.21	1.24E-03	4.45E-02
pollen tube growth (GO:0009860)	117	27	3.86	+	6.99	1.06E-13	5.33E-11
gamete generation (GO:0007276)	76	17	2.51	+	6.78	5.77E-09	6.52E-07
potassium ion transport (GO:0006813)	84	17	2.77	+	6.13	2.11E-08	1.91E-06
pectin catabolic process (GO:0045490)	94	19	3.10	+	6.12	3.20E-09	4.02E-07
cell tip growth (GO:0009932)	140	28	4.62	+	6.06	7.84E-13	2.89E-10
regulation of cell growth (GO:0001558)	86	17	2.84	+	5.99	2.85E-08	2.39E-06
regulation of cell morphogenesis (GO:0022604)	86	17	2.84	+	5.99	2.85E-08	2.35E-06
pollen tube development (GO:0048868)	170	33	5.61	+	5.88	1.49E-14	1.03E-11
pollen germination (GO:0009846)	56	10	1.85	+	5.41	4.41E-05	2.14E-03
cell-cell signaling (GO:0007267)	46	8	1.52	+	5.27	2.99E-04	1.28E-02
peptidyl-serine phosphorylation (GO:0018105)	76	13	2.51	+	5.18	4.97E-06	2.86E-04
developmental cell growth (GO:0048588)	173	29	5.71	+	5.08	1.42E-11	3.42E-09
peptidyl-serine modification (GO:0018209)	78	13	2.58	+	5.05	6.39E-06	3.64E-04
fertilization (GO:0009566)	43	7	1.42	+	4.93	1.00E-03	3.80E-02
multi-multicellular organism process (GO:0044706)	262	41	8.65	+	4.74	6.82E-15	7.54E-12
pollination (GO:0009856)	262	41	8.65	+	4.74	6.82E-15	6.29E-12
sexual reproduction (GO:0019953)	168	25	5.55	+	4.51	3.20E-09	3.94E-07
multi-organism reproductive process (GO:0044703)	175	26	5.78	+	4.50	1.61E-09	2.28E-07
polysaccharide catabolic process (GO:0000272)	161	23	5.32	+	4.33	2.67E-08	2.27E-06
cell morphogenesis involved in differentiation (GO:0000904)	204	29	6.74	+	4.31	4.67E-10	8.91E-08
pectin metabolic process (GO:0045488)	143	20	4.72	+	4.24	2.90E-07	2.08E-05
galacturonan metabolic process (GO:0010393)	144	20	4.75	+	4.21	3.20E-07	2.24E-05
regulation of multi-organism process (GO:0043900)	124	17	4.09	+	4.15	2.83E-06	1.74E-04
pollen development (GO:0009555)	308	39	10.17	+	3.84	1.17E-11	3.08E-09
unidimensional cell growth (GO:0009826)	253	32	8.35	+	3.83	8.42E-10	1.37E-07
regulation of developmental growth (GO:0048638)	135	17	4.46	+	3.81	7.89E-06	4.36E-04
multicellular organismal reproductive process (GO:0048609)	157	19	5.18	+	3.67	3.98E-06	2.34E-04
inorganic ion homeostasis (GO:0098771)	201	24	6.64	+	3.62	2.79E-07	2.03E-05
cation homeostasis (GO:0055080)	185	22	6.11	+	3.60	9.22E-07	6.07E-05
regulation of anatomical structure morphogenesis (GO:0022603)	145	17	4.79	+	3.55	1.84E-05	9.24E-04
multicellular organism reproduction (GO:0032504)	164	19	5.41	+	3.51	7.05E-06	3.98E-04
monovalent inorganic cation transport (GO:0015672)	165	19	5.45	+	3.49	7.64E-06	4.26E-04
cell development (GO:0048468)	287	33	9.48	+	3.48	4.03E-09	4.85E-07
developmental growth involved in morphogenesis (GO:0060560)	294	33	9.71	+	3.40	6.91E-09	7.65E-07
cell wall modification (GO:0042545)	157	17	5.18	+	3.28	4.61E-05	2.22E-03
gametophyte development (GO:0048229)	410	43	13.54	+	3.18	2.55E-10	5.04E-08
ion homeostasis (GO:0050801)	232	24	7.66	+	3.13	2.85E-06	1.73E-04
protein autophosphorylation (GO:0046777)	137	14	4.52	+	3.10	3.62E-04	1.52E-02
developmental growth (GO:0048589)	344	35	11.36	+	3.08	2.38E-08	2.09E-06
cell surface receptor signaling pathway (GO:0007166)	217	22	7.16	+	3.07	9.78E-06	5.25E-04
carbohydrate catabolic process (GO:0016052)	248	25	8.19	+	3.05	2.72E-06	1.69E-04
cell morphogenesis (GO:0000902)	328	33	10.83	+	3.05	7.58E-08	5.82E-06
metal ion transport (GO:0030001)	252	25	8.32	+	3.00	3.53E-06	2.10E-04
drug catabolic process (GO:0042737)	222	22	7.33	+	3.00	1.36E-05	7.14E-04
cell growth (GO:0016049)	357	35	11.79	+	2.97	5.51E-08	4.42E-06
cellular component morphogenesis (GO:0032989)	361	35	11.92	+	2.94	7.08E-08	5.52E-06
regulation of cellular component organization (GO:0051128)	302	28	9.97	+	2.81	3.13E-06	1.88E-04
cell wall organization (GO:0071555)	499	44	16.47	+	2.67	2.04E-08	1.88E-06
external encapsulating structure organization (GO:0045229)	533	46	17.60	+	2.61	2.33E-08	2.08E-06
chemical homeostasis (GO:0048878)	337	29	11.13	+	2.61	7.99E-06	4.37E-04
growth (GO:0040007)	433	37	14.30	+	2.59	7.56E-07	5.04E-05
regulation of growth (GO:0040008)	274	22	9.05	+	2.43	3.02E-04	1.29E-02
cation transport (GO:0006812)	362	29	11.95	+	2.43	3.03E-05	1.49E-03
cell differentiation (GO:0030154)	729	56	24.07	+	2.33	2.48E-08	2.14E-06
polysaccharide metabolic process (GO:0005976)	405	30	13.37	+	2.24	8.70E-05	4.04E-03
cell wall organization or biogenesis (GO:0071554)	662	48	21.86	+	2.20	1.26E-06	8.22E-05
protein phosphorylation (GO:0006468)	783	55	25.85	+	2.13	6.38E-07	4.30E-05
cellular developmental process (GO:0048869)	906	62	29.91	+	2.07	3.28E-07	2.26E-05
homeostatic process (GO:0042592)	513	34	16.94	+	2.01	2.93E-04	1.28E-02
carbohydrate metabolic process (GO:0005975)	964	62	31.83	+	1.95	1.89E-06	1.20E-04
anatomical structure morphogenesis (GO:0009653)	801	48	26.45	+	1.82	1.45E-04	6.59E-03
multi-organism process (GO:0051704)	1616	87	53.35	+	1.63	1.76E-05	8.95E-04
phosphorylation (GO:0016310)	1083	58	35.76	+	1.62	5.45E-04	2.20E-02
cellular component organization (GO:0016043)	2211	114	73.00	+	1.56	4.68E-06	2.72E-04
cellular component organization or biogenesis (GO:0071840)	2466	116	81.42	+	1.42	1.67E-04	7.47E-03
organic substance metabolic process (GO:0071704)	8574	233	283.08	-	.82	3.49E-04	1.47E-02
metabolic process (GO:0008152)	9767	259	322.47	-	.80	1.17E-05	6.24E-04
macromolecule metabolic process (GO:0043170)	6102	159	201.46	-	.79	7.21E-04	2.85E-02
cellular macromolecule metabolic process (GO:0044260)	5019	126	165.71	-	.76	6.24E-04	2.50E-02
cellular metabolic process (GO:0044237)	8072	197	266.50	-	.74	3.42E-07	2.33E-05
response to stimulus (GO:0050896)	5805	139	191.66	-	.73	1.55E-05	8.07E-04
nitrogen compound metabolic process (GO:0006807)	6785	154	224.01	-	.69	4.39E-08	3.57E-06
response to chemical (GO:0042221)	2762	59	91.19	-	.65	2.94E-04	1.27E-02
response to organic substance (GO:0010033)	1947	40	64.28	-	.62	1.17E-03	4.26E-02
response to stress (GO:0006950)	3283	64	108.39	-	.59	2.27E-06	1.42E-04
response to external stimulus (GO:0009605)	1520	29	50.18	-	.58	1.37E-03	4.88E-02
small molecule metabolic process (GO:0044281)	1512	28	49.92	-	.56	9.93E-04	3.79E-02
system development (GO:0048731)	1779	31	58.74	-	.53	7.75E-05	3.63E-03
defense response (GO:0006952)	1407	24	46.45	-	.52	3.68E-04	1.53E-02
organonitrogen compound biosynthetic process (GO:1901566)	1293	20	42.69	-	.47	1.47E-04	6.63E-03
regulation of primary metabolic process (GO:0080090)	2741	42	90.50	-	.46	7.79E-09	8.45E-07
regulation of nitrogen compound metabolic process (GO:0051171)	2686	41	88.68	-	.46	8.37E-09	8.74E-07
regulation of cellular metabolic process (GO:0031323)	2833	43	93.53	-	.46	2.44E-09	3.21E-07
cellular biosynthetic process (GO:0044249)	4040	61	133.38	-	.46	2.72E-13	1.25E-10
biosynthetic process (GO:0009058)	4404	66	145.40	-	.45	8.95E-15	7.07E-12
regulation of macromolecule metabolic process (GO:0060255)	2830	42	93.43	-	.45	1.16E-09	1.69E-07
regulation of metabolic process (GO:0019222)	3038	45	100.30	-	.45	2.33E-10	4.77E-08
regulation of cellular macromolecule biosynthetic process (GO:2000112)	2457	36	81.12	-	.44	1.19E-08	1.16E-06
regulation of macromolecule biosynthetic process (GO:0010556)	2467	36	81.45	-	.44	1.21E-08	1.15E-06
regulation of nucleobase-containing compound metabolic process (GO:0019219)	2401	35	79.27	-	.44	1.67E-08	1.57E-06
regulation of gene expression (GO:0010468)	2625	38	86.67	-	.44	2.67E-09	3.44E-07
macromolecule biosynthetic process (GO:0009059)	2772	40	91.52	-	.44	7.74E-10	1.34E-07
cellular macromolecule biosynthetic process (GO:0034645)	2721	39	89.84	-	.43	8.19E-10	1.37E-07
response to abiotic stimulus (GO:0009628)	1954	28	64.51	-	.43	2.90E-07	2.05E-05
organic substance biosynthetic process (GO:1901576)	4140	59	136.69	-	.43	5.32E-15	7.35E-12
regulation of cellular biosynthetic process (GO:0031326)	2542	36	83.93	-	.43	2.28E-09	3.07E-07
regulation of RNA metabolic process (GO:0051252)	2350	33	77.59	-	.43	8.21E-09	8.73E-07
regulation of biosynthetic process (GO:0009889)	2564	36	84.65	-	.43	1.76E-09	2.43E-07
regulation of transcription, DNA-templated (GO:0006355)	2307	32	76.17	-	.42	8.69E-09	8.90E-07
regulation of RNA biosynthetic process (GO:2001141)	2309	32	76.23	-	.42	8.74E-09	8.79E-07
regulation of nucleic acid-templated transcription (GO:1903506)	2309	32	76.23	-	.42	8.74E-09	8.63E-07
nucleobase-containing compound metabolic process (GO:0006139)	3268	45	107.90	-	.42	1.80E-12	5.23E-10
cellular nitrogen compound metabolic process (GO:0034641)	4100	56	135.36	-	.41	8.12E-16	2.24E-12
nucleobase-containing compound biosynthetic process (GO:0034654)	1992	27	65.77	-	.41	5.79E-08	4.57E-06
oxoacid metabolic process (GO:0043436)	1043	14	34.44	-	.41	1.16E-04	5.37E-03
cellular nitrogen compound biosynthetic process (GO:0044271)	2763	37	91.22	-	.41	5.24E-11	1.21E-08
organic acid metabolic process (GO:0006082)	1046	14	34.53	-	.41	1.17E-04	5.33E-03
heterocycle metabolic process (GO:0046483)	3566	47	117.73	-	.40	1.75E-14	1.08E-11
heterocycle biosynthetic process (GO:0018130)	2205	29	72.80	-	.40	4.18E-09	4.81E-07
organic cyclic compound metabolic process (GO:1901360)	3836	50	126.65	-	.39	9.09E-16	1.68E-12
nucleic acid-templated transcription (GO:0097659)	1780	23	58.77	-	.39	1.15E-07	8.73E-06
transcription, DNA-templated (GO:0006351)	1780	23	58.77	-	.39	1.15E-07	8.61E-06
RNA biosynthetic process (GO:0032774)	1783	23	58.87	-	.39	1.16E-07	8.53E-06
nucleic acid metabolic process (GO:0090304)	2876	37	94.95	-	.39	4.93E-12	1.36E-09
aromatic compound biosynthetic process (GO:0019438)	2285	29	75.44	-	.38	7.29E-10	1.30E-07
cellular aromatic compound metabolic process (GO:0006725)	3706	47	122.36	-	.38	7.79E-16	4.31E-12
post-embryonic development (GO:0009791)	1426	18	47.08	-	.38	1.63E-06	1.05E-04
reproductive system development (GO:0061458)	1194	15	39.42	-	.38	1.68E-05	8.70E-04
reproductive structure development (GO:0048608)	1194	15	39.42	-	.38	1.68E-05	8.62E-04
organic cyclic compound biosynthetic process (GO:1901362)	2419	30	79.87	-	.38	1.22E-10	2.70E-08
response to radiation (GO:0009314)	726	9	23.97	-	.38	8.93E-04	3.48E-02
response to light stimulus (GO:0009416)	699	8	23.08	-	.35	6.87E-04	2.73E-02
gene expression (GO:0010467)	2911	33	96.11	-	.34	2.73E-14	1.51E-11
amide biosynthetic process (GO:0043604)	618	7	20.40	-	.34	1.17E-03	4.28E-02
RNA metabolic process (GO:0016070)	2541	28	83.89	-	.33	8.95E-13	3.09E-10
carboxylic acid metabolic process (GO:0019752)	916	10	30.24	-	.33	3.69E-05	1.81E-03
response to drug (GO:0042493)	529	5	17.47	-	.29	1.07E-03	4.01E-02
shoot system development (GO:0048367)	746	6	24.63	-	.24	1.97E-05	9.80E-04
reproductive shoot system development (GO:0090567)	422	3	13.93	-	.22	1.16E-03	4.28E-02
response to bacterium (GO:0009617)	425	3	14.03	-	.21	1.19E-03	4.30E-02
monocarboxylic acid metabolic process (GO:0032787)	435	3	14.36	-	.21	8.34E-04	3.27E-02
RNA processing (GO:0006396)	583	4	19.25	-	.21	6.96E-05	3.29E-03
organic acid biosynthetic process (GO:0016053)	485	3	16.01	-	.19	2.15E-04	9.52E-03
carboxylic acid biosynthetic process (GO:0046394)	485	3	16.01	-	.19	2.15E-04	9.45E-03
small molecule biosynthetic process (GO:0044283)	599	3	19.78	-	.15	9.65E-06	5.23E-04
regulation of response to stress (GO:0080134)	309	1	10.20	-	.10	9.06E-04	3.50E-02
ribonucleoprotein complex biogenesis (GO:0022613)	310	1	10.23	-	.10	9.12E-04	3.50E-02
defense response to bacterium (GO:0042742)	331	1	10.93	-	.09	4.28E-04	1.77E-02
RNA modification (GO:0009451)	232	0	7.66	-	< 0.01	1.03E-03	3.88E-02
secondary metabolite biosynthetic process (GO:0044550)	311	0	10.27	-	< 0.01	6.47E-05	3.09E-03
ncRNA metabolic process (GO:0034660)	254	0	8.39	-	< 0.01	4.64E-04	1.89E-02
response to cytokinin (GO:0009735)	236	0	7.79	-	< 0.01	1.08E-03	4.01E-02
