# Supplementary material for: The molecular signatures of compatible and incompatible pollination in Arabidopsis
Source: BMC Genomics. 2021 Apr 14;22:268. doi: 10.1186/s12864-021-07503-7 (PMC8048354; doi:10.1186/s12864-021-07503-7)
Supplement: Supplementary file 5 — Additional file 5: Table S7. Genes analyzed with a Venn diagram representation [file 12864_2021_7503_MOESM5_ESM.xlsx]

## Sheet: Info
Genes analyzed with a Venn diagram representation
For each situation (C10, C60, I10, I60 for stigma and pollen), genes with SNPs were selected FC>2, padj<0.1 and ranked from the larger to the smaller FC.
Gene lists were analyzed with a Venn diagram representation (Fig. 4b)

## Sheet: Stigma (Col-0_SRK14)
gene lists				From Venn Diagram
C10up	C60up	I10up	I60up	158 elements included exclusively in "C10up":	623 elements included exclusively in "C60up":	163 common elements in "C10up" and "C60up":	4 elements included exclusively in "I10up":	104 elements included exclusively in "I60up":	0 common elements in "I10up" and "I60up":	0 common elements in "C60up" and "I10up":	15 common elements in "C10up", "C60up" and "I10up":	4 common elements in "C60up", "I10up" and "I60up":	16 common elements in "C10up", "C60up", "I10up" and "I60up":	5 common elements in "C10up" and "I10up":	163 common elements in "C60up" and "I60up":	1 common element in "C10up", "I10up" and "I60up":	54 common elements in "C10up", "C60up" and "I60up":	2 common elements in "C10up" and "I60up":
AT3G21150.1	AT5G41750.2	AT1G61660.2	AT4G11330.1	ATCG01130.1	AT5G39670.1	AT2G25540.1	AT5G19410.1	AT4G39580.1			AT3G21150.1	AT3G47510.1	AT4G37540.1	AT1G14200.1	AT5G41750.2	AT2G18010.1	AT4G37180.2	AT5G06790.1
AT4G37540.1	AT1G56240.1	AT2G20560.1	AT4G39580.1	AT4G20040.1	AT1G35110.1	AT2G28420.1	AT1G78940.2	AT4G11470.1			AT4G15248.1	AT2G26690.1	AT3G19030.1	AT5G62130.2	AT2G32030.1		AT1G62520.1	AT1G01020.2
AT3G19030.1	AT3G21150.1	AT4G37540.1	AT4G11470.1	AT1G15760.1	AT5G17350.1	AT1G19210.1	AT1G04120.2	AT4G00970.1			AT1G01520.1	AT3G52340.3	AT1G60190.1	AT4G10310.1	AT3G29000.1		AT3G14440.1
AT4G15248.1	AT1G66160.1	AT3G21150.1	AT4G00970.1	AT2G30540.1	AT3G55840.1	AT4G37730.1	AT5G19970.1	AT3G26500.1			AT5G47610.1	AT2G40400.2	AT1G22190.1	AT2G41250.1	AT5G41750.1		AT3G56790.1
AT1G01520.1	AT2G32030.1	AT1G01520.1	AT1G14540.1	AT5G60200.1	AT3G50930.1	AT4G24390.2		AT5G25250.1			AT5G15950.2		AT3G53830.1	AT5G02840.2	AT5G01540.1		AT5G45340.2
AT2G25540.1	AT3G29000.1	AT4G15248.1	AT3G26500.1	AT5G22990.1	AT5G41740.1	AT1G75490.1		AT3G46680.1			AT1G20320.1		AT1G19180.2		AT2G01180.2		AT5G65140.1
AT2G28420.1	AT1G66090.1	AT4G33300.2	AT2G18690.1	AT3G21510.1	AT5G41550.1	AT4G11280.1		AT1G63930.1			AT3G12320.1		AT2G20560.1		AT5G66070.2		AT3G02840.1
AT1G60190.1	AT3G52400.1	AT5G62130.2	AT5G37490.1	AT4G18340.1	AT2G39650.1	AT5G37760.1		AT4G37370.1			AT1G68440.1		AT1G61660.2		AT3G61190.1		AT1G74055.1
AT5G47610.1	AT5G37490.1	AT4G11350.2	AT5G25250.1	ATCG00170.1	AT2G20142.1	AT5G04080.2		AT2G39200.1			AT4G15430.2		AT5G43620.1		AT3G57450.1		AT3G15210.1
AT1G19210.1	AT3G02840.1	AT5G47610.1	AT3G46680.1	AT4G15660.1	AT2G26190.1	AT1G52040.1		AT4G39830.1			AT2G21560.1		AT5G06980.2		AT5G07070.1		AT1G11310.2
AT1G22190.1	AT5G41750.1	AT2G40400.2	AT3G52400.1	AT2G18380.1	AT3G45960.1	AT4G34410.1		AT3G30720.1			AT4G24390.1		AT5G06980.1		AT5G66650.1		AT2G30040.1
AT5G15950.2	AT5G39670.1	AT1G60190.1	AT3G02840.1	AT5G15720.1	AT3G60420.1	AT5G24800.1		AT5G42010.1			AT4G24380.2		AT3G10420.1		AT2G04495.1		AT5G24780.2
AT4G37180.2	AT1G35110.1	AT5G40890.1	AT3G45730.1	AT4G01440.1	AT1G69840.3	AT2G42760.1		AT2G42350.1			AT3G10300.1		AT1G48100.1		AT2G35710.1		AT2G40000.1
AT1G20320.1	AT4G24570.1	AT2G18010.1	AT1G66160.1	AT5G49320.1	AT3G44630.3	AT1G52030.1		AT5G55180.1			AT3G12580.1		AT4G11350.2		AT4G14370.1		AT4G11330.1
AT4G37730.1	AT5G17350.1	AT3G12320.1	AT5G03210.1	ATCG00500.1	AT2G32140.1	AT3G59060.4		AT3G09440.2			AT4G33300.2		AT5G40890.1		AT4G39640.2		AT1G28370.1
AT4G24390.2	AT3G55840.1	AT5G02840.2	AT1G37130.1	AT2G47260.1	AT2G36220.1	AT4G15480.1		AT2G41230.1					AT1G25530.1		AT5G64870.1		AT1G23710.1
AT1G75490.1	AT5G64310.1	AT1G19180.2	AT5G01540.1	AT1G05835.1	AT2G14960.1	AT3G22961.1		AT3G59900.1							AT4G12720.3		AT4G13390.1
AT1G14200.1	AT3G50930.1	AT3G10420.1	AT1G56540.1	AT5G57130.1	AT5G22520.1	AT4G13395.1		AT1G62320.1							AT5G27420.1		AT1G61340.2
AT1G62520.1	AT4G33300.2	AT1G22190.1	AT1G63930.1	AT4G24260.1	AT2G44840.1	AT3G46650.1		AT2G41730.1							AT3G04640.1		AT5G37490.1
AT3G53830.1	AT1G51700.1	AT5G06980.2	AT4G37370.1	AT4G11760.1	AT3G14870.2	AT5G26000.1		AT2G16060.1							AT1G72240.1		AT5G19240.1
AT3G14440.1	AT1G28370.1	AT5G19410.1	AT2G39200.1	AT5G25260.1	AT4G27280.1	AT2G05940.1		AT5G28030.2							AT5G42380.1		AT5G42650.1
AT1G19180.2	AT1G80840.1	AT3G53830.1	AT4G14370.1	AT3G06360.1	AT5G47230.1	AT1G66080.1		AT3G28210.1							AT4G29440.2		AT1G66500.1
AT2G20560.1	AT5G41740.1	AT4G10310.1	AT5G06320.1	AT5G17300.1	AT3G44260.1	AT2G30020.1		AT4G21440.1							AT4G25380.1		AT1G61340.1
AT1G61660.2	AT5G01540.1	AT5G15950.2	AT2G27389.1	AT1G70830.1	AT2G45760.1	AT4G02950.1		AT5G67420.1							AT1G09932.1		AT5G54300.1
AT4G11280.1	AT5G06320.1	AT2G41250.1	AT2G32030.1	AT2G02130.1	AT4G00390.1	AT3G08770.1		AT3G01470.1							AT5G25930.1		AT1G66160.1
AT5G37760.1	AT2G26530.1	AT3G12580.1	AT5G64310.1	AT4G27570.1	AT3G04220.1	AT5G11510.1		AT3G01472.1							AT2G35658.1		AT1G14870.1
ATCG01130.1	AT2G01180.2	AT3G19030.1	AT2G15620.1	AT4G00950.1	AT2G22500.1	AT1G73540.1		AT5G36925.1							AT2G27389.1		AT2G25460.1
AT3G12320.1	AT5G41550.1	AT5G43620.1	AT5G25930.1	AT5G15950.1	AT5G54720.1	AT3G17320.1		AT3G28007.1							AT4G24380.1		AT5G24770.2
AT4G20040.1	AT2G39650.1	AT2G26690.1	AT1G76070.1	AT4G27590.2	AT5G54710.1	AT5G66210.4		AT3G62740.1							AT1G56060.1		AT5G06320.1
AT5G43620.1	AT2G20142.1	AT1G25530.1	AT4G39830.1	AT3G25572.1	AT1G56250.1	AT3G09080.1		AT5G35370.1							AT3G05200.1		AT1G67856.1
AT5G06980.2	AT2G26190.1	AT1G78940.2	AT3G30720.1	AT4G24265.1	AT4G17250.1	AT3G51720.1		AT4G39670.1							AT3G48090.1		AT1G52560.1
AT1G68440.1	AT4G29780.1	AT1G68440.1	AT4G26120.1	AT1G58430.1	AT4G08950.1	AT1G52400.1		AT3G22550.1							AT5G46710.1		AT4G37180.1
AT5G04080.2	AT3G45960.1	AT1G04120.2	AT3G19030.1	AT4G00460.2	AT1G33600.1	AT2G26530.1		AT3G22370.1							AT4G31800.1		AT1G66090.1
AT1G15760.1	AT3G19030.1	AT4G15430.2	AT5G19240.1	AT3G23930.1	AT1G50750.1	AT2G44240.1		AT3G16240.1							AT2G01180.1		AT1G07350.1
AT3G56790.1	AT3G60420.1	AT1G48100.1	AT2G04495.1	AT4G02810.1	AT5G10100.1	AT4G33270.1		AT5G39080.1							AT5G10695.1		AT2G32960.1
AT5G06980.1	AT1G69840.3	AT3G47510.1	AT5G19230.1	AT5G01881.1	AT1G59590.1	AT5G01910.1		AT1G18390.1							AT5G19230.1		AT3G61490.1
AT1G52040.1	AT1G14870.1	AT4G24390.1	AT1G21010.1	AT3G14780.1	AT3G01830.1	AT1G65490.1		AT5G40850.1							AT3G23170.1		AT5G37540.1
AT4G15430.2	AT4G34150.1	AT5G06980.1	AT1G60190.1	AT1G26790.1	AT4G17500.1	AT5G06980.4		AT1G27720.1							AT1G76070.1		AT4G24570.1
AT5G45340.2	AT3G44630.3	AT4G24380.2	AT2G32960.1	AT1G26450.1	AT2G37430.1	AT2G31100.1		AT3G14810.2							AT3G15200.1		AT5G52870.1
AT4G34410.1	AT3G28340.1	AT3G52340.3	AT1G66090.1	AT1G01060.1	AT2G43290.1	AT4G28230.1		AT1G07610.1							AT2G32190.2		AT5G64310.1
AT5G24800.1	AT2G32140.1	AT1G14200.1	AT4G37540.1	AT1G05460.1	AT2G41640.1	AT5G51920.1		AT3G55720.1							AT1G63750.3		AT3G52400.1
AT2G30540.1	AT5G19240.1	AT1G20320.1	AT1G09932.1	AT2G16740.1	AT1G14370.1	AT1G66760.2		AT3G53420.1							AT3G25780.1		AT2G19810.1
AT3G10420.1	AT5G66070.2	AT3G10300.1	AT2G20560.1	AT4G14130.1	AT3G50770.1	AT2G33793.1		AT2G36590.1							AT5G40000.1		AT3G48350.1
AT5G65140.1	AT3G61190.1	AT2G21560.1	AT5G42010.1	AT1G26760.1	AT1G61470.1	AT1G10400.1		AT5G52900.1							AT5G22690.1		AT1G37130.1
AT2G42760.1	AT1G11310.2	AT5G19970.1	AT2G44080.1	AT3G52490.1	AT1G20510.1	AT1G08560.1		AT4G15550.1							AT1G30810.2		AT1G51700.1
AT5G60200.1	AT3G57450.1		AT5G40890.1	AT2G39560.1	AT1G27770.1	AT1G02730.1		AT3G05770.1							AT1G19180.1		AT5G64401.1
AT3G02840.1	AT2G40140.1		AT5G27420.1	AT4G38740.1	AT1G72520.1	AT5G50915.2		AT2G39980.1							AT2G44080.1		AT5G03210.1
AT5G22990.1	AT3G55980.1		AT2G42350.1	AT3G23420.1	AT3G57530.1	AT3G57860.1		AT1G68350.1							AT1G64760.2		AT2G40140.1
AT3G21510.1	AT2G36220.1		AT2G40180.1	AT5G39660.1	AT5G52760.1	AT5G04080.1		AT3G48450.1							AT1G56540.1		AT3G28340.1
AT1G52030.1	AT5G07070.1		AT5G07070.1	AT1G11600.1	AT1G76600.1	AT4G29920.1		AT5G61670.2							AT3G22910.1		AT4G23570.2
AT1G74055.1	AT5G66650.1		AT1G15640.1	AT1G74310.1	AT1G72900.1	AT4G01730.1		AT1G10370.1							AT1G52890.1		AT3G23920.1
AT3G15210.1	AT2G04495.1		AT3G61490.1	AT5G02460.1	AT5G26920.1	AT5G23940.1		AT3G21420.1							AT1G58420.1		AT5G11650.1
AT5G06790.1	AT2G14960.1		AT1G77760.1	AT1G60590.1	AT1G73805.1	AT1G51670.1		AT3G09440.1							AT1G21010.1		AT4G34150.1
AT4G18340.1	AT5G22520.1		AT5G06860.1	AT1G03120.1	AT3G62720.2	AT1G21910.1		AT1G69990.1							AT2G23320.1		AT1G04180.1
AT2G18010.1	AT2G44840.1		AT5G41750.1	AT3G56100.1	AT3G45960.2	AT4G21650.1		AT5G16010.1							AT1G24140.1
AT3G59060.4	AT3G14870.2		AT5G54300.1	AT3G60900.1	AT2G01450.3	AT1G63100.1		AT1G73965.1							AT1G11070.1
AT1G11310.2	AT4G27280.1		AT5G55180.1	AT5G44440.1	AT5G40460.1	AT4G11660.1		AT5G20480.1							AT4G01870.1
AT2G30040.1	AT2G35710.1		AT5G54130.2	AT4G30520.1	AT4G14365.1	AT2G42110.1		AT4G33905.1							AT5G40380.1
AT4G15480.1	AT1G60190.1		AT1G52890.1	AT4G14690.1	AT5G60800.1	AT1G09360.1		AT5G23950.1							AT2G27690.1
AT3G22961.1	AT3G56880.1		AT3G09440.2	AT1G78370.1	AT4G24110.1	AT1G52030.2		AT1G55920.1							AT4G27410.1
ATCG00170.1	AT1G61340.1		AT2G41230.1	AT5G67050.1	AT4G23470.2	AT3G55980.1		AT1G20450.2							AT4G20830.1
AT4G15660.1	AT5G66210.4		AT5G42380.1	ATCG00130.1	AT3G03030.1	AT4G03100.1		AT5G13180.1							AT5G66070.1
AT2G21560.1	AT3G56790.1		AT3G59900.1	ATCG00680.1	AT3G11650.1	AT1G23000.1		AT3G59700.1							AT1G77760.1
AT4G13395.1	AT1G61340.2		AT5G66210.3	AT5G10150.1	AT4G27654.1	AT3G23670.1		AT1G02820.1							AT4G11350.1
AT3G46650.1	AT5G47230.1		AT1G56060.1	AT4G02890.3	AT5G37770.1	AT1G20510.2		AT5G05280.1							AT4G34710.1
AT5G26000.1	AT1G22190.1		AT4G39640.2	ATCG00490.1	AT1G57990.1	AT5G04660.1		AT5G05282.1							AT4G34390.1
AT2G05940.1	AT4G14370.1		AT3G61430.1	AT1G51960.1	AT5G54490.1	AT5G25980.2		AT5G38200.1							AT3G15740.1
AT5G24780.2	AT4G39640.2		AT1G63750.3	AT3G24500.1	AT1G69840.2	AT5G24420.1		AT4G00430.2							AT3G10985.1
AT1G66080.1	AT5G64870.1		AT3G53420.2	AT1G74430.1	AT4G37260.1	AT1G66400.1		AT4G30830.1							AT1G15640.1
AT2G30020.1	AT1G10560.1		AT1G62320.1	AT5G67270.1	AT1G21864.1	AT3G56880.1		AT4G14160.3							AT2G35760.1
AT4G02950.1	AT4G12720.3		AT2G18010.1	AT1G71050.1	AT1G31540.2	AT1G49870.1		AT1G70140.1							AT1G75120.1
AT4G24390.1	AT1G31290.1		AT4G20830.2	AT5G42720.1	AT1G28380.1	AT1G80840.1		AT5G56010.1							AT1G76700.1
AT2G18380.1	AT5G42650.1		AT1G02400.1	AT3G20460.1	AT5G09876.1	AT1G02190.1		AT4G05320.3							AT4G20830.2
AT3G08770.1	AT3G44260.1		AT2G41730.1	AT5G51210.1	AT1G19770.1	AT1G18370.1		AT2G17450.1							AT5G66210.3
AT1G48100.1	AT5G27420.1		AT1G15010.1	AT4G05050.2	AT2G27500.1	AT1G67855.1		AT5G26770.3							AT2G32190.1
AT4G24380.2	AT2G45760.1		AT1G75120.1	AT1G09470.1	AT5G47960.1	AT2G25060.1		AT5G24155.1							AT2G30250.1
AT2G40000.1	AT4G00390.1		AT5G04340.1	AT3G48770.1	AT5G14930.1	AT2G35640.1		AT2G36830.1							AT4G27410.2
AT4G11330.1	AT3G04220.1		AT5G41750.2	AT2G16850.1	AT5G57010.1	AT1G67710.1		AT5G25350.1							AT5G44568.1
AT5G11510.1	AT2G22500.1		AT5G41100.1	AT3G54000.3	AT5G01100.1	AT3G25980.1		AT2G17840.1							AT2G30360.1
AT1G28370.1	AT3G04640.1		AT1G76700.1	AT4G20270.1	AT3G52800.1	AT4G05520.1		AT3G51920.1							AT4G37900.1
AT3G10300.1	AT1G72240.1		AT2G30250.1	AT3G51280.1	AT1G11050.1	AT2G03240.1		AT2G02450.1							AT2G15620.1
AT1G73540.1	AT5G54720.1		AT1G19180.2	AT2G23800.1	AT3G09870.1	AT3G56620.1		AT1G44760.1							AT2G28510.1
AT3G17320.1	AT5G42380.1		AT5G09440.1	AT5G05160.1	AT4G01540.1	AT2G39330.1		AT5G16120.2							AT4G11050.1
AT5G66210.4	AT1G37130.1		AT1G66360.1	ATCG00120.1	AT5G64130.3	AT4G02800.1		AT5G59490.1							AT4G34400.1
AT3G09080.1	AT4G29440.2		AT1G61340.1	AT2G34140.1	AT3G50060.1	AT5G44065.1		AT3G48870.2							AT5G13200.1
AT4G11350.2	AT5G54710.1		AT2G16060.1	AT3G05620.1	AT4G12720.1	AT1G17380.1		AT1G74000.1							AT5G17850.1
AT3G51720.1	AT1G56250.1		AT5G28030.2	AT1G19840.1	AT1G59620.1	AT2G33740.1		AT2G29490.1							AT5G04340.1
AT5G15720.1	AT4G17250.1		AT3G28340.1	AT3G61250.1	AT1G17830.1	AT3G55370.1		AT3G17700.1							AT1G73480.1
AT1G52400.1	AT4G08950.1		AT1G22190.1	AT4G37750.1	AT2G35658.2	AT3G17680.1		AT5G51440.1							AT1G02400.1
AT2G26530.1	AT1G23710.1		AT4G34400.1	AT2G27402.1	AT4G25390.1	AT1G51480.1		AT2G22470.1							AT5G41100.2
AT4G01440.1	AT1G33600.1		AT2G35710.1	AT1G42550.1	AT2G03540.1	AT5G25090.1		AT1G12030.1							AT5G01380.1
AT2G44240.1	AT1G50750.1		AT4G34150.1	AT1G18250.1	AT3G49530.1	AT2G06045.1		AT5G05850.1							AT5G14480.1
AT4G33270.1	AT5G10100.1		AT3G28210.1	AT1G13245.1	AT2G17040.1	AT5G47920.1		AT4G27520.1							AT3G49940.1
AT1G23710.1	AT4G25380.1		AT1G51700.1	AT5G19340.1	AT5G59760.1	AT4G31840.1		AT4G29900.1							AT4G12000.1
AT5G01910.1	AT1G59590.1		AT4G39890.1	AT5G66800.1	AT2G27830.1	AT4G17000.1		AT4G35985.1							AT4G28150.1
AT1G65490.1	AT3G01830.1		AT4G21440.1	AT1G28290.2	AT3G04640.2	AT2G37420.1		AT1G01120.1							AT1G09940.1
AT5G06980.4	AT4G24380.2		AT5G67420.1	AT5G50820.1	AT1G19380.1	AT3G50800.1		AT5G25450.1							AT1G01620.1
AT4G13390.1	AT4G11330.1		AT1G04180.1	AT5G62430.1	AT1G35230.1	AT3G15550.1		AT1G53920.1							AT5G56980.1
AT5G49320.1	AT4G17500.1		AT5G44568.1	AT4G15830.1	AT1G08860.1	AT4G17615.2		AT1G74010.1							AT5G63160.1
AT2G31100.1	AT1G09932.1		AT1G67856.1	AT3G56660.1	AT1G03220.1	AT4G37490.1		AT3G18280.1							AT2G30830.1
AT4G28230.1	AT2G37430.1		AT1G28370.1	AT5G03555.1	AT4G19520.1	AT4G24410.1		AT1G51090.1							AT5G09440.1
AT1G61340.2	AT5G25930.1		AT5G64401.1	AT3G11520.1	AT3G56710.1	AT4G35620.1		AT1G02030.1							AT3G53420.2
AT5G51920.1	AT2G35658.1		AT3G01470.1	AT3G50870.1	AT3G44630.2	AT4G12740.1		AT5G59080.1							AT2G18690.1
AT1G66760.2	AT2G43290.1		AT3G01472.1	AT1G44446.3	AT2G41180.1	AT3G16470.1		AT4G09760.3							AT5G41100.1
AT5G37490.1	AT2G41640.1		AT1G01620.1	AT2G30933.2	AT1G78410.1	AT1G76310.1									AT5G40540.1
AT2G33793.1	AT2G27389.1		AT4G29440.2	AT3G09863.1	AT1G25550.1	AT5G38130.1									AT2G40180.1
ATCG00500.1	AT4G11660.1		AT5G49480.1	AT2G15400.1	AT1G33590.1	AT2G45650.1									AT5G54170.1
AT5G19240.1	AT1G14370.1		AT5G36925.1	AT2G21330.2	AT5G22250.1	AT3G02640.1									AT3G61430.1
AT1G10400.1	AT5G43620.1		AT2G01180.1	AT4G09960.1	AT3G16720.1	AT1G18740.1									AT2G39800.4
AT1G08560.1	AT3G50770.1		AT1G05680.1	AT3G02120.1	AT5G45340.1	AT3G47580.1									AT3G54950.1
AT3G12580.1	AT1G61470.1		AT1G25530.1	AT2G07170.1	AT4G17230.1	AT3G63430.1									AT1G13340.1
AT2G47260.1	AT4G11280.1		AT1G13340.1	AT3G14570.1	AT5G52750.1	AT1G76540.1									AT4G39890.1
AT1G02730.1	AT1G20510.1		AT3G28007.1	AT2G17830.1	AT1G04490.1	AT1G73620.1									AT4G26120.1
AT1G05835.1	AT5G44065.1		AT2G04795.1	AT5G64940.1	AT1G07135.1	AT1G20930.1									AT4G33930.1
AT5G50915.2	AT4G24380.1		AT3G62740.1	AT1G11580.1	AT1G72920.1	AT1G56240.1									AT3G14210.1
AT5G42650.1	AT1G27770.1		AT5G35370.1	AT4G24700.1	AT1G69790.1	AT3G23890.1									AT1G59870.1
AT3G57860.1	AT1G72520.1		AT4G39670.1	AT5G02270.2	AT3G44400.1	AT1G01560.1									AT5G56160.1
AT5G04080.1	AT1G56060.1		AT3G07350.1	AT4G11140.1	AT1G75020.2	AT4G38070.1									AT1G14540.1
AT4G29920.1	AT3G57530.1		AT3G22550.1	AT4G19590.1	AT5G45110.1	AT2G26760.1									AT2G04795.1
AT5G40890.1	AT3G05200.1		AT3G22370.1	AT5G42690.1	AT1G74100.1	AT2G24700.1									AT3G47420.1
AT4G01730.1	AT4G24390.1		AT2G01180.2	AT4G38960.3	AT1G69430.1	AT3G19050.1									AT1G09930.1
AT5G23940.1	AT4G11350.2		AT3G49940.1	AT1G05540.1	AT5G36000.1	AT5G60150.1									AT3G45730.1
AT5G57130.1	AT5G52760.1		AT3G16240.1	AT1G65710.1	AT5G61900.1	AT5G51750.1									AT5G44005.1
AT5G62130.2	AT1G76600.1		AT5G39080.1	AT2G33205.1	AT4G22690.1	AT2G34920.1									AT1G05680.1
AT4G24260.1	AT1G72900.1		AT1G18390.1	AT5G60220.1	AT5G03720.1	AT1G62660.1									AT1G78070.1
AT4G11760.1	AT2G40000.1		AT3G29000.1	AT5G58400.1	AT2G16900.3	AT2G40830.2									AT3G53980.1
AT1G51670.1	AT2G25460.1		AT4G11350.2	AT1G16070.1	AT3G08720.2	AT4G29780.1									AT1G73920.2
AT5G25260.1	AT5G45340.2		AT4G25380.1	AT5G10490.3	AT1G69840.7	AT3G16050.1									AT4G22620.1
AT1G21910.1	AT3G15210.1		AT5G40380.1	AT1G13230.1	AT4G34380.1	AT1G52410.2									AT3G21670.1
AT3G06360.1	AT3G48090.1		AT5G10695.1	AT3G27027.1	AT4G15150.1	AT2G30820.1									AT1G66360.1
AT1G66500.1	AT5G26920.1		AT3G22910.1	AT3G54430.1	AT5G14930.2	AT1G54020.2									AT5G06860.1
AT5G17300.1	AT3G14440.1		AT3G48090.1	AT4G24180.1	AT1G20520.1	AT1G10560.1									AT5G64240.1
AT1G70830.1	AT1G73805.1		AT1G20070.1	AT1G72100.1	AT3G19970.1	AT4G23670.1									AT2G30933.1
AT4G21650.1	AT4G23570.2		AT5G40850.1	AT1G22370.2	AT1G32910.1	AT3G16400.2									AT5G13330.1
AT2G02130.1	AT3G62720.2		AT3G05200.1	AT1G13420.1	AT5G13190.1	AT1G23500.1									AT3G21070.1
AT4G27570.1	AT1G17380.1		AT1G27720.1	AT2G26180.1	AT5G46490.2	AT5G23910.1									AT5G40450.1
AT4G00950.1	AT1G19180.2		AT4G12000.1	AT5G42700.1	AT5G36001.2	AT5G42820.2									AT1G15010.1
AT1G63100.1	AT5G46710.1		AT5G54170.1	AT1G31335.1	AT3G62720.1	AT3G08030.2									AT1G60030.1
AT4G11660.1	AT3G45960.2		AT3G14810.2	AT5G61740.1	AT2G32150.1	AT1G14390.1									AT1G56600.1
AT1G61340.1	AT2G01450.3		AT1G07610.1	AT2G34190.1	AT1G27100.1	AT4G27730.1									AT1G32230.3
AT5G54300.1	AT5G40460.1		AT1G32230.3	AT3G06220.1	AT4G29440.1	AT1G04920.1									AT4G36010.2
AT1G66160.1	AT4G14365.1		AT3G55720.1	AT4G20380.6	AT1G67470.1	AT1G34355.1									AT5G43420.1
AT2G42110.1	AT4G37180.2		AT3G56790.1	AT3G27170.1	AT2G23770.1	AT3G46620.1									AT2G29440.1
AT1G14870.1	AT5G11650.1		AT4G37180.2	AT3G45610.1	AT5G48655.3	AT4G14330.1									AT5G40390.1
AT2G25460.1	AT5G37540.1		AT3G53420.1	AT3G60890.1	AT1G32320.1	AT4G01250.1									AT3G50260.1
AT5G15950.1	AT5G60800.1		AT3G54950.1	AT2G33400.1	AT1G76360.1	AT1G32640.1									AT5G16360.1
AT1G09360.1	AT1G66500.1		AT2G36590.1	AT5G20740.1	AT4G29670.2	AT1G27080.1									AT4G25670.1
AT5G24770.2	AT4G24110.1		AT1G11310.2	AT2G24540.1	AT1G70090.1	AT3G50808.1									AT4G25672.1
AT1G52030.2	AT1G19210.1		AT1G58420.1	AT1G23340.1	AT1G51820.1	AT3G02210.1									AT3G04630.1
AT5G06320.1	AT4G23470.2		AT5G52900.1	AT3G62950.1	AT5G45100.2	AT3G17360.1									AT1G02340.1
AT3G55980.1	AT3G03030.1		AT5G52870.1	AT5G18000.1	AT4G31000.2	AT5G12970.1									AT5G54130.2
AT4G03100.1	AT3G11650.1		AT5G22690.1	AT3G44050.1	AT1G72910.1	AT1G31290.1									AT1G76180.1
AT4G27590.2	AT4G27654.1		AT3G15200.1	AT3G51740.1	AT2G36770.1	AT5G06530.3									AT1G07000.1
AT1G23000.1	AT5G37770.1		AT3G50260.1	AT4G21590.1	AT1G74360.1	AT5G58630.1									AT1G51440.1
AT3G23670.1	AT4G31800.1		AT4G11050.1	AT3G28540.1	AT1G72760.1	AT1G16630.1									AT3G61430.2
AT1G20510.2	AT1G57990.1		AT4G01870.1	AT2G21050.1	AT2G47060.5	AT4G23800.1									AT1G20070.1
AT5G04660.1	AT5G54490.1		AT3G47420.1	AT3G61610.1	AT1G80865.1	AT1G06360.1									AT4G12005.1
AT5G25980.2	AT1G75490.1		AT4G15550.1	AT2G01320.4	AT1G32920.1	AT3G05600.1									AT5G49480.1
AT5G24420.1	AT1G69840.2		AT1G19180.1		AT5G48540.1	AT1G73510.1									AT5G05790.1
AT1G66400.1	AT4G37260.1		AT3G05770.1		AT3G25600.1	AT4G15700.1									AT4G28140.1
AT3G56880.1	AT1G21864.1		AT4G27410.1		AT3G28180.1	AT3G53530.1									AT4G24960.2
AT1G49870.1	AT2G01180.1		AT1G73920.2		AT3G46110.1	AT3G24780.1									AT3G07350.1
AT3G25572.1	AT1G31540.2		AT4G20830.1		AT1G66180.1	AT5G56580.1									AT2G15960.1
AT1G80840.1	AT1G28380.1		AT3G10985.1		AT1G26730.1
AT4G24265.1	AT5G09876.1		AT1G09940.1		AT3G52430.1
AT1G02190.1	AT1G19770.1		AT5G17850.1		AT4G18010.1
AT1G67856.1	AT2G27500.1		AT2G39980.1		AT3G60550.1
AT1G58430.1	AT5G47960.1		AT3G23920.1		AT5G59450.1
AT1G18370.1	AT5G10695.1		AT2G30040.1		AT2G04780.2
AT4G00460.2	AT5G14930.1		AT1G59870.1		AT1G61890.1
AT1G67855.1	AT5G57010.1		AT5G40450.1		AT1G50740.1
AT3G23930.1	AT5G01100.1		AT2G32190.1		AT4G31370.1
AT4G02810.1	AT3G52800.1		AT5G65140.1		AT1G59910.1
AT5G01881.1	AT1G11050.1		AT1G09930.1		AT1G30040.2
AT3G14780.1	AT3G09870.1		AT1G68350.1		AT4G33920.1
AT2G25060.1	AT1G67856.1		AT4G23570.2		AT2G36800.1
AT1G26790.1	AT4G01540.1		AT3G04630.1		AT1G51660.1
AT1G52560.1	AT1G66760.2		AT3G48450.1		AT3G20600.1
AT1G26450.1	AT5G64130.3		AT5G61670.2		AT3G55300.1
AT2G35640.1	AT5G19230.1		AT1G10370.1		AT5G42290.1
AT1G01060.1	AT3G50060.1		AT3G21420.1		AT5G24590.2
AT1G05460.1	AT4G12720.1		AT3G09440.1		AT5G66210.1
AT2G16740.1	AT1G59620.1		AT2G23320.1		AT1G80820.1
AT4G14130.1	AT1G17830.1		AT5G56980.1		AT3G53990.2
AT1G67710.1	AT3G23170.1		AT5G66070.2		AT1G61260.1
AT3G25980.1	AT2G35658.2		AT1G69990.1		AT1G01550.2
AT4G10310.1	AT1G76070.1		AT5G40390.1		AT2G41110.2
AT1G26760.1	AT4G25390.1		AT1G61340.2		AT3G53600.1
AT4G05520.1	AT3G15200.1		AT5G16010.1		AT1G09070.1
AT2G03240.1	AT2G03540.1		AT1G52560.1		AT3G26610.1
AT3G52490.1	AT3G17320.1		AT1G72240.1		AT5G23130.1
AT2G39560.1	AT3G49530.1		AT3G04640.1		AT1G32960.1
AT4G38740.1	AT2G17040.1		AT5G46710.1		AT5G14700.1
AT3G23420.1	AT5G59760.1		AT1G73480.1		AT3G46090.1
AT3G56620.1	AT2G27830.1		AT4G24570.1		AT4G15975.1
AT1G25530.1	AT3G04640.2		AT3G53980.1		AT4G37770.1
AT2G39330.1	AT1G19380.1		AT4G25670.1		AT1G78830.1
AT4G02800.1	AT1G66400.1		AT4G25672.1		AT1G73080.1
AT5G44065.1	AT2G30020.1		AT1G73965.1		AT3G06890.1
AT5G39660.1	AT2G32190.2		AT5G20480.1		AT5G26030.1
AT1G17380.1	AT1G35230.1		AT5G16360.1		AT5G09980.1
AT2G33740.1	AT1G08860.1		AT1G60030.1		AT1G08930.2
AT1G11600.1	AT1G03220.1		AT3G21070.1		AT4G32020.1
AT1G74310.1	AT4G19520.1		AT4G22620.1		AT5G64660.1
AT5G02460.1	AT1G20510.2		AT5G01380.1		AT1G32375.1
AT1G60590.1	AT3G56710.1		AT3G52340.3		AT2G28570.1
AT3G55370.1	AT1G63750.3		AT4G33905.1		AT1G69480.1
AT3G17680.1	AT5G64401.1		AT2G40400.2		AT1G22220.1
AT4G37180.1	AT3G44630.2		AT5G06980.2		AT5G44060.1
AT1G03120.1	AT3G25780.1		AT5G23950.1		AT1G69270.1
AT3G56100.1	AT2G05940.1		AT1G55920.1		AT5G46470.1
AT1G66090.1	AT2G41180.1		AT5G05790.1		AT2G35930.1
AT1G51480.1	AT1G78410.1		AT2G29440.1		AT4G29740.2
AT3G60900.1	AT5G40000.1		AT1G20450.2		AT5G54980.1
AT5G25090.1	AT1G25550.1		AT1G24140.1		AT1G29340.1
AT1G07350.1	AT1G33590.1		AT4G12005.1		AT4G01950.1
AT2G06045.1	AT5G22250.1		AT5G13180.1		AT1G68690.1
AT5G44440.1	AT5G22690.1		AT2G25460.1		AT3G26980.1
AT2G32960.1	AT2G42760.1		AT2G30830.1		AT3G50950.1
AT3G61490.1	AT3G16720.1		AT3G15740.1		AT5G38700.1
AT4G30520.1	AT5G45340.1		AT1G48100.1		AT2G47060.1
AT5G47920.1	AT4G17230.1		AT5G43420.1		AT1G63830.2
AT4G14690.1	AT5G52750.1		AT2G40000.1		AT3G61890.1
AT1G78370.1	AT1G04490.1		AT3G10420.1		AT1G48320.1
AT5G67050.1	AT5G58630.1		AT5G13200.1		AT1G33610.1
AT5G37540.1	AT1G07135.1		AT5G40000.1		AT2G31210.1
AT4G24570.1	AT1G72920.1		AT4G37900.1		AT3G44720.1
AT4G31840.1	AT1G69790.1		AT5G63160.1		AT2G47060.4
AT4G17000.1	AT4G13395.1		AT3G21670.1		AT3G10300.2
ATCG00130.1	AT3G44400.1		AT3G59700.1		AT2G28080.1
ATCG00680.1	AT1G30810.2		AT5G11650.1		AT4G38390.1
AT5G10150.1	AT1G75020.2		AT5G45340.2		AT1G52087.1
AT5G52870.1	AT5G45110.1		AT2G35658.1		AT1G28480.1
AT2G37420.1	AT1G74100.1		AT1G02820.1		AT3G57930.2
AT4G02890.3	AT1G69430.1		AT3G48350.1		AT4G20390.1
ATCG00490.1	AT1G19180.1		AT5G05280.1		AT1G65390.1
AT5G64310.1	AT5G36000.1		AT5G05282.1		AT4G01010.1
AT3G50800.1	AT5G61900.1		AT4G24380.1		AT3G59310.2
AT3G15550.1	AT4G22690.1		AT1G62520.1		AT5G63350.1
AT1G51960.1	AT5G03720.1		AT1G64760.2		AT1G13470.1
AT4G17615.2	AT2G16900.3		AT5G38200.1		AT1G24530.1
AT3G24500.1	AT3G08720.2		AT2G26690.1		AT1G74450.1
AT1G74430.1	AT1G69840.7		AT5G43620.1		AT1G17147.1
AT5G67270.1	AT2G44080.1		AT4G00430.2		AT5G52400.1
AT1G71050.1	AT2G25540.1		AT3G47510.1		AT3G11840.1
AT4G37490.1	AT4G34380.1		AT4G33930.1		AT1G07520.1
AT4G24410.1	AT4G15150.1		AT4G30830.1		AT4G08555.1
AT4G35620.1	AT5G14930.2		AT4G31800.1		AT4G28703.1
AT4G12740.1	AT1G20520.1		AT1G23710.1		AT5G59790.1
AT3G16470.1	AT3G19970.1		AT4G36010.2		AT1G76970.1
AT5G42720.1	AT1G64760.2		AT4G14160.3		AT1G18570.1
AT3G20460.1	AT1G56540.1		AT3G61430.2		AT1G72950.1
AT1G76310.1	AT1G32910.1		AT1G70140.1		AT3G48080.1
AT5G51210.1	AT5G13190.1		AT5G64240.1		AT5G36001.1
AT4G05050.2	AT1G67855.1		AT5G56010.1		AT1G74330.2
AT5G38130.1	AT5G46490.2		AT4G05320.3		AT5G58080.1
AT2G45650.1	AT3G22910.1		AT2G17450.1		AT5G53830.1
AT1G09470.1	AT1G61660.2		AT3G25780.1		AT1G68330.1
AT3G02640.1	AT5G36001.2		AT5G14480.1		AT4G01930.1
AT1G18740.1	AT3G62720.1		AT5G26770.3		AT5G64130.2
AT3G47580.1	AT2G32150.1		AT5G44005.1		AT1G29290.1
AT2G41250.1	AT1G52890.1		AT5G24155.1		AT1G07870.1
AT3G48770.1	AT1G27100.1		AT5G13330.1		AT5G44350.1
AT3G52400.1	AT4G24390.2		AT5G41100.2		AT5G26770.2
AT3G63430.1	AT2G06045.1		AT2G36830.1		AT4G18950.1
AT2G16850.1	AT4G29440.1		AT4G27410.2		AT2G27080.1
AT1G76540.1	AT1G67470.1		AT2G32190.2		AT2G39110.1
AT1G73620.1	AT2G23770.1		AT1G14870.1		AT3G15370.1
AT1G20930.1	AT5G48655.3		AT5G25350.1		AT1G48405.1
AT1G56240.1	AT1G32320.1		AT1G01020.2		AT1G06440.1
AT3G23890.1	AT1G58420.1		AT1G02340.1		AT2G12400.1
AT3G54000.3	AT1G76360.1		AT5G06790.1		AT1G49840.1
AT1G01560.1	AT4G29670.2		AT5G64870.1		AT3G01220.1
AT4G38070.1	AT1G21010.1		AT1G07350.1		AT4G23600.1
AT4G20270.1	AT1G01560.1		AT2G17840.1		AT1G15430.1
AT3G51280.1	AT1G70090.1		AT3G51920.1		AT3G19580.1
AT2G23800.1	AT1G51820.1		AT2G02450.1		AT3G57930.1
AT2G19810.1	AT5G45100.2		AT1G51440.1		AT1G80240.1
AT5G05160.1	AT2G23320.1		AT1G44760.1		AT5G63130.1
AT2G26760.1	AT1G24140.1		AT5G16120.2		AT5G51190.1
AT2G24700.1	AT4G31000.2		AT4G37180.1		AT1G62440.1
AT3G19050.1	AT1G11070.1		AT1G66500.1		AT1G04490.2
ATCG00120.1	AT1G72910.1		AT5G06980.1		AT2G24600.3
AT5G60150.1	AT2G36770.1		AT4G11350.1		AT5G60760.1
AT2G34140.1	AT4G01870.1		AT5G59490.1		AT2G17290.1
AT3G05620.1	AT5G40380.1		AT3G48870.2		AT5G45350.2
AT1G19840.1	AT1G74360.1		AT5G24770.2		AT4G00770.1
AT3G61250.1	AT1G72760.1		AT1G74000.1		AT3G01290.1
AT3G48350.1	AT2G47060.5		AT2G29490.1		AT3G53400.1
AT5G51750.1	AT1G80865.1		AT5G66070.1		AT3G53402.1
AT2G34920.1	AT1G32920.1		AT4G34390.1		AT5G54190.1
AT1G62660.1	AT2G27690.1		AT1G07000.1		AT1G28360.1
AT2G40830.2	AT5G48540.1		AT2G27690.1		AT1G61660.1
AT4G37750.1	AT2G30040.1		AT2G30360.1		AT1G76040.2
AT2G27402.1	AT4G37180.1		AT3G57450.1		AT1G27130.1
AT4G29780.1	AT3G25600.1		AT3G17700.1		AT2G27270.1
AT1G42550.1	AT3G28180.1		AT5G51440.1		AT1G42980.1
AT1G37130.1	AT4G27410.1		AT2G22470.1		AT1G34420.1
AT3G16050.1	AT3G46110.1		AT1G76180.1		AT3G16860.1
AT1G18250.1	AT1G66180.1		AT1G61660.2		AT3G10820.2
AT1G13245.1	AT1G26730.1		AT3G15210.1		AT2G28400.1
AT1G52410.2	AT4G34410.1		AT2G35760.1		AT3G51230.1
AT1G51700.1	AT3G52430.1		AT1G12030.1		AT5G25170.1
AT5G19340.1	AT4G20830.1		AT1G30810.2		AT3G50950.2
AT5G66800.1	AT4G18010.1		AT5G05850.1		AT4G24370.1
AT1G28290.2	AT5G66070.1		AT5G40540.1		AT2G48010.1
AT5G64401.1	AT1G77760.1		AT4G27520.1		AT1G25400.1
AT5G50820.1	AT3G60550.1		AT3G61190.1		AT4G05010.1
AT5G03210.1	AT4G11350.1		AT4G12720.3		AT5G45120.1
AT2G40140.1	AT4G34710.1		AT5G66650.1		AT1G22510.1
AT5G62430.1	AT3G10300.1		AT4G34710.1		AT4G12720.4
AT2G30820.1	AT5G59450.1		AT4G28150.1		AT5G59550.1
AT1G54020.2	AT2G04780.2		AT4G29900.1		AT5G64060.1
AT1G10560.1	AT1G61890.1		AT3G14440.1		AT3G19830.2
AT4G15830.1	AT2G20560.1		AT3G23170.1		AT4G30440.1
AT3G56660.1	AT1G50740.1		AT4G35985.1		AT5G47240.1
AT5G03555.1	AT4G31370.1		AT1G01120.1		AT3G27660.1
AT3G11520.1	AT5G06530.3		AT3G53830.1		AT1G30455.1
AT3G50870.1	AT5G50915.2		AT2G39800.4		AT1G02660.1
AT4G33300.2	AT1G59910.1		AT5G25450.1		AT1G30370.1
AT1G44446.3	AT1G30040.2		AT1G53920.1		AT5G23510.1
AT2G30933.2	AT4G34390.1		AT5G24780.2		AT1G25275.2
AT4G23670.1	AT3G15740.1		AT5G37540.1		AT5G41740.2
AT5G02840.2	AT4G33920.1		AT2G19810.1		AT1G09575.1
AT3G09863.1	AT2G36800.1		AT1G74010.1		AT5G62470.2
AT1G01020.2	AT1G51660.1		AT2G28510.1		AT5G01640.1
AT2G15400.1	AT5G03210.1		AT2G40140.1		AT4G38140.1
AT3G16400.2	AT3G20600.1		AT2G15960.1		AT4G02380.1
AT1G23500.1	AT5G54300.1		AT5G42650.1		AT3G44670.2
AT2G21330.2	AT3G55300.1		AT1G56600.1		AT4G02380.2
AT4G09960.1	AT5G42290.1		AT1G11070.1		AT1G05710.2
AT5G23910.1	AT5G24590.2		AT4G24960.2		AT1G35140.1
AT3G02120.1	AT5G66210.1		AT1G74055.1		AT2G41430.4
AT5G42820.2	AT1G48100.1		AT3G18280.1		AT2G04490.1
AT3G28340.1	AT1G80820.1		AT1G51090.1		AT3G60260.3
AT4G23570.2	AT3G53990.2		AT1G02030.1		AT3G57880.1
AT3G08030.2	AT1G61260.1		AT1G78070.1		AT1G77890.1
AT2G07170.1	AT1G01550.2		AT4G13390.1		AT4G29610.1
AT1G14390.1	AT2G31100.1		AT3G14210.1		AT2G40270.1
AT3G14570.1	AT3G10985.1		AT5G59080.1		AT1G72940.1
AT4G27730.1	AT2G41110.2		AT4G09760.3		AT1G73040.1
AT2G17830.1	AT1G15640.1		AT2G30933.1		AT1G51950.1
AT5G64940.1	AT3G53600.1		AT4G28140.1		AT2G27505.1
AT1G04920.1	AT1G09070.1		AT5G56160.1		AT1G69260.1
AT1G34355.1	AT2G35760.1				AT3G47080.1
AT3G46620.1	AT2G44240.1				AT1G22230.1
AT4G14330.1	AT3G26610.1				AT4G34330.1
AT1G11580.1	AT5G23130.1				AT4G01060.3
AT4G01250.1	AT3G46620.1				AT3G44400.2
AT4G24700.1	AT1G32960.1				AT4G17490.1
AT5G02270.2	AT5G14700.1				AT3G53810.1
AT4G11140.1	AT3G46090.1				AT5G42050.1
AT4G19590.1	AT2G34920.1				AT3G46730.1
AT1G32640.1	AT1G75120.1				AT1G30040.1
AT1G27080.1	AT3G50800.1				AT1G33110.2
AT5G42690.1	AT4G15975.1				AT4G08040.1
AT4G38960.3	AT4G37770.1				AT4G27530.1
AT1G05540.1	AT5G52870.1				AT4G25810.1
AT1G65710.1	AT2G03240.1				AT1G35910.1
AT2G33205.1	AT1G78830.1				AT1G21210.1
AT5G60220.1	AT3G23920.1				AT5G19260.1
AT5G58400.1	AT1G18740.1				AT1G67060.1
AT3G50808.1	AT1G76700.1				AT1G05710.1
AT3G02210.1	AT4G20830.2				AT2G30870.1
AT1G16070.1	AT5G66210.3				AT1G07860.1
AT5G10490.3	AT2G32190.1				AT3G59750.1
AT3G17360.1	AT1G73080.1				AT5G52050.1
AT5G12970.1	AT2G30250.1				AT3G51870.1
AT1G31290.1	AT3G06890.1				AT4G23750.1
AT1G13230.1	AT5G26030.1				AT1G30135.1
AT3G27027.1	AT5G09980.1				AT5G25450.2
AT3G54430.1	AT1G08930.2				AT3G09910.1
AT5G06530.3	AT4G32020.1				AT5G13210.1
AT4G24180.1	AT5G64660.1				AT5G57220.1
AT1G72100.1	AT1G32375.1				AT3G23240.1
AT1G22370.2	AT2G28570.1				AT3G03050.1
AT1G13420.1	AT1G69480.1				AT4G19230.1
AT5G58630.1	AT1G22220.1				AT1G43890.3
AT2G26180.1	AT4G27410.2				AT1G09932.2
AT3G23920.1	AT1G27080.1				AT4G23880.1
AT5G42700.1	AT5G44568.1				AT2G29380.1
AT1G31335.1	AT1G51670.1				AT1G52565.1
AT5G61740.1	AT3G59060.4				AT1G01560.2
AT2G34190.1	AT5G44060.1				AT3G46230.1
AT1G16630.1	AT5G37760.1				AT4G00850.1
AT3G06220.1	AT4G15248.1				AT1G64700.1
AT4G23800.1	AT1G69270.1				AT3G57070.1
AT1G06360.1	AT5G46470.1				AT3G48100.1
AT3G05600.1	AT5G40890.1				AT3G54150.1
AT4G20380.6	AT1G14390.1				AT3G03830.1
AT3G27170.1	AT5G06980.2				AT1G72930.1
AT3G45610.1	AT2G35930.1				AT1G62422.1
AT5G11650.1	AT2G30360.1				AT4G29190.1
AT3G60890.1	AT4G29740.2				AT4G28400.1
AT1G73510.1	AT5G54980.1				AT4G27350.1
AT2G33400.1	AT1G29340.1				AT5G40370.2
AT5G20740.1	AT4G01950.1				AT3G19830.1
AT4G34150.1	AT4G37900.1				AT2G27260.1
AT2G24540.1	AT1G68440.1				AT4G37610.1
AT1G04180.1	AT2G35640.1				AT1G09970.1
AT4G15700.1	AT1G68690.1				AT4G02280.1
AT3G53530.1	AT3G26980.1				AT4G29740.1
AT3G24780.1	AT2G15620.1				AT2G13790.1
AT1G23340.1	AT1G52040.1				AT1G63750.1
AT3G62950.1	AT3G50950.1				AT2G01450.2
AT5G18000.1	AT2G28510.1				AT2G38480.1
AT3G44050.1	AT5G38700.1				AT4G25210.1
AT3G51740.1	AT1G21910.1				AT4G36650.1
AT4G21590.1	AT1G32640.1				AT3G15880.2
AT3G28540.1	AT2G47060.1				AT1G72450.1
AT2G21050.1	AT1G01520.1				AT5G17200.1
AT3G61610.1	AT1G23500.1				AT2G02010.1
AT5G56580.1	AT1G63830.2				AT3G19130.1
AT2G01320.4	AT3G61890.1				AT2G44450.1
	AT4G11050.1				AT2G43320.1
	AT1G48320.1				AT1G08940.1
	AT1G33610.1				AT2G15830.1
	AT2G31210.1				AT1G53430.1
	AT1G65490.1				AT1G71890.1
	AT3G44720.1				AT4G02850.1
	AT2G47060.4				AT5G06530.1
	AT3G10300.2				AT4G05190.1
	AT5G65140.1				AT3G23250.1
	AT2G28080.1				AT1G25560.1
	AT4G38390.1				AT5G65410.1
	AT1G52087.1				AT4G31780.2
	AT5G11510.1				AT1G77640.1
	AT1G28480.1				AT1G53560.1
	AT3G57930.2				AT4G23870.1
	AT4G34400.1				AT5G53050.3
	AT4G20390.1				AT5G11860.1
	AT1G65390.1				AT5G15660.1
	AT5G13200.1				AT2G35000.1
	AT4G01010.1				AT2G28305.1
	AT3G59310.2				AT5G37550.1
	AT5G06980.1				AT1G07430.1
	AT5G63350.1				AT5G66640.1
	AT1G13470.1				AT4G35600.1
	AT1G07350.1				AT1G20610.1
	AT5G17850.1				AT5G67460.1
	AT4G37540.1				AT1G55450.1
	AT1G24530.1				AT4G18070.3
	AT1G74450.1				AT2G19710.1
	AT3G22961.1				AT4G33440.1
	AT1G17147.1				AT3G06500.1
	AT5G52400.1				AT2G44790.1
	AT5G26000.1				AT3G49710.1
	AT3G11840.1				AT1G61810.1
	AT1G07520.1				AT3G61490.3
	AT4G08555.1				AT4G17280.1
	AT5G04340.1				AT4G31000.1
	AT4G28703.1				AT4G33940.1
	AT5G59790.1				AT4G08500.1
	AT1G76970.1				AT3G26200.1
	AT1G18570.1				AT5G57100.1
	AT1G72950.1				AT4G39230.1
	AT1G73480.1				AT1G65510.1
	AT1G02400.1				AT2G47180.1
	AT5G41100.2				AT3G19380.1
	AT3G48080.1				AT3G63060.1
	AT5G36001.1				AT2G41430.3
	AT5G01380.1				AT3G15770.1
	AT5G14480.1				AT5G60890.1
	AT4G15480.1				AT1G69840.4
	AT1G74330.2				AT4G09570.1
	AT5G58080.1				AT1G80610.1
	AT3G49940.1				AT5G35735.1
	AT5G53830.1				AT5G64190.1
	AT1G66080.1				AT5G62865.1
	AT3G16400.2				AT4G18070.1
	AT1G68330.1				AT5G64260.1
	AT4G01930.1				AT1G69610.1
	AT5G64130.2				AT5G54470.1
	AT1G29290.1				AT1G18200.1
	AT1G07870.1				AT5G49448.1
	AT5G44350.1				AT5G49450.1
	AT5G26770.2				AT5G02020.2
	AT4G18950.1				AT5G58830.1
	AT1G67710.1				AT4G35320.1
	AT2G27080.1				AT5G01340.1
	AT2G39110.1				AT5G22530.1
	AT3G15370.1				AT1G64820.1
	AT4G27730.1				AT5G49520.1
	AT1G48405.1				AT5G45710.2
	AT4G17615.2				AT5G61910.4
	AT1G06440.1				AT3G53180.1
	AT2G12400.1				AT4G15690.1
	AT1G49840.1				AT5G62570.1
	AT4G29920.1				AT1G42990.1
	AT4G12000.1				AT1G72930.2
	AT3G01220.1				AT1G74440.1
	AT4G23600.1				AT3G22740.1
	AT1G15430.1				AT5G13090.1
	AT3G19580.1				AT3G25760.1
	AT3G57930.1				AT2G22200.1
	AT1G80240.1				AT4G34650.1
	AT1G52030.1				AT5G25910.1
	AT5G63130.1				AT5G42440.1
	AT4G28150.1				AT5G45440.1
	AT5G51190.1				AT4G17905.1
	AT1G62440.1				AT4G17615.1
	AT1G09940.1				AT2G34670.2
	AT1G04490.2				AT2G38790.1
	AT2G24600.3				AT4G31710.1
	AT5G60760.1				AT1G64810.2
	AT2G17290.1				AT5G43020.1
	AT5G45350.2				AT4G15140.1
	AT1G52560.1				AT1G77890.3
	AT4G00770.1				AT1G01720.1
	AT1G62520.1				AT5G05140.1
	AT3G01290.1				AT5G46910.1
	AT3G53400.1				AT4G33300.1
	AT3G53402.1				AT5G01370.1
	AT5G54190.1				AT5G45280.2
	AT1G28360.1				AT3G10720.2
	AT1G61660.1				AT5G17680.1
	AT1G76040.2				AT3G52120.2
	AT1G08560.1				AT3G55950.1
	AT5G24420.1				AT3G61930.1
	AT5G15950.2				AT2G43320.2
	AT1G27130.1				AT5G38280.1
	AT2G27270.1				AT4G31860.2
	AT1G42980.1				AT5G10100.2
	AT1G34420.1				AT1G65240.1
	AT4G28230.1				AT3G62150.1
	AT3G16860.1				AT1G62540.1
	AT1G01620.1				AT3G19580.2
	AT3G10820.2				AT5G61600.1
	AT5G56980.1				AT4G37970.1
	AT5G63160.1				AT1G63860.1
	AT2G28400.1				AT3G60260.4
	AT3G51230.1				AT4G18197.1
	AT2G30830.1				AT1G21430.1
	AT5G25170.1				AT4G28085.2
	AT3G50950.2				AT1G79360.1
	AT4G24370.1				AT1G73500.1
	AT1G20320.1				AT3G62070.1
	AT5G09440.1				AT1G07130.1
	AT2G48010.1				AT2G22300.1
	AT3G16050.1				AT3G15760.1
	AT1G25400.1				AT5G53750.1
	AT3G53420.2				AT3G06070.1
	AT4G05010.1				AT5G01520.1
	AT2G18690.1				AT3G47570.1
	AT5G41100.1				AT2G20900.4
	AT5G45120.1				AT1G75960.1
	AT1G22510.1				AT2G47730.1
	AT5G40540.1				AT1G02720.2
	AT4G12720.4				AT2G23100.1
	AT5G59550.1				AT1G67920.1
	AT3G61490.1				AT1G63820.1
	AT5G64060.1				AT2G16900.2
	AT2G40180.1				AT1G77390.1
	AT3G19830.2				AT5G48655.2
	AT3G63430.1				AT5G48655.1
	AT5G54170.1				AT3G04210.1
	AT3G61430.1				AT3G03270.1
	AT4G30440.1				AT1G76650.1
	AT2G39800.4				AT5G55090.1
	AT5G47240.1				AT4G36110.1
	AT3G27660.1				AT5G04760.1
	AT4G33270.1				AT5G10830.1
	AT1G30455.1				AT2G24681.1
	AT3G56620.1				AT5G53592.1
	AT1G02660.1				AT2G47060.2
	AT1G30370.1				AT1G30320.1
	AT5G23510.1				AT2G25690.1
	AT2G40830.2				AT4G00750.1
	AT4G17000.1				AT5G58620.1
	AT1G25275.2				AT3G11600.1
	AT5G41740.2				AT5G57150.2
	AT1G09575.1				AT4G22780.1
	AT5G62470.2				AT3G07360.1
	AT5G01640.1				AT5G04480.1
	AT3G54950.1				AT5G60930.1
	AT4G38140.1				AT3G55660.1
	AT4G02380.1				AT5G09870.1
	AT1G13340.1				AT3G10300.5
	AT4G38070.1				AT5G03870.1
	AT3G44670.2				AT3G61640.1
	AT1G20930.1				AT1G73010.1
	AT4G02380.2				AT3G14590.2
	AT4G39890.1				AT3G58770.1
	AT1G05710.2				AT5G26200.1
	AT1G35140.1				AT5G13880.1
	AT2G41430.4				AT1G75860.1
	AT1G76540.1				AT3G25250.1
	AT2G04490.1				AT5G66400.1
	AT3G60260.3				AT2G43410.2
	AT3G57880.1				AT4G23560.1
	AT1G77890.1				AT4G36105.1
	AT4G29610.1				AT4G09000.2
	AT5G56580.1				AT4G12790.4
	AT2G40270.1				AT4G01030.1
	AT1G72940.1				AT1G28290.1
	AT3G50808.1				AT4G14930.1
	AT1G76310.1				AT3G21790.1
	AT1G73040.1				AT2G20960.1
	AT1G51950.1				AT1G11960.1
	AT2G27505.1				AT1G73300.1
	AT1G69260.1				AT1G12580.1
	AT4G12740.1				AT2G44490.1
	AT3G47080.1				AT4G36120.1
	AT3G08030.2				AT3G20150.1
	AT1G22230.1				AT5G40360.1
	AT4G34330.1				AT4G35110.2
	AT3G10420.1				AT5G40030.1
	AT4G26120.1				AT5G55520.2
	AT4G01060.3				AT1G53170.1
	AT3G44400.2				AT3G46110.2
	AT4G33930.1				AT1G14710.2
	AT1G25530.1				AT5G21030.1
	AT4G17490.1				AT3G53650.1
	AT3G14210.1				AT1G50560.1
	AT3G53810.1				AT5G48530.1
	AT5G42050.1				AT4G39320.1
	AT3G46730.1				AT4G30110.1
	AT1G30040.1				AT1G29120.3
	AT1G33110.2				AT2G22190.1
	AT4G08040.1				AT3G17860.1
	AT1G73540.1				AT5G02020.1
	AT4G27530.1				AT2G39510.1
	AT4G25810.1				AT3G63530.2
	AT1G35910.1
	AT1G21210.1
	AT5G19260.1
	AT1G67060.1
	AT1G05710.1
	AT2G30870.1
	AT1G59870.1
	AT1G07860.1
	AT1G02730.1
	AT3G59750.1
	AT5G52050.1
	AT5G56160.1
	AT5G60150.1
	AT3G51870.1
	AT4G23750.1
	AT1G14540.1
	AT1G30135.1
	AT5G25450.2
	AT3G09910.1
	AT2G04795.1
	AT5G13210.1
	AT5G25980.2
	AT5G57220.1
	AT3G47510.1
	AT2G32960.1
	AT3G47420.1
	AT3G23240.1
	AT1G09930.1
	AT3G45730.1
	AT1G34355.1
	AT3G03050.1
	AT4G19230.1
	AT5G44005.1
	AT5G47920.1
	AT1G43890.3
	AT1G09932.2
	AT4G23880.1
	AT2G29380.1
	AT1G52565.1
	AT1G01560.2
	AT3G46230.1
	AT4G37730.1
	AT4G00850.1
	AT1G64700.1
	AT3G57070.1
	AT1G05680.1
	AT3G48100.1
	AT3G08770.1
	AT1G52400.1
	AT3G54150.1
	AT5G24780.2
	AT4G24410.1
	AT3G03830.1
	AT1G72930.1
	AT1G62422.1
	AT3G19050.1
	AT5G47610.1
	AT4G29190.1
	AT1G78070.1
	AT3G53980.1
	AT4G28400.1
	AT1G73920.2
	AT4G27350.1
	AT5G40370.2
	AT3G19830.1
	AT2G27260.1
	AT4G37610.1
	AT2G42110.1
	AT1G09970.1
	AT1G04920.1
	AT4G02280.1
	AT4G29740.1
	AT2G13790.1
	AT1G63750.1
	AT2G28420.1
	AT2G01450.2
	AT2G38480.1
	AT1G62660.1
	AT4G25210.1
	AT4G36650.1
	AT3G15880.2
	AT1G72450.1
	AT5G17200.1
	AT2G02010.1
	AT2G33793.1
	AT3G19130.1
	AT2G44450.1
	AT2G43320.1
	AT1G08940.1
	AT2G15830.1
	AT5G24800.1
	AT1G18370.1
	AT1G53430.1
	AT1G71890.1
	AT5G42820.2
	AT3G51720.1
	AT3G24780.1
	AT4G22620.1
	AT3G21670.1
	AT4G02850.1
	AT4G01730.1
	AT5G06530.1
	AT4G05190.1
	AT1G02190.1
	AT3G23670.1
	AT3G23250.1
	AT1G66360.1
	AT5G06860.1
	AT1G25560.1
	AT3G12320.1
	AT3G53830.1
	AT5G65410.1
	AT2G26690.1
	AT4G31780.2
	AT1G54020.2
	AT1G77640.1
	AT1G53560.1
	AT5G64240.1
	AT5G01910.1
	AT2G30933.1
	AT4G23870.1
	AT5G53050.3
	AT5G11860.1
	AT5G15660.1
	AT5G13330.1
	AT2G35000.1
	AT2G28305.1
	AT3G21070.1
	AT1G04180.1
	AT3G02210.1
	AT5G37550.1
	AT5G40450.1
	AT1G07430.1
	AT5G66640.1
	AT4G35600.1
	AT1G15010.1
	AT1G60030.1
	AT1G20610.1
	AT5G67460.1
	AT4G35620.1
	AT1G55450.1
	AT4G01250.1
	AT1G56600.1
	AT4G18070.3
	AT2G21560.1
	AT2G19710.1
	AT1G32230.3
	AT3G17680.1
	AT4G33440.1
	AT3G06500.1
	AT2G44790.1
	AT3G49710.1
	AT4G36010.2
	AT1G61810.1
	AT3G61490.3
	AT5G04660.1
	AT4G17280.1
	AT1G06360.1
	AT4G31000.1
	AT4G33940.1
	AT3G17360.1
	AT4G08500.1
	AT3G25980.1
	AT3G26200.1
	AT5G57100.1
	AT4G39230.1
	AT1G65510.1
	AT4G03100.1
	AT2G47180.1
	AT3G19380.1
	AT3G63060.1
	AT2G41430.3
	AT3G15770.1
	AT4G37490.1
	AT5G60890.1
	AT1G69840.4
	AT1G51480.1
	AT4G09570.1
	AT1G80610.1
	AT5G35735.1
	AT5G64190.1
	AT5G25090.1
	AT5G62865.1
	AT4G18070.1
	AT5G64260.1
	AT5G43420.1
	AT1G69610.1
	AT5G54470.1
	AT1G18200.1
	AT5G49448.1
	AT5G49450.1
	AT5G02020.2
	AT5G58830.1
	AT3G16470.1
	AT4G35320.1
	AT1G52030.2
	AT5G01340.1
	AT3G05600.1
	AT3G52340.3
	AT2G29440.1
	AT5G22530.1
	AT1G64820.1
	AT5G24770.2
	AT5G49520.1
	AT5G45710.2
	AT2G19810.1
	AT5G61910.4
	AT3G53180.1
	AT4G15690.1
	AT2G24700.1
	AT5G62570.1
	AT2G26760.1
	AT5G51750.1
	AT3G55370.1
	AT1G42990.1
	AT1G72930.2
	AT1G74440.1
	AT3G22740.1
	AT5G13090.1
	AT1G23000.1
	AT3G25760.1
	AT2G22200.1
	AT4G34650.1
	AT5G25910.1
	AT5G42440.1
	AT5G45440.1
	AT4G17905.1
	AT5G40390.1
	AT3G46650.1
	AT4G17615.1
	AT3G09080.1
	AT2G45650.1
	AT2G34670.2
	AT2G38790.1
	AT5G23910.1
	AT5G06980.4
	AT4G31710.1
	AT1G64810.2
	AT5G43020.1
	AT4G15140.1
	AT3G15550.1
	AT1G77890.3
	AT1G01720.1
	AT5G05140.1
	AT5G46910.1
	AT4G33300.1
	AT1G74055.1
	AT5G01370.1
	AT5G45280.2
	AT3G10720.2
	AT5G17680.1
	AT3G52120.2
	AT3G55950.1
	AT3G61930.1
	AT2G43320.2
	AT5G12970.1
	AT3G50260.1
	AT5G38280.1
	AT3G23890.1
	AT4G31860.2
	AT2G37420.1
	AT4G23800.1
	AT5G10100.2
	AT1G73510.1
	AT1G65240.1
	AT3G62150.1
	AT1G62540.1
	AT3G47580.1
	AT3G19580.2
	AT3G48350.1
	AT5G23940.1
	AT5G61600.1
	AT1G63100.1
	AT4G37970.1
	AT1G63860.1
	AT3G60260.4
	AT4G18197.1
	AT1G21430.1
	AT4G02800.1
	AT4G28085.2
	AT1G79360.1
	AT1G73500.1
	AT3G62070.1
	AT1G07130.1
	AT2G22300.1
	AT3G15760.1
	AT5G04080.2
	AT4G13390.1
	AT5G53750.1
	AT3G06070.1
	AT5G01520.1
	AT3G47570.1
	AT2G20900.4
	AT1G75960.1
	AT2G47730.1
	AT5G16360.1
	AT1G02720.2
	AT4G25670.1
	AT4G25672.1
	AT2G23100.1
	AT1G67920.1
	AT1G63820.1
	AT2G16900.2
	AT1G77390.1
	AT5G48655.2
	AT5G48655.1
	AT3G04210.1
	AT3G03270.1
	AT1G76650.1
	AT3G04630.1
	AT2G33740.1
	AT4G21650.1
	AT5G55090.1
	AT4G36110.1
	AT5G04080.1
	AT5G04760.1
	AT4G31840.1
	AT5G10830.1
	AT2G24681.1
	AT5G53592.1
	AT3G53530.1
	AT2G47060.2
	AT1G30320.1
	AT1G02340.1
	AT4G23670.1
	AT2G25690.1
	AT5G54130.2
	AT4G00750.1
	AT2G39330.1
	AT5G58620.1
	AT3G11600.1
	AT5G57150.2
	AT4G22780.1
	AT3G07360.1
	AT5G04480.1
	AT5G60930.1
	AT3G55660.1
	AT2G25060.1
	AT5G09870.1
	AT3G10300.5
	AT2G40400.2
	AT5G03870.1
	AT1G76180.1
	AT3G61640.1
	AT1G73010.1
	AT3G14590.2
	AT3G58770.1
	AT5G26200.1
	AT5G13880.1
	AT1G09360.1
	AT4G02950.1
	AT5G51920.1
	AT1G75860.1
	AT1G52410.2
	AT3G25250.1
	AT5G66400.1
	AT2G43410.2
	AT1G07000.1
	AT3G57860.1
	AT4G23560.1
	AT1G51440.1
	AT4G15430.2
	AT4G36105.1
	AT4G09000.2
	AT4G12790.4
	AT4G01030.1
	AT1G28290.1
	AT4G14930.1
	AT3G21790.1
	AT2G20960.1
	AT1G11960.1
	AT3G61430.2
	AT1G73300.1
	AT2G30820.1
	AT3G12580.1
	AT1G12580.1
	AT1G20070.1
	AT2G44490.1
	AT4G36120.1
	AT1G49870.1
	AT4G05520.1
	AT3G02640.1
	AT1G10400.1
	AT3G20150.1
	AT5G40360.1
	AT4G12005.1
	AT4G35110.2
	AT5G40030.1
	AT5G49480.1
	AT5G05790.1
	AT5G55520.2
	AT4G28140.1
	AT1G53170.1
	AT4G24960.2
	AT5G38130.1
	AT4G15700.1
	AT4G14330.1
	AT3G46110.2
	AT1G14710.2
	AT5G21030.1
	AT3G07350.1
	AT3G53650.1
	AT1G50560.1
	AT5G48530.1
	AT4G39320.1
	AT1G16630.1
	AT4G30110.1
	AT1G29120.3
	AT2G22190.1
	AT3G17860.1
	AT2G15960.1
	AT5G02020.1
	AT2G39510.1
	AT1G73620.1
	AT3G63530.2

## Sheet: Pollen (C24)
gene lists				From Venn Diagram
C10up	C60up	I10up	I60up	7 elements included exclusively in "C10up":	533 elements included exclusively in "C60up":	6 common elements in "C10up" and "C60up":	4 elements included exclusively in "I10up":	6 elements included exclusively in "I60up":	0 common elements in "I10up" and "I60up":	1 common element in "C60up" and "I10up":	0 common elements in "C10up", "C60up" and "I10up":	0 common elements in "C60up", "I10up" and "I60up":	1 common element in "C10up", "C60up", "I10up" and "I60up":	1 common element in "C10up" and "I10up":	9 common elements in "C60up" and "I60up":	0 common elements in "C10up", "I10up" and "I60up":	1 common element in "C10up", "C60up" and "I60up":	2 common elements in "C10up" and "I60up":
AT1G29920.1	AT3G52020.1	AT5G07120.1	AT1G62010.1	AT1G29920.1	AT4G18050.1	AT1G75490.1	AT5G58870.1	AT3G49725.1		AT2G17700.1			AT5G07120.1	AT5G62940.1	AT3G52020.1		AT5G66070.2	AT2G31130.1
AT1G75490.1	AT4G18050.1	AT5G58870.1	AT1G17080.1	AT1G77740.1	AT1G73066.1	AT3G59060.4	AT2G44900.1	AT3G59940.1							AT5G42260.1			AT1G62010.1
AT1G77740.1	AT5G42260.1	AT2G17700.1	AT2G31130.1	AT5G42760.1	AT3G16130.1	AT4G17370.1	AT4G38740.1	AT5G67420.1							AT5G62810.1
AT3G59060.4	AT1G73066.1	AT2G44900.1	AT3G49725.1	AT5G10490.3	AT2G28120.1	AT4G37180.2	AT1G10070.3	AT5G22920.1							AT2G47730.1
AT5G42760.1	AT3G16130.1	AT4G38740.1	AT5G04800.1	AT1G09760.1	AT2G25630.1	AT5G53460.2		AT2G45640.1							AT5G22250.1
AT2G31130.1	AT2G28120.1	AT1G10070.3	AT3G52020.1	AT1G05890.2	AT4G37740.1	AT5G62470.2		AT1G22710.1							AT3G19830.2
AT5G07120.1	AT2G25630.1	AT5G62940.1	AT3G19830.2	AT2G30290.2	AT4G25040.1										AT5G04800.1
AT1G62010.1	AT4G37740.1		AT3G59940.1		AT1G30860.1										AT1G17080.1
AT5G10490.3	AT4G25040.1		AT5G62810.1		AT1G09720.1										AT1G15100.1
AT4G17370.1	AT1G30860.1		AT1G15100.1		AT4G01925.1
AT4G37180.2	AT1G09720.1		AT5G22250.1		AT2G19045.1
AT1G09760.1	AT4G01925.1		AT5G07120.1		AT1G79360.1
AT5G53460.2	AT2G19045.1		AT5G42260.1		AT1G35110.1
AT1G05890.2	AT1G79360.1		AT5G67420.1		AT5G26100.1
AT5G62940.1	AT1G35110.1		AT2G47730.1		AT3G46230.1
AT5G62470.2	AT5G26100.1		AT5G22920.1		AT2G25070.1
AT5G66070.2	AT3G46230.1		AT2G45640.1		AT4G20260.2
AT2G30290.2	AT2G25070.1		AT1G22710.1		AT4G25940.1
	AT4G20260.2		AT5G66070.2		AT2G23148.1
	AT4G25940.1				AT2G05160.1
	AT2G23148.1				AT3G15860.1
	AT2G05160.1				AT1G52087.1
	AT3G15860.1				AT1G74450.1
	AT1G52087.1				AT4G16480.1
	AT1G74450.1				AT1G63180.1
	AT4G16480.1				AT2G35930.1
	AT1G63180.1				AT2G29550.1
	AT2G35930.1				AT5G20330.1
	AT2G29550.1				AT1G08790.1
	AT5G20330.1				AT3G18780.2
	AT1G08790.1				AT3G47800.1
	AT3G18780.2				AT5G02730.1
	AT3G47800.1				AT5G38200.1
	AT5G02730.1				AT2G40310.1
	AT5G38200.1				AT5G44640.1
	AT2G40310.1				AT4G21323.1
	AT5G44640.1				AT5G20710.1
	AT4G21323.1				AT3G54700.1
	AT5G20710.1				AT4G15415.1
	AT3G54700.1				AT4G08670.1
	AT4G15415.1				AT1G63740.1
	AT4G08670.1				AT4G18890.1
	AT1G63740.1				AT4G38390.1
	AT4G18890.1				AT1G67360.1
	AT4G38390.1				AT2G35740.1
	AT1G67360.1				AT5G28970.1
	AT2G35740.1				AT1G58440.1
	AT5G28970.1				AT2G32785.1
	AT1G58440.1				AT5G63170.1
	AT2G32785.1				AT5G47390.1
	AT5G63170.1				AT1G21866.1
	AT5G47390.1				AT5G17620.1
	AT1G21866.1				AT1G71380.1
	AT5G17620.1				AT1G29230.1
	AT1G71380.1				AT1G12320.1
	AT1G29230.1				AT5G20310.1
	AT1G12320.1				AT2G31910.1
	AT5G20310.1				AT3G10300.3
	AT2G31910.1				AT1G64800.1
	AT3G10300.3				AT3G46220.1
	AT1G64800.1				AT1G66245.1
	AT3G46220.1				AT1G58248.1
	AT1G66245.1				AT1G63500.1
	AT1G58248.1				AT1G69840.3
	AT1G63500.1				AT1G69840.2
	AT1G69840.3				AT1G77680.1
	AT1G69840.2				AT5G49190.1
	AT1G77680.1				AT1G72620.1
	AT5G49190.1				AT1G34060.1
	AT1G72620.1				AT1G69840.6
	AT1G34060.1				AT1G69840.4
	AT1G69840.6				AT1G05000.1
	AT1G69840.4				AT2G24460.1
	AT1G05000.1				AT1G69840.1
	AT2G24460.1				AT3G61640.1
	AT1G69840.1				AT5G41750.1
	AT3G61640.1				AT4G12980.1
	AT5G41750.1				AT5G10520.1
	AT4G12980.1				AT5G24030.1
	AT5G10520.1				AT1G64760.2
	AT5G24030.1				AT3G23820.1
	AT1G64760.2				AT5G08480.2
	AT3G23820.1				AT4G16940.1
	AT5G08480.2				AT4G28485.1
	AT4G16940.1				AT2G16280.1
	AT4G28485.1				AT2G20670.1
	AT2G16280.1				AT1G35115.1
	AT2G20670.1				AT4G14290.1
	AT1G35115.1				AT5G03210.1
	AT4G14290.1				AT3G19930.1
	AT5G03210.1				AT2G23970.1
	AT3G19930.1				AT3G44930.1
	AT2G23970.1				AT3G19680.1
	AT3G44930.1				AT1G60625.1
	AT3G19680.1				AT3G24220.1
	AT1G60625.1				AT3G10930.1
	AT3G24220.1				AT5G03620.1
	AT3G10930.1				AT1G33020.1
	AT5G03620.1				AT5G26250.1
	AT5G62810.1				AT3G49845.1
	AT1G33020.1				AT3G28210.1
	AT5G26250.1				AT4G16470.1
	AT3G49845.1				AT3G19610.1
	AT3G28210.1				AT3G42850.1
	AT4G16470.1				AT2G01920.1
	AT3G19610.1				AT5G01810.1
	AT3G42850.1				AT3G25030.2
	AT2G01920.1				AT5G56870.1
	AT5G01810.1				AT1G15040.1
	AT3G25030.2				AT1G20550.1
	AT5G56870.1				AT5G45100.1
	AT1G15040.1				AT5G26673.1
	AT1G20550.1				AT2G38920.1
	AT5G45100.1				AT2G17650.1
	AT5G26673.1				AT3G20660.1
	AT2G38920.1				AT5G17850.1
	AT2G17650.1				AT2G19320.1
	AT5G66070.2				AT1G52940.1
	AT3G20660.1				AT5G20300.2
	AT5G17850.1				AT4G30410.2
	AT2G19320.1				AT1G06540.1
	AT1G52940.1				AT1G80400.1
	AT5G20300.2				AT2G11480.1
	AT4G30410.2				AT2G35650.1
	AT1G06540.1				AT2G16130.1
	AT1G80400.1				AT4G33180.1
	AT2G11480.1				AT1G12780.1
	AT2G35650.1				AT5G10280.1
	AT2G16130.1				AT5G04040.1
	AT4G33180.1				AT5G45700.1
	AT1G12780.1				AT1G21400.1
	AT5G10280.1				AT3G23750.1
	AT5G04040.1				AT4G18070.4
	AT4G37180.2				AT4G18070.1
	AT5G45700.1				AT3G43810.1
	AT1G75490.1				AT5G55020.1
	AT1G21400.1				AT5G26720.1
	AT3G23750.1				AT1G01550.2
	AT4G18070.4				AT5G41750.2
	AT4G18070.1				AT1G73130.1
	AT3G43810.1				AT3G63180.2
	AT5G55020.1				AT1G02610.1
	AT5G26720.1				AT5G20300.1
	AT1G01550.2				AT4G22620.1
	AT5G41750.2				AT2G28170.1
	AT2G47730.1				AT1G09070.1
	AT1G73130.1				AT5G18920.1
	AT3G63180.2				AT2G47480.1
	AT1G02610.1				AT1G75920.2
	AT5G20300.1				AT3G06370.1
	AT4G22620.1				AT5G45650.1
	AT2G28170.1				AT1G12240.1
	AT1G09070.1				AT3G44170.1
	AT5G18920.1				AT5G57030.1
	AT2G47480.1				AT1G01550.1
	AT1G75920.2				AT4G30670.1
	AT3G06370.1				AT5G09890.1
	AT5G45650.1				AT1G72450.1
	AT1G12240.1				AT2G20800.1
	AT3G44170.1				AT1G12750.3
	AT5G57030.1				AT5G24600.1
	AT1G01550.1				AT2G03580.1
	AT4G30670.1				AT2G43330.1
	AT5G09890.1				AT4G22820.1
	AT1G72450.1				AT1G66220.1
	AT2G20800.1				AT3G60260.3
	AT1G12750.3				AT3G23870.1
	AT5G24600.1				AT5G66330.1
	AT2G03580.1				AT2G44450.1
	AT2G43330.1				AT5G50400.1
	AT4G22820.1				AT2G44690.1
	AT1G66220.1				AT5G35390.1
	AT3G60260.3				AT4G31000.1
	AT3G23870.1				AT5G35380.1
	AT5G66330.1				AT5G66230.2
	AT2G44450.1				AT1G56580.1
	AT5G50400.1				AT1G02550.1
	AT2G44690.1				AT4G20260.3
	AT5G35390.1				AT3G46440.2
	AT4G31000.1				AT1G50890.1
	AT5G35380.1				AT2G36310.1
	AT5G66230.2				AT2G02000.1
	AT1G56580.1				AT2G39900.1
	AT1G02550.1				AT1G62440.1
	AT4G20260.3				AT3G04530.1
	AT3G46440.2				AT5G63490.1
	AT1G50890.1				AT1G69840.7
	AT2G36310.1				AT5G20300.3
	AT2G02000.1				AT1G74830.1
	AT2G39900.1				AT3G27140.1
	AT1G62440.1				AT4G25480.1
	AT3G04530.1				AT2G35230.1
	AT5G63490.1				AT3G49530.1
	AT1G69840.7				AT2G20790.1
	AT5G20300.3				AT1G12150.1
	AT1G74830.1				AT5G40700.1
	AT3G27140.1				AT4G24810.1
	AT4G25480.1				AT2G11810.1
	AT2G35230.1				AT5G10695.1
	AT3G49530.1				AT4G13190.1
	AT3G59060.4				AT1G14755.1
	AT2G20790.1				AT2G05280.1
	AT1G12150.1				AT5G20150.1
	AT5G40700.1				AT4G26870.1
	AT4G24810.1				AT1G09575.1
	AT2G11810.1				AT3G51320.1
	AT5G10695.1				AT5G66210.3
	AT4G13190.1				AT3G20935.1
	AT1G14755.1				AT4G26930.1
	AT2G05280.1				AT3G55980.1
	AT5G20150.1				AT2G34790.1
	AT4G26870.1				AT5G45710.2
	AT1G09575.1				AT1G74750.1
	AT3G51320.1				AT1G29010.1
	AT5G66210.3				AT4G35450.2
	AT3G20935.1				AT4G31370.1
	AT4G26930.1				AT1G05000.2
	AT3G55980.1				AT2G18730.1
	AT2G34790.1				AT5G19590.1
	AT5G45710.2				AT4G01910.1
	AT1G74750.1				AT3G21880.1
	AT1G29010.1				AT1G42697.1
	AT4G35450.2				AT4G37220.1
	AT4G31370.1				AT5G25320.1
	AT1G05000.2				AT2G16120.1
	AT2G18730.1				AT1G18510.1
	AT5G19590.1				AT1G21870.1
	AT4G01910.1				AT3G60580.1
	AT3G21880.1				AT1G08570.1
	AT1G42697.1				AT4G24570.1
	AT4G37220.1				AT5G28173.1
	AT5G25320.1				AT3G45960.1
	AT2G16120.1				AT4G35450.3
	AT1G18510.1				AT5G40700.2
	AT1G21870.1				AT4G32600.1
	AT3G60580.1				AT5G65630.1
	AT1G08570.1				AT2G22870.1
	AT4G24570.1				AT4G13800.1
	AT5G28173.1				AT5G26050.1
	AT3G45960.1				AT2G07020.1
	AT4G35450.3				AT1G75920.4
	AT5G40700.2				AT3G22570.1
	AT5G62470.2				AT4G15415.2
	AT4G32600.1				AT3G63180.1
	AT5G65630.1				AT5G54000.1
	AT2G22870.1				AT5G04760.1
	AT4G13800.1				AT4G34600.1
	AT5G26050.1				AT5G66650.1
	AT2G07020.1				AT5G06930.1
	AT1G75920.4				AT3G25600.1
	AT3G22570.1				AT3G21650.1
	AT4G15415.2				AT5G37230.1
	AT3G63180.1				AT1G34065.1
	AT5G54000.1				AT4G37640.1
	AT5G04760.1				AT5G38450.1
	AT4G34600.1				AT1G69840.5
	AT5G66650.1				AT3G45240.1
	AT5G06930.1				AT3G62770.3
	AT3G25600.1				AT2G32450.1
	AT3G21650.1				AT4G23520.1
	AT5G37230.1				AT5G42350.1
	AT5G07120.1				AT5G51105.1
	AT1G34065.1				AT4G37720.1
	AT4G37640.1				AT1G71280.1
	AT5G38450.1				AT2G43280.1
	AT1G69840.5				AT2G22500.1
	AT3G45240.1				AT5G64400.2
	AT3G62770.3				AT5G54720.1
	AT2G32450.1				AT3G62010.2
	AT4G23520.1				AT4G24050.1
	AT5G42350.1				AT2G04770.1
	AT5G51105.1				AT2G05050.1
	AT4G37720.1				AT1G56660.1
	AT1G71280.1				AT1G35112.1
	AT2G43280.1				AT1G13960.2
	AT2G22500.1				AT5G40700.3
	AT5G64400.2				AT1G66570.3
	AT5G54720.1				AT4G08360.1
	AT3G62010.2				AT4G33920.1
	AT4G24050.1				AT3G48110.1
	AT2G04770.1				AT1G76900.2
	AT2G05050.1				AT2G35660.2
	AT1G56660.1				AT3G62720.2
	AT1G35112.1				AT2G44920.2
	AT1G13960.2				AT1G33270.2
	AT5G40700.3				AT4G37180.1
	AT1G66570.3				AT2G04220.1
	AT4G08360.1				AT5G01470.1
	AT4G33920.1				AT5G15900.1
	AT3G48110.1				AT3G44920.1
	AT1G76900.2				AT1G35035.1
	AT2G35660.2				AT2G38760.1
	AT3G62720.2				AT2G30070.1
	AT2G44920.2				AT4G23060.1
	AT1G33270.2				AT3G19940.1
	AT4G37180.1				AT5G49480.1
	AT2G04220.1				AT2G45570.1
	AT5G01470.1				AT2G30630.1
	AT5G15900.1				AT3G25490.1
	AT3G44920.1				AT4G05320.5
	AT1G35035.1				AT2G26640.1
	AT2G38760.1				AT5G18636.1
	AT2G30070.1				AT5G21170.2
	AT4G23060.1				AT2G44270.1
	AT3G19940.1				AT3G05975.1
	AT5G49480.1				AT5G65110.1
	AT2G45570.1				AT1G22530.1
	AT2G30630.1				AT4G21326.1
	AT3G25490.1				AT1G27620.1
	AT4G05320.5				AT2G39435.1
	AT2G26640.1				AT5G34828.1
	AT5G18636.1				AT1G63810.1
	AT5G21170.2				AT1G72980.1
	AT2G44270.1				AT5G54100.1
	AT3G05975.1				AT3G13850.1
	AT5G65110.1				AT4G31000.2
	AT1G22530.1				AT1G52280.1
	AT4G21326.1				AT5G59940.1
	AT1G27620.1				AT3G17630.1
	AT2G39435.1				AT5G10100.1
	AT5G34828.1				AT2G01275.2
	AT1G63810.1				AT1G35030.1
	AT1G72980.1				AT5G11940.1
	AT5G54100.1				AT5G56030.1
	AT3G13850.1				AT5G23680.1
	AT4G31000.2				AT1G04000.1
	AT1G52280.1				AT5G42890.1
	AT5G22250.1				AT1G60815.1
	AT5G59940.1				AT1G10150.1
	AT3G17630.1				AT3G49400.2
	AT5G10100.1				AT5G51630.3
	AT2G01275.2				AT1G21835.1
	AT1G35030.1				AT5G59170.1
	AT5G11940.1				AT5G37270.1
	AT5G56030.1				AT1G59650.1
	AT5G23680.1				AT4G28700.1
	AT1G04000.1				AT5G09876.1
	AT5G42890.1				AT1G53910.1
	AT1G60815.1				AT2G35710.1
	AT1G10150.1				AT1G08800.1
	AT3G49400.2				AT4G02890.2
	AT2G17700.1				AT5G37820.1
	AT5G51630.3				AT1G19940.1
	AT1G21835.1				AT2G11170.1
	AT5G59170.1				AT5G42360.1
	AT5G37270.1				AT2G26120.1
	AT1G59650.1				AT5G24600.2
	AT4G28700.1				AT5G39390.1
	AT5G09876.1				AT3G52340.2
	AT1G53910.1				AT1G20380.1
	AT2G35710.1				AT4G18070.3
	AT1G08800.1				AT2G23360.1
	AT4G02890.2				AT3G12590.1
	AT5G37820.1				AT5G11740.1
	AT3G19830.2				AT3G26840.1
	AT1G19940.1				AT3G19180.1
	AT2G11170.1				AT3G49880.1
	AT5G42360.1				AT1G01630.1
	AT2G26120.1				AT4G20260.1
	AT5G24600.2				AT2G20300.1
	AT5G39390.1				AT3G27540.1
	AT3G52340.2				AT5G45750.1
	AT1G20380.1				AT1G02700.1
	AT4G18070.3				AT3G46440.1
	AT2G23360.1				AT5G30870.1
	AT3G12590.1				AT1G02380.1
	AT5G11740.1				AT5G06755.1
	AT3G26840.1				AT4G23270.1
	AT3G19180.1				AT1G68630.1
	AT3G49880.1				AT4G26440.1
	AT1G01630.1				AT5G64130.3
	AT5G04800.1				AT2G20780.1
	AT4G20260.1				AT2G47680.1
	AT2G20300.1				AT2G36590.1
	AT3G27540.1				AT3G09310.1
	AT5G45750.1				AT1G07135.1
	AT1G02700.1				AT5G01480.1
	AT3G46440.1				AT4G24810.2
	AT5G30870.1				AT3G32130.1
	AT1G02380.1				AT5G49448.1
	AT5G06755.1				AT5G49450.1
	AT4G23270.1				AT1G12140.1
	AT1G68630.1				AT1G72680.1
	AT4G26440.1				AT4G38370.1
	AT5G64130.3				AT1G32170.1
	AT2G20780.1				AT1G64760.1
	AT2G47680.1				AT4G28050.1
	AT2G36590.1				AT1G21150.1
	AT3G09310.1				AT5G10890.1
	AT1G07135.1				AT3G13530.1
	AT5G01480.1				AT5G53350.1
	AT4G24810.2				AT2G18670.1
	AT3G32130.1				AT3G20940.1
	AT5G49448.1				AT3G48580.1
	AT5G49450.1				AT3G15770.1
	AT1G12140.1				AT4G32930.1
	AT1G72680.1				AT1G21695.1
	AT4G38370.1				AT5G63130.1
	AT1G32170.1				AT2G01450.2
	AT1G64760.1				AT5G07450.1
	AT4G28050.1				AT5G05700.1
	AT1G21150.1				AT1G06450.1
	AT5G10890.1				AT3G15870.1
	AT3G13530.1				AT5G19400.1
	AT5G53350.1				AT1G74330.2
	AT2G18670.1				AT3G25230.1
	AT3G20940.1				AT3G62420.1
	AT3G48580.1				AT3G62422.1
	AT3G15770.1				AT4G08405.1
	AT4G32930.1				AT3G55940.1
	AT1G21695.1				AT4G29440.2
	AT5G63130.1				AT2G16960.2
	AT2G01450.2				AT1G11380.1
	AT5G07450.1				AT4G10767.1
	AT5G05700.1				AT1G61890.1
	AT1G06450.1				AT3G11780.1
	AT3G15870.1				AT2G26570.1
	AT5G19400.1				AT1G08120.1
	AT1G74330.2				AT2G37540.1
	AT3G25230.1				AT3G01650.1
	AT3G62420.1				AT1G67855.1
	AT3G62422.1				AT3G05430.1
	AT4G08405.1				AT3G54230.2
	AT3G55940.1				AT5G45100.2
	AT4G29440.2				AT5G04280.1
	AT2G16960.2				AT3G44630.3
	AT1G11380.1				AT4G20980.1
	AT4G10767.1				AT5G06530.3
	AT1G61890.1				AT4G26750.1
	AT3G11780.1				AT3G06500.1
	AT2G26570.1				AT1G51700.1
	AT1G08120.1				AT2G35710.3
	AT2G37540.1				AT3G55500.1
	AT3G01650.1				AT1G79560.1
	AT1G67855.1				AT4G05550.1
	AT3G05430.1				AT2G42010.1
	AT3G54230.2				AT4G15300.1
	AT5G45100.2				AT3G53560.1
	AT5G04280.1				AT5G59720.1
	AT3G44630.3				AT4G08940.1
	AT4G20980.1				AT2G26530.1
	AT5G06530.3				AT5G19040.1
	AT4G26750.1				AT1G16970.1
	AT3G06500.1				AT4G23050.1
	AT1G51700.1				AT1G22620.1
	AT2G35710.3				AT4G13420.1
	AT3G55500.1				AT1G05894.1
	AT1G79560.1				AT3G03270.1
	AT4G05550.1				AT1G32410.3
	AT2G42010.1				AT3G45240.2
	AT4G15300.1				AT3G45242.1
	AT3G53560.1				AT3G59310.2
	AT5G59720.1				AT3G55860.1
	AT4G08940.1				AT5G58080.1
	AT1G17080.1				AT2G14670.1
	AT2G26530.1				AT1G52240.2
	AT5G19040.1				AT1G74510.2
	AT4G17370.1				AT2G25460.1
	AT1G16970.1				AT5G03380.1
	AT4G23050.1				AT1G72940.1
	AT1G22620.1				AT3G19510.1
	AT4G13420.1				AT2G24680.1
	AT1G05894.1				AT2G38440.1
	AT3G03270.1				AT5G06300.1
	AT1G32410.3				AT3G18780.1
	AT3G45240.2				AT4G14280.1
	AT3G45242.1				AT3G05560.1
	AT3G59310.2				AT1G70390.1
	AT3G55860.1				AT3G52190.1
	AT5G58080.1				AT3G21070.1
	AT2G14670.1				AT5G04390.1
	AT1G52240.2				AT1G34910.1
	AT1G74510.2				AT4G11820.2
	AT2G25460.1				AT3G20050.1
	AT5G03380.1				AT5G47360.1
	AT1G72940.1				AT1G75440.1
	AT3G19510.1				AT3G13590.1
	AT2G24680.1				AT4G28290.1
	AT2G38440.1				AT4G25120.1
	AT5G06300.1				AT1G66980.1
	AT3G18780.1				AT1G70440.1
	AT4G14280.1				AT1G07725.1
	AT1G15100.1				AT1G78970.2
	AT3G05560.1				AT2G24240.1
	AT1G70390.1				AT4G05050.1
	AT3G52190.1				AT5G24660.1
	AT5G53460.2				AT5G23530.1
	AT3G21070.1				AT3G26510.5
	AT5G04390.1				AT4G02020.1
	AT1G34910.1				AT3G24550.1
	AT4G11820.2				AT4G30780.1
	AT3G20050.1				AT1G24150.1
	AT5G47360.1				AT3G10300.1
	AT1G75440.1				AT3G53010.1
	AT3G13590.1				AT5G11970.1
	AT4G28290.1				AT2G20900.4
	AT4G25120.1				AT4G15030.1
	AT1G66980.1				AT1G76440.1
	AT1G70440.1				AT1G52980.1
	AT1G07725.1				AT3G29230.1
	AT1G78970.2				AT5G13030.1
	AT2G24240.1				AT1G58520.2
	AT4G05050.1				AT3G18820.1
	AT5G24660.1				AT5G48270.1
	AT5G23530.1				AT3G44910.1
	AT3G26510.5				AT3G54620.2
	AT4G02020.1				AT2G16900.3
	AT3G24550.1				AT1G13370.1
	AT4G30780.1				AT2G18710.1
	AT1G24150.1				AT3G61070.3
	AT3G10300.1				AT1G56600.1
	AT3G53010.1				AT5G61790.1
	AT5G11970.1				AT3G28160.1
	AT2G20900.4				AT1G02310.1
	AT4G15030.1				AT3G52060.1
	AT1G76440.1				AT1G09932.2
	AT1G52980.1				AT3G48160.1
	AT3G29230.1				AT1G55928.1
	AT5G13030.1				AT1G17830.1
	AT1G58520.2				AT1G75450.1
	AT3G18820.1				AT3G63340.2
	AT5G48270.1				AT2G38940.1
	AT3G44910.1				AT1G43630.1
	AT3G54620.2				AT4G33150.2
	AT2G16900.3				AT4G17480.1
	AT1G13370.1				AT2G41960.1
	AT2G18710.1				AT2G44770.1
	AT3G61070.3				AT2G25650.1
	AT1G56600.1				AT1G01020.2
	AT5G61790.1				AT3G24790.1
	AT3G28160.1				AT3G21670.1
	AT1G02310.1				AT1G75780.1
	AT3G52060.1				AT1G24120.1
	AT1G09932.2
	AT3G48160.1
	AT1G55928.1
	AT1G17830.1
	AT1G75450.1
	AT3G63340.2
	AT2G38940.1
	AT1G43630.1
	AT4G33150.2
	AT4G17480.1
	AT2G41960.1
	AT2G44770.1
	AT2G25650.1
	AT1G01020.2
	AT3G24790.1
	AT3G21670.1
	AT1G75780.1
	AT1G24120.1
