# Supplementary material for: The molecular signatures of compatible and incompatible pollination in Arabidopsis
Source: BMC Genomics. 2021 Apr 14;22:268. doi: 10.1186/s12864-021-07503-7 (PMC8048354; doi:10.1186/s12864-021-07503-7)
Supplement: Supplementary file 6 — Additional file 6: Table S8. GO term enrichment of genes induced after pollination in stigma [file 12864_2021_7503_MOESM6_ESM.xlsx]

## Sheet: Info
GO term enrichment of genes induced after pollination in stigma
Procedure of the analysis
1. Take genes that were exclusively upregulated in stigma after incompatible (104 + 4=108) and compatible (158 + 163 + 623=944) pollination (from Venn Diagram, Fig. 4b)
2. Remove the number after "." corresponding to splicing variants
3. Go to "Gene Ontology Consortium" http://www.geneontology.org/
4. Enrichment analysis > put the gene lists from step 2. in the box > select "biological process" > select " Arabidopsis thaliana" > Submit
FDR < 0.05

## Sheet: Stigma_IncompatibleUP
Analysis Type:	PANTHER Overrepresentation Test (Released 20171205)
Annotation Version and Release Date:	GO Ontology database Released 2018-06-01
Analyzed List:	analysed list (Arabidopsis thaliana)
Reference List:	Arabidopsis thaliana (all genes in database)
Test Type:	FISHER
GO biological process complete	Arabidopsis thaliana - REFLIST (27502)	analysed list (106)	analysed list (expected)	analysed list (over/under)	analysed list (fold Enrichment)	analysed list (raw P-value)	analysed list (FDR)
water transport (GO:0006833)	20	4	.08	+	51.89	2.06E-06	1.21E-02
fluid transport (GO:0042044)	20	4	.08	+	51.89	2.06E-06	6.06E-03
response to abscisic acid (GO:0009737)	568	11	2.19	+	5.02	1.44E-05	1.42E-02
response to alcohol (GO:0097305)	572	11	2.20	+	4.99	1.54E-05	1.30E-02
response to lipid (GO:0033993)	779	12	3.00	+	4.00	5.28E-05	3.89E-02
response to acid chemical (GO:0001101)	1178	16	4.54	+	3.52	1.28E-05	1.89E-02
response to abiotic stimulus (GO:0009628)	2070	23	7.98	+	2.88	3.63E-06	7.14E-03
response to stress (GO:0006950)	3581	29	13.80	+	2.10	7.37E-05	4.83E-02
response to stimulus (GO:0050896)	6353	45	24.49	+	1.84	1.32E-05	1.56E-02

## Sheet: Stigma_CompatibleUP
Analysis Type:	PANTHER Overrepresentation Test (Released 20171205)
Annotation Version and Release Date:	GO Ontology database Released 2018-02-02
Analyzed List:	analysed list (Arabidopsis thaliana)
Reference List:	Arabidopsis thaliana (all genes in database)
Test Type:	FISHER
GO biological process complete	Arabidopsis thaliana - REFLIST (27502)	analysed list (892)	analysed list (expected)	analysed list (over/under)	analysed list (fold Enrichment)	analysed list (raw P-value)	analysed list (FDR)
protein autoubiquitination (GO:0051865)	13	5	.42	+	11.86	1.84E-04	1.15E-02
regulation of DNA binding transcription factor activity (GO:0051090)	11	4	.36	+	11.21	1.00E-03	4.61E-02
defense response to insect (GO:0002213)	17	6	.55	+	10.88	6.03E-05	3.97E-03
response to chitin (GO:0010200)	132	44	4.28	+	10.28	3.47E-27	1.92E-23
response to organonitrogen compound (GO:0010243)	190	46	6.16	+	7.46	1.97E-23	3.63E-20
regulation of jasmonic acid mediated signaling pathway (GO:2000022)	28	6	.91	+	6.61	5.99E-04	3.07E-02
response to molecule of bacterial origin (GO:0002237)	31	6	1.01	+	5.97	9.55E-04	4.48E-02
microtubule-based movement (GO:0007018)	32	6	1.04	+	5.78	1.10E-03	4.93E-02
stress-activated protein kinase signaling cascade (GO:0031098)	32	6	1.04	+	5.78	1.10E-03	4.89E-02
plant-type hypersensitive response (GO:0009626)	67	11	2.17	+	5.06	3.15E-05	2.27E-03
host programmed cell death induced by symbiont (GO:0034050)	68	11	2.21	+	4.99	3.56E-05	2.52E-03
response to nitrogen compound (GO:1901698)	297	46	9.63	+	4.78	1.12E-16	5.14E-14
response to drug (GO:0042493)	529	71	17.16	+	4.14	6.67E-22	9.22E-19
response to wounding (GO:0009611)	212	26	6.88	+	3.78	3.96E-08	5.22E-06
regulation of mitotic cell cycle (GO:0007346)	91	11	2.95	+	3.73	3.65E-04	1.98E-02
programmed cell death (GO:0012501)	95	11	3.08	+	3.57	5.09E-04	2.66E-02
ethylene-activated signaling pathway (GO:0009873)	174	20	5.64	+	3.54	3.52E-06	3.14E-04
phosphorelay signal transduction system (GO:0000160)	214	23	6.94	+	3.31	1.91E-06	1.89E-04
response to jasmonic acid (GO:0009753)	211	22	6.84	+	3.21	4.97E-06	3.98E-04
S-glycoside metabolic process (GO:0016143)	116	12	3.76	+	3.19	7.27E-04	3.62E-02	top20
glucosinolate metabolic process (GO:0019760)	116	12	3.76	+	3.19	7.27E-04	3.59E-02
glycosinolate metabolic process (GO:0019757)	116	12	3.76	+	3.19	7.27E-04	3.56E-02
cellular response to ethylene stimulus (GO:0071369)	195	20	6.32	+	3.16	1.64E-05	1.24E-03
abscisic acid-activated signaling pathway (GO:0009738)	205	21	6.65	+	3.16	1.04E-05	8.18E-04
immune system process (GO:0002376)	320	32	10.38	+	3.08	9.17E-08	1.10E-05
response to ethylene (GO:0009723)	297	29	9.63	+	3.01	5.71E-07	6.45E-05
cell surface receptor signaling pathway (GO:0007166)	217	21	7.04	+	2.98	2.27E-05	1.67E-03
cell division (GO:0051301)	300	29	9.73	+	2.98	6.90E-07	7.63E-05
cellular response to abscisic acid stimulus (GO:0071215)	228	22	7.39	+	2.98	1.52E-05	1.19E-03
cellular response to alcohol (GO:0097306)	228	22	7.39	+	2.98	1.52E-05	1.17E-03
innate immune response (GO:0045087)	273	26	8.85	+	2.94	3.29E-06	2.99E-04
regulation of cell cycle (GO:0051726)	214	20	6.94	+	2.88	5.52E-05	3.68E-03
immune response (GO:0006955)	279	26	9.05	+	2.87	4.73E-06	3.84E-04
hormone biosynthetic process (GO:0042446)	184	16	5.97	+	2.68	6.17E-04	3.10E-02
regulation of signal transduction (GO:0009966)	241	20	7.82	+	2.56	2.43E-04	1.45E-02
response to water (GO:0009415)	338	28	10.96	+	2.55	2.37E-05	1.72E-03
response to bacterium (GO:0009617)	425	35	13.78	+	2.54	2.00E-06	1.95E-04
response to water deprivation (GO:0009414)	329	27	10.67	+	2.53	3.68E-05	2.55E-03
defense response (GO:0006952)	1407	115	45.63	+	2.52	2.07E-18	1.04E-15
regulation of signaling (GO:0023051)	245	20	7.95	+	2.52	2.97E-04	1.69E-02
regulation of cell communication (GO:0010646)	248	20	8.04	+	2.49	5.28E-04	2.73E-02
regulation of defense response (GO:0031347)	225	18	7.30	+	2.47	1.14E-03	5.00E-02
response to oxygen-containing compound (GO:1901700)	1506	120	48.85	+	2.46	2.01E-18	1.11E-15
defense response to bacterium (GO:0042742)	331	26	10.74	+	2.42	8.21E-05	5.28E-03
hormone-mediated signaling pathway (GO:0009755)	746	58	24.20	+	2.40	6.47E-09	1.32E-06
intracellular signal transduction (GO:0035556)	505	39	16.38	+	2.38	2.29E-06	2.18E-04
response to organic substance (GO:0010033)	1947	149	63.15	+	2.36	3.80E-21	3.51E-18
response to abscisic acid (GO:0009737)	549	42	17.81	+	2.36	1.04E-06	1.08E-04
response to alcohol (GO:0097305)	553	42	17.94	+	2.34	1.20E-06	1.21E-04
signal transduction (GO:0007165)	1625	120	52.71	+	2.28	4.52E-16	1.92E-13
cellular response to endogenous stimulus (GO:0071495)	846	62	27.44	+	2.26	1.71E-08	2.49E-06
cellular response to hormone stimulus (GO:0032870)	838	61	27.18	+	2.24	2.60E-08	3.59E-06
signaling (GO:0023052)	1655	120	53.68	+	2.24	1.55E-15	5.72E-13
response to acid chemical (GO:0001101)	1148	81	37.23	+	2.18	4.75E-10	1.31E-07
cellular response to acid chemical (GO:0071229)	429	30	13.91	+	2.16	1.97E-04	1.21E-02
cellular response to organic substance (GO:0071310)	940	65	30.49	+	2.13	5.22E-08	6.56E-06
response to endogenous stimulus (GO:0009719)	1680	114	54.49	+	2.09	6.43E-13	2.09E-10
response to hormone (GO:0009725)	1672	113	54.23	+	2.08	9.98E-13	3.07E-10
cell communication (GO:0007154)	1888	126	61.24	+	2.06	1.18E-13	4.09E-11
cellular response to chemical stimulus (GO:0070887)	1099	73	35.64	+	2.05	2.84E-08	3.83E-06
protein phosphorylation (GO:0006468)	783	52	25.40	+	2.05	4.04E-06	3.55E-04
response to chemical (GO:0042221)	2762	180	89.58	+	2.01	1.32E-18	8.10E-16
regulation of response to stimulus (GO:0048583)	584	38	18.94	+	2.01	1.03E-04	6.47E-03
response to salt stress (GO:0009651)	545	35	17.68	+	1.98	2.55E-04	1.50E-02
response to lipid (GO:0033993)	748	46	24.26	+	1.90	7.40E-05	4.81E-03
cellular response to oxygen-containing compound (GO:1901701)	578	35	18.75	+	1.87	8.95E-04	4.23E-02
response to temperature stimulus (GO:0009266)	545	33	17.68	+	1.87	1.02E-03	4.65E-02
response to osmotic stress (GO:0006970)	618	37	20.04	+	1.85	6.07E-04	3.08E-02
response to other organism (GO:0051707)	1155	69	37.46	+	1.84	3.18E-06	2.98E-04
response to external biotic stimulus (GO:0043207)	1157	69	37.53	+	1.84	3.27E-06	3.01E-04
response to stress (GO:0006950)	3283	194	106.48	+	1.82	5.95E-16	2.35E-13
nucleic acid-templated transcription (GO:0097659)	1780	105	57.73	+	1.82	1.01E-08	1.87E-06
transcription, DNA-templated (GO:0006351)	1780	105	57.73	+	1.82	1.01E-08	1.80E-06
RNA biosynthetic process (GO:0032774)	1783	105	57.83	+	1.82	1.06E-08	1.83E-06
cellular response to stimulus (GO:0051716)	2466	145	79.98	+	1.81	1.14E-11	3.32E-09
response to biotic stimulus (GO:0009607)	1195	70	38.76	+	1.81	4.72E-06	3.90E-04
regulation of cellular process (GO:0050794)	4465	260	144.82	+	1.80	3.60E-21	3.99E-18
response to abiotic stimulus (GO:0009628)	1954	112	63.38	+	1.77	1.33E-08	2.11E-06
response to stimulus (GO:0050896)	5805	329	188.28	+	1.75	4.38E-26	1.21E-22
regulation of transcription, DNA-templated (GO:0006355)	2307	129	74.83	+	1.72	4.01E-09	9.65E-07
regulation of RNA biosynthetic process (GO:2001141)	2309	129	74.89	+	1.72	4.10E-09	9.44E-07
regulation of nucleic acid-templated transcription (GO:1903506)	2309	129	74.89	+	1.72	4.10E-09	9.06E-07
response to inorganic substance (GO:0010035)	900	50	29.19	+	1.71	4.17E-04	2.24E-02
regulation of biological process (GO:0050789)	4949	274	160.52	+	1.71	1.98E-19	1.37E-16
response to external stimulus (GO:0009605)	1520	84	49.30	+	1.70	4.27E-06	3.63E-04
regulation of RNA metabolic process (GO:0051252)	2350	129	76.22	+	1.69	1.13E-08	1.89E-06
nucleobase-containing compound biosynthetic process (GO:0034654)	1992	109	64.61	+	1.69	2.28E-07	2.69E-05
biological regulation (GO:0065007)	5517	300	178.94	+	1.68	1.52E-20	1.20E-17
regulation of cellular macromolecule biosynthetic process (GO:2000112)	2457	133	79.69	+	1.67	1.53E-08	2.36E-06
regulation of nitrogen compound metabolic process (GO:0051171)	2686	145	87.12	+	1.66	3.74E-09	9.40E-07
regulation of macromolecule biosynthetic process (GO:0010556)	2467	133	80.01	+	1.66	1.69E-08	2.52E-06
regulation of cellular biosynthetic process (GO:0031326)	2542	137	82.45	+	1.66	1.28E-08	2.07E-06
regulation of biological quality (GO:0065008)	1096	59	35.55	+	1.66	2.71E-04	1.58E-02
regulation of nucleobase-containing compound metabolic process (GO:0019219)	2401	129	77.87	+	1.66	4.36E-08	5.60E-06
regulation of gene expression (GO:0010468)	2625	141	85.14	+	1.66	7.49E-09	1.48E-06
phosphorylation (GO:0016310)	1083	58	35.13	+	1.65	3.50E-04	1.91E-02
regulation of biosynthetic process (GO:0009889)	2564	137	83.16	+	1.65	2.04E-08	2.89E-06
regulation of macromolecule metabolic process (GO:0060255)	2830	150	91.79	+	1.63	6.05E-09	1.29E-06
aromatic compound biosynthetic process (GO:0019438)	2285	121	74.11	+	1.63	2.38E-07	2.74E-05
regulation of metabolic process (GO:0019222)	3038	160	98.53	+	1.62	2.48E-09	6.54E-07
regulation of cellular metabolic process (GO:0031323)	2833	149	91.89	+	1.62	8.92E-09	1.70E-06
heterocycle biosynthetic process (GO:0018130)	2205	115	71.52	+	1.61	1.08E-06	1.11E-04
regulation of primary metabolic process (GO:0080090)	2741	142	88.90	+	1.60	5.41E-08	6.64E-06
organic cyclic compound biosynthetic process (GO:1901362)	2419	124	78.46	+	1.58	8.88E-07	9.62E-05
multi-organism process (GO:0051704)	1616	80	52.41	+	1.53	3.09E-04	1.75E-02
phosphate-containing compound metabolic process (GO:0006796)	1556	75	50.47	+	1.49	9.61E-04	4.47E-02
protein modification process (GO:0036211)	1896	89	61.49	+	1.45	8.11E-04	3.93E-02
cellular protein modification process (GO:0006464)	1896	89	61.49	+	1.45	8.11E-04	3.90E-02
multicellular organism development (GO:0007275)	2569	114	83.32	+	1.37	8.92E-04	4.25E-02
developmental process (GO:0032502)	3057	134	99.15	+	1.35	4.52E-04	2.40E-02
macromolecule biosynthetic process (GO:0009059)	2772	121	89.91	+	1.35	1.08E-03	4.87E-02
cellular macromolecule metabolic process (GO:0044260)	5019	213	162.79	+	1.31	3.58E-05	2.50E-03
macromolecule metabolic process (GO:0043170)	6102	240	197.91	+	1.21	1.08E-03	4.88E-02
organic substance metabolic process (GO:0071704)	8574	330	278.09	+	1.19	2.80E-04	1.61E-02
cellular process (GO:0009987)	10706	411	347.24	+	1.18	2.06E-05	1.54E-03
biological_process (GO:0008150)	21684	748	703.30	+	1.06	2.32E-04	1.40E-02
Unclassified (UNCLASSIFIED)	5818	144	188.70	-	.76	2.32E-04	1.41E-02
organonitrogen compound biosynthetic process (GO:1901566)	1293	21	41.94	-	.50	4.70E-04	2.48E-02
organelle organization (GO:0006996)	1197	16	38.82	-	.41	4.83E-05	3.30E-03
peptide metabolic process (GO:0006518)	639	6	20.73	-	.29	3.37E-04	1.86E-02
cellular amide metabolic process (GO:0043603)	716	6	23.22	-	.26	5.04E-05	3.40E-03
translation (GO:0006412)	562	2	18.23	-	.11	4.21E-06	3.64E-04
peptide biosynthetic process (GO:0043043)	567	2	18.39	-	.11	4.31E-06	3.61E-04
amide biosynthetic process (GO:0043604)	618	2	20.04	-	.10	1.01E-06	1.07E-04
ribosome biogenesis (GO:0042254)	266	0	8.63	-	< 0.01	3.11E-04	1.74E-02
ribonucleoprotein complex biogenesis (GO:0022613)	310	0	10.05	-	< 0.01	9.96E-05	6.33E-03
