# Supplementary material for: The molecular signatures of compatible and incompatible pollination in Arabidopsis
Source: BMC Genomics. 2021 Apr 14;22:268. doi: 10.1186/s12864-021-07503-7 (PMC8048354; doi:10.1186/s12864-021-07503-7)
Supplement: Supplementary file 7 — Additional file 7: Table S9. Genes in the PTI pathway induced in stigma after compatible pollination. [file 12864_2021_7503_MOESM7_ESM.xlsx]

## Sheet: GeneList
Genes in the PTI pathway induced in stigma after compatible pollination
Basic informtion				Average nFPKM of replicates		Expression change
ID	SNPs	shortDisc	Name	nFPKM(Stigma) at C0	nFPKM (pollen) at C0	FC_Col-0/SRK14_C10/C0	FC_Col-0/SRK14_C60/C0	FC_Col-0/SRK14_I10/C0	FC_Col-0/SRK14_I60/C0
FLS2
AT5G46330	withSNP	Leucine-rich receptor-like protein kinase family protein	FLS2	4.52591398550725	0.355606370967742	1.04673420373271	1.90896853740194	-1.13779074196412	1.34389567819301
BAK1/SERK4
AT4G33430	withSNP	BRI1-associated receptor kinase	ATBAK1	33.6901348913044	0.442147741935484	-1.14406296146129	1.2525425007842	-1.08512753700767	1.24367203834557
AT2G13790	withSNP	somatic embryogenesis receptor-like kinase 4	ATSERK4	7.66358869565217	0.129286935483871	1.07532350886692	2.27245786157823	1.04334431962987	1.86284254063644
EFR
AT5G20480	withSNP	EF-TU receptor	EFR	37.7690722826087	0.198229677419355	1.03671272769939	1.87362213687601	1.1819468596484	2.17849957352577
CERK1
AT3G21630	withSNP	chitin elicitor receptor kinase 1	ATCERK1	7.4970809057971	0.283290483870968	1.08928958188025	1.24412292819268	1.10407648498908	1.17611399818877
MEKK1
AT4G08500	withSNP	MAPK/ERK kinase kinase 1	ARAKIN/ATMEKK1	15.3940386231884	0.941092338709678	1.21386793040985	2.18906693991369	1.09288469858975	1.26130074794727
MKKK3/5
AT1G53570	withSNP	mitogen-activated protein kinase kinase kinase 3	MAP3KA/MAPKKK3	9.36909663043478	0.495944516129032	-1.01457508683632	1.29964821256457	1.00788737323459	1.17625025146116
AT5G66850	withSNP	mitogen-activated protein kinase kinase kinase 5	MAPKKK5	12.6460932608696		1.07956289146295	1.13434868175896	-1.03198913688416	-1.02736321975494
MKK6
AT5G56580	withSNP	MAP kinase kinase 6	ANQ1/ATMKK6	0.611250543478261	26.7906383870968	2.00426229405458	2.36953669857373	1.60229099161718	1.41423428440946
MKK1/2
AT4G26070	noSNP	MAP kinase/ ERK kinase 1	ATMEK1/MKK1	0.0269857004830918	0.0450487096774194	1.2007070073195	1.1670904922137	1.13114170978452	1.11559408707072
AT4G29810	withSNP	MAP kinase kinase 2	ATMKK2	33.1184903985507	0.123918306451613	1.09994824183187	1.19252648846035	1.07690260439673	1.06344132297775
MKK4/5
AT1G51660	withSNP	mitogen-activated protein kinase kinase 4	ATMEK4/ ATMKK4	12.2219697826087	0.787008709677419	1.29975052324166	2.92978728793485	1.11666904834983	1.21703423216522
AT3G21220	withSNP	MAP kinase kinase 5	ATMAP2K_ALPHA/ATMKK5	22.7689873188406	3.68535717741935	1.33284577961172	1.45831633619465	1.26686317210302	1.03344863402989
MPK4
AT4G01370	withSNP	MAP kinase 4	ATMPK4	47.0070386231884	0.51684435483871	-1.01648652021043	1.04454267485986	1.03500858063242	1.06611574112596
MPK3/6
AT2G43790	withSNP	MAP kinase 6	ATMPK6	40.4879116304348	64.9087927419355	1.00067506688127	1.02638156480967	1.00564811478214	1.03326587752114
AT3G45640	noSNP	MAP kinase 3	ATMPK3	8.95654550724638	19.9355367741936	1.50514470483337	6.36475263043669	1.08044784049809	1.48418139201527
WRKY25/33
AT2G30250	withSNP	WRKY DNA-binding protein 25	ATWRKY25	0.575716050724638	0.0768641129032258	1.47857277980211	2.81192573286187	1.10271421830245	2.59204201401193
AT2G38470	noSNP	WRKY DNA-binding protein 33	ATWRKY33	4.02320528985507	8.95487629032258	2.32420142173383	10.0080568750296	1.37153295868291	2.78650023093823
WRKY22
AT4G01250	withSNP	WRKY family transcription factor	AtWRKY22	0.400665845410628	0.0639851612903226	2.05627414882374	2.21408572655191	1.04809988913539	1.01508658014756
				Expressed at C0. nFPKM(Stigma) > 1
				FC > 2 at C10	FC > 2 at C60
				no SNP	predicted to be stigma speciffic by EMC (see Additional file 8: table S10)
				no SNP	no prediction
