# Supplementary material for: The molecular signatures of compatible and incompatible pollination in Arabidopsis
Source: BMC Genomics. 2021 Apr 14;22:268. doi: 10.1186/s12864-021-07503-7 (PMC8048354; doi:10.1186/s12864-021-07503-7)
Supplement: Supplementary file 8 — Additional file 8: Table S10. Prediction of sex-specificity by ECM [file 12864_2021_7503_MOESM8_ESM.xlsx]

## Sheet: Info
Prediction of sex-specificity by ECM
ECM prediction (for genes without SNP)
Only genes with nFPKM (stigma+pollen) ≥ 350 were considered for specificity prediction
Some genes with SNPs were used as determined simple ad-hoc criteria to predict sex-specificity
SNP-based analysis (for genes with SNPs)
stigma	stigma-preferentially or stigma-specifically expressed gene (see Additional file 3: Table S4)
pollen	pollen-preferentially or pollen-specifically expressed gene (see Additional file 3: Table S4)

## Sheet: specificity_prediction
									ECM prediction					SNP-based analysis
AGI	SNPs	Name	nFPKM_sum_C0	nFPKM_sum_C10	nFPKM_sum_C60	nFPKM_sum_I10	nFPKM_sum_I60	ATTED_dataset	predicted_specificity_C0	predicted_specificity_C10	predicted_specificity_C60	predicted_specificity_I10	predicted_specificity_I60	specificity_from_SNP_C0	specificity_from_SNP_C10	specificity_from_SNP_C60	specificity_from_SNP_I10	specificity_from_SNP_I60
AT1G01010.1	noSNP	ANAC001	175.135	196.679	223.882	232.231	322.616	Ath-m
AT1G01020.1	withSNP	ARV1	7.300	6.160	6.140	6.357	6.575	Ath-r						pollen	Unspec	Unspec	Unspec	Unspec
AT1G01020.2	withSNP	ARV1	1.299	2.312	2.927	2.138	3.003	Ath-r						Unspec	Unspec	Unspec	Unspec	Unspec
AT1G01030.1	withSNP	NGA3	14.084	20.838	20.035	19.514	20.845	Ath-m						stigma	stigma	stigma	stigma	stigma
AT1G01040.1	withSNP	ASU1	8.669	9.080	9.770	11.285	8.412	Ath-m						stigma	stigma	stigma	stigma	stigma
AT1G01040.2	withSNP	ASU1	5.533	6.376	4.976	4.499	5.593	Ath-m						stigma	stigma	stigma	Unspec	stigma
AT1G01050.1	withSNP	AtPPa1	109.002	113.032	111.380	134.172	115.432	Ath-m						Unspec	Unspec	Unspec	Unspec	Unspec
AT1G01060.1	withSNP	LHY	3.964	22.874	5.908	9.346	4.680	Ath-m						Unspec	stigma	stigma	stigma	stigma
AT1G01060.2	withSNP	LHY	0.687	1.051	0.107	0.579	0.257	Ath-m						Unspec	Unspec	Unspec	Unspec	Unspec
AT1G01060.3	withSNP	LHY	0.103	1.168	0.123	0.161	0.034	Ath-m						Unspec	stigma	Unspec	Unspec	Unspec
AT1G01060.4	withSNP	LHY	5.336	30.220	8.715	11.484	6.544	Ath-m						Unspec	stigma	stigma	stigma	stigma
AT1G01060.5	withSNP	LHY	0.019	0.161	0.074	0.201	0.261	Ath-m						Unspec	Unspec	Unspec	Unspec	Unspec
AT1G01070.1	withSNP	UMAMIT28	0.000	0.037	0.068	0.049	0.060	Ath-m						Unspec	Unspec	Unspec	Unspec	Unspec
AT1G01070.2	withSNP	UMAMIT28	0.000	0.000	0.000	0.013	0.000	Ath-m						Unspec	Unspec	Unspec	Unspec	Unspec
AT1G01073.1	withSNP	No name	0.000	0.000	0.000	0.000	0.000	Ath-r						Unspec	Unspec	Unspec	Unspec	Unspec
AT1G01080.1	withSNP	No name	16.666	20.607	16.276	17.653	18.277	Ath-m						stigma	stigma	stigma	stigma	stigma
AT1G01080.2	withSNP	No name	0.357	0.418	0.242	0.359	0.115	Ath-m						Unspec	Unspec	Unspec	Unspec	Unspec
AT1G01090.1	withSNP	PDH-E1 ALPHA	206.011	218.582	184.150	215.215	189.899	Ath-m						stigma	stigma	stigma	stigma	stigma
AT1G01100.1	noSNP	No name	5.155	4.844	2.804	6.913	4.644	Ath-m
AT1G01100.2	noSNP	No name	560.586	607.691	566.013	661.226	592.361	Ath-m	Stigma	Stigma	Stigma	Stigma	Stigma
AT1G01100.3	noSNP	No name	6.163	5.959	6.857	6.566	5.828	Ath-m
AT1G01100.4	noSNP	No name	0.283	0.243	0.000	0.248	0.326	Ath-m
AT1G01110.1	noSNP	IQD18	16.237	12.849	10.533	14.348	10.693	Ath-m
AT1G01110.2	noSNP	IQD18	23.040	21.616	21.057	23.777	24.857	Ath-m
AT1G01115.1	noSNP	No name	0	0	0	0	0	No_ATTED
AT1G01120.1	withSNP	KCS1	24.859	32.451	42.535	33.295	54.185	Ath-m						stigma	stigma	stigma	stigma	stigma
AT1G01130.1	withSNP	No name	7.913	8.605	13.380	6.497	6.074	Ath-m						stigma	stigma	stigma	stigma	stigma
AT1G01140.1	withSNP	CIPK9	21.119	23.771	27.343	23.920	24.544	Ath-m						Unspec	Unspec	Unspec	Unspec	Unspec
AT1G01140.2	withSNP	CIPK9	0.065	0.141	0.292	0.087	0.195	Ath-m						Unspec	Unspec	Unspec	Unspec	Unspec
AT1G01140.3	withSNP	CIPK9	0.000	0.307	0.068	0.081	0.193	Ath-m						Unspec	Unspec	Unspec	Unspec	Unspec
AT1G01150.1	withSNP	No name	0.052	0.062	0.000	0.027	0.052	Ath-m						Unspec	Unspec	Unspec	Unspec	Unspec
AT1G01160.1	withSNP	GIF2	29.890	27.737	24.730	27.703	24.141	Ath-m						stigma	stigma	stigma	stigma	stigma
AT1G01160.2	withSNP	GIF2	3.181	3.728	3.058	3.122	3.303	Ath-m						stigma	stigma	stigma	stigma	stigma
AT1G01170.1	withSNP	No name	43.515	50.376	46.271	46.401	49.753	Ath-m						stigma	stigma	stigma	stigma	stigma
AT1G01170.2	withSNP	No name	1.604	1.802	1.334	1.569	1.325	Ath-m						stigma	stigma	stigma	stigma	stigma
AT1G01180.1	withSNP	No name	0.169	0.203	0.272	0.200	0.336	Ath-m						Unspec	Unspec	Unspec	Unspec	Unspec
AT1G01190.1	withSNP	CYP78A8	0.230	0.155	0.187	0.132	0.188	Ath-m						Unspec	Unspec	Unspec	Unspec	Unspec
AT1G01200.1	noSNP	ATRAB-A3	3.381	2.266	2.394	3.061	2.881	Ath-m
AT1G01210.1	withSNP	No name	17.083	19.036	13.804	16.422	16.203	Ath-r						stigma	stigma	stigma	stigma	stigma
AT1G01220.1	withSNP	AtFKGP	13.399	12.483	11.482	12.413	11.549	Ath-m						stigma	stigma	stigma	stigma	stigma
AT1G01225.1	withSNP	No name	1.219	1.622	1.264	1.042	1.161	Ath-m						stigma	stigma	stigma	Unspec	stigma
AT1G01230.1	withSNP	No name	62.350	50.196	49.002	55.537	57.317	Ath-m						stigma	stigma	stigma	stigma	stigma
AT1G01240.1	withSNP	No name	18.235	15.924	15.681	16.616	16.672	Ath-m						stigma	stigma	stigma	stigma	stigma
AT1G01240.2	withSNP	No name	1.183	1.580	1.095	1.447	1.715	Ath-m						Unspec	Unspec	Unspec	Unspec	Unspec
AT1G01240.3	withSNP	No name	3.037	2.650	2.673	2.702	2.885	Ath-m						stigma	stigma	stigma	stigma	stigma
AT1G01250.1	withSNP	No name	21.688	15.498	12.299	17.241	13.320	Ath-m						stigma	stigma	stigma	stigma	stigma
AT1G01260.1	withSNP	JAM2	7.700	8.955	11.385	7.708	9.444	Ath-m						Unspec	Unspec	Unspec	Unspec	Unspec
AT1G01260.2	withSNP	JAM2	2.358	2.585	2.779	2.416	2.161	Ath-m						Unspec	Unspec	Unspec	Unspec	Unspec
AT1G01260.3	withSNP	JAM2	3.472	4.096	4.894	4.471	3.457	Ath-m						Unspec	Unspec	Unspec	Unspec	Unspec
AT1G01280.1	withSNP	CYP703	0.024	0.065	0.033	0.102	0.062	Ath-m						Unspec	Unspec	Unspec	Unspec	Unspec
AT1G01290.1	withSNP	CNX3	7.686	7.832	6.731	7.905	7.334	Ath-m						stigma	stigma	stigma	stigma	stigma
AT1G01290.2	withSNP	CNX3	16.517	14.965	12.809	16.071	13.115	Ath-m						stigma	stigma	stigma	stigma	stigma
AT1G01300.1	withSNP	No name	52.760	49.674	52.971	47.755	47.286	Ath-m						stigma	stigma	stigma	stigma	stigma
AT1G01305.1	withSNP	No name	0	0	0	0	0	No_ATTED						pollen	Unspec	Unspec	pollen	pollen
AT1G01310.1	withSNP	No name	1387.052	1314.968	1439.513	1427.510	1375.438	Ath-m	Pollen	Pollen	Pollen	Pollen	Pollen	pollen	pollen	pollen	pollen	pollen
AT1G01320.1	withSNP	No name	17.440	22.519	20.531	19.495	15.723	Ath-m						Unspec	Unspec	Unspec	Unspec	Unspec
AT1G01320.2	withSNP	No name	14.123	19.056	18.835	19.544	16.654	Ath-m						Unspec	Unspec	Unspec	Unspec	Unspec
AT1G01340.1	withSNP	ACBK1	0.080	0.323	0.154	0.194	0.402	Ath-m						Unspec	Unspec	Unspec	Unspec	Unspec
AT1G01340.2	noSNP	ACBK1	12.263	11.989	13.580	12.537	11.364	Ath-m
AT1G01350.1	withSNP	No name	29.523	28.275	26.150	28.054	27.809	Ath-r						stigma	stigma	stigma	stigma	stigma
AT1G01355.1	withSNP	No name	0	0	0	0	0	No_ATTED						pollen	pollen	pollen	pollen	pollen
AT1G01360.1	withSNP	PYL9	24.178	38.943	36.185	35.234	33.887	Ath-m						Unspec	Unspec	stigma	stigma	Unspec
AT1G01370.1	withSNP	CENH3	1.080	1.700	2.127	1.285	1.416	Ath-m						Unspec	Unspec	Unspec	Unspec	Unspec
AT1G01370.2	withSNP	CENH3	2.214	3.266	2.882	5.142	2.513	Ath-m						Unspec	Unspec	Unspec	Unspec	Unspec
AT1G01380.1	withSNP	ETC1	0.138	0.000	0.107	0.055	0.056	Ath-m						Unspec	Unspec	Unspec	Unspec	Unspec
AT1G01390.1	withSNP	No name	0.043	0.078	0.099	0.051	0.088	Ath-m						Unspec	Unspec	Unspec	Unspec	Unspec
AT1G01400.1	withSNP	No name	0.000	0.000	0.000	0.000	0.000	Ath-r						Unspec	Unspec	Unspec	Unspec	Unspec
AT1G01410.1	noSNP	APUM22	0.000	0.000	0.000	0.000	0.000	Ath-m
AT1G01420.1	withSNP	UGT72B3	0.097	0.074	0.132	0.116	0.086	Ath-m						Unspec	Unspec	Unspec	Unspec	Unspec
AT1G01430.1	withSNP	TBL25	71.582	43.114	35.879	53.966	38.833	Ath-m						stigma	stigma	stigma	stigma	stigma
AT1G01440.1	withSNP	No name	5.283	5.822	5.615	5.659	5.196	Ath-m						stigma	stigma	Unspec	stigma	stigma
AT1G01450.1	noSNP	No name	7.241	6.515	5.559	7.689	6.518	Ath-m
AT1G01453.1	withSNP	No name	0.066	0.116	0.064	0.010	0.072	Ath-r						Unspec	Unspec	Unspec	Unspec	Unspec
AT1G01453.2	withSNP	No name	0.000	0.000	0.000	0.000	0.034	Ath-r						Unspec	Unspec	Unspec	Unspec	Unspec
AT1G01460.1	withSNP	ATPIPK11	376.091	383.676	368.620	391.625	357.936	Ath-m	Pollen	Pollen	Pollen	Pollen	Pollen	pollen	pollen	pollen	pollen	pollen
AT1G01470.1	withSNP	LEA14	114.030	79.708	182.781	94.842	321.139	Ath-m						stigma	stigma	stigma	stigma	stigma
AT1G01471.1	withSNP	No name	0	0	0	0	0	No_ATTED						Unspec	Unspec	Unspec	Unspec	Unspec
AT1G01480.1	withSNP	ACS2	0.513	2.625	4.726	0.524	3.243	Ath-m						Unspec	stigma	stigma	Unspec	stigma
AT1G01480.2	withSNP	ACS2	0.811	0.238	0.000	0.323	0.000	Ath-m						Unspec	Unspec	Unspec	Unspec	Unspec
AT1G01490.1	withSNP	No name	41.290	51.497	57.049	56.685	62.715	Ath-m						stigma	stigma	stigma	stigma	stigma
AT1G01490.2	withSNP	No name	11.452	13.945	16.732	14.666	19.819	Ath-m						stigma	stigma	stigma	stigma	stigma
AT1G01500.1	withSNP	No name	130.157	127.241	97.896	138.663	136.423	Ath-m						Unspec	Unspec	Unspec	Unspec	Unspec
AT1G01510.1	withSNP	AN	20.652	23.677	22.184	22.088	21.769	Ath-m						stigma	stigma	stigma	stigma	stigma
AT1G01520.1	withSNP	ASG4	4.010	22.766	15.185	16.480	9.764	Ath-m						Unspec	stigma	stigma	stigma	stigma
AT1G01530.1	withSNP	AGL28	0.068	0.152	0.085	0.084	0.000	Ath-m						Unspec	Unspec	Unspec	Unspec	Unspec
AT1G01540.1	withSNP	No name	6.500	7.019	9.618	6.810	6.279	Ath-m						stigma	stigma	stigma	stigma	stigma
AT1G01540.2	withSNP	No name	82.672	72.050	98.404	76.404	83.418	Ath-m						stigma	stigma	stigma	stigma	stigma
AT1G01550.1	withSNP	BPS1	173.508	159.059	116.822	184.472	149.115	Ath-m						stigma	stigma	stigma	stigma	stigma
AT1G01550.2	withSNP	BPS1	88.019	140.522	290.334	113.636	139.691	Ath-m						stigma	stigma	stigma	stigma	stigma
AT1G01560.1	withSNP	ATMPK11	0.049	0.198	0.351	0.172	0.169	Ath-m						Unspec	Unspec	Unspec	Unspec	Unspec
AT1G01560.2	withSNP	ATMPK11	0.435	1.189	1.953	0.620	1.342	Ath-m						Unspec	stigma	stigma	Unspec	stigma
AT1G01570.1	withSNP	No name	70.252	61.178	52.815	59.529	54.681	Ath-m						stigma	stigma	stigma	stigma	stigma
AT1G01580.1	withSNP	ATFRO2	0.000	0.051	0.071	0.041	0.081	Ath-r						Unspec	Unspec	Unspec	Unspec	Unspec
AT1G01590.1	withSNP	ATFRO1	1.378	1.093	0.874	1.101	0.965	Ath-r						stigma	stigma	Unspec	stigma	Unspec
AT1G01600.1	withSNP	CYP86A4	35.604	34.599	35.157	31.281	20.376	Ath-m						stigma	stigma	stigma	stigma	stigma
AT1G01610.1	withSNP	ATGPAT4	73.891	68.518	83.490	66.966	70.863	Ath-m						stigma	stigma	stigma	stigma	stigma
AT1G01620.1	withSNP	PIP1;3	124.902	297.827	365.588	269.695	364.756	Ath-m	Stigma	Stigma	Stigma	Stigma	Stigma	stigma	stigma	stigma	stigma	stigma
AT1G01620.2	withSNP	PIP1;3	0.000	0.000	0.000	0.000	0.000	Ath-m						Unspec	Unspec	Unspec	Unspec	Unspec
AT1G01630.1	withSNP	No name	72.588	56.934	57.574	65.292	57.958	Ath-m						stigma	stigma	stigma	stigma	stigma
AT1G01640.1	withSNP	No name	3.087	1.643	2.274	2.329	2.341	Ath-m						Unspec	Unspec	Unspec	Unspec	Unspec
AT1G01640.2	withSNP	No name	0.000	0.000	0.108	0.000	0.000	Ath-m						Unspec	Unspec	Unspec	Unspec	Unspec
AT1G01650.1	withSNP	ATSPPL4	44.734	48.564	58.897	48.227	51.504	Ath-m						stigma	stigma	stigma	stigma	stigma
AT1G01650.2	withSNP	ATSPPL4	1.295	1.972	2.282	1.241	0.943	Ath-m						Unspec	Unspec	Unspec	Unspec	Unspec
AT1G01660.1	withSNP	No name	2.239	1.978	1.715	1.842	1.592	Ath-m						stigma	stigma	stigma	stigma	stigma
AT1G01670.1	withSNP	No name	3.324	2.488	2.219	2.281	2.313	Ath-m						stigma	stigma	stigma	stigma	stigma
AT1G01680.1	withSNP	ATPUB54	0.372	0.085	0.111	0.061	0.037	Ath-r						Unspec	Unspec	Unspec	Unspec	Unspec
AT1G01690.1	withSNP	ATPRD3	6.301	6.249	4.743	5.244	4.627	Ath-r						stigma	stigma	stigma	stigma	stigma
AT1G01695.1	withSNP	TRM33	0	0	0	0	0	No_ATTED						Unspec	Unspec	stigma	Unspec	Unspec
AT1G01700.1	withSNP	ATROPGEF2	1.725	2.196	1.987	1.847	1.813	Ath-m						stigma	stigma	stigma	stigma	stigma
AT1G01710.1	withSNP	No name	29.231	29.758	28.304	29.946	28.870	Ath-m						stigma	stigma	stigma	stigma	stigma
AT1G01720.1	withSNP	ANAC002	57.029	109.875	140.819	93.481	105.433	Ath-m						stigma	stigma	stigma	stigma	stigma
AT1G01725.1	withSNP	No name	29.862	24.368	23.397	25.899	24.596	Ath-m						Unspec	Unspec	Unspec	Unspec	Unspec
AT1G01730.1	withSNP	No name	38.498	37.171	32.183	33.720	32.500	Ath-m						stigma	stigma	stigma	stigma	stigma
AT1G01740.1	withSNP	BSK4	1.064	1.061	1.199	0.671	1.033	Ath-m						stigma	stigma	stigma	Unspec	Unspec
AT1G01740.2	withSNP	BSK4	1.416	1.655	1.172	1.468	1.311	Ath-m						stigma	stigma	stigma	stigma	stigma
AT1G01750.1	withSNP	ADF11	10.803	8.161	7.498	8.951	8.329	Ath-m						stigma	stigma	stigma	stigma	stigma
AT1G01760.1	withSNP	AtTAD1	1.632	1.782	1.609	1.746	1.325	Ath-m						stigma	stigma	Unspec	stigma	Unspec
AT1G01770.1	withSNP	No name	10.821	11.049	11.353	11.428	11.556	Ath-m						stigma	stigma	stigma	stigma	stigma
AT1G01780.1	withSNP	PLIM2b	477.750	425.045	425.455	478.131	410.600	Ath-m						pollen	pollen	pollen	pollen	pollen
AT1G01790.1	withSNP	ATKEA1	20.412	29.747	29.500	28.564	32.971	Ath-m						Unspec	Unspec	Unspec	Unspec	Unspec
AT1G01800.1	withSNP	No name	52.910	54.047	51.744	57.392	50.243	Ath-m						stigma	stigma	stigma	stigma	stigma
AT1G01800.2	withSNP	No name	0.000	0.227	0.000	0.154	0.062	Ath-m						Unspec	Unspec	Unspec	Unspec	Unspec
AT1G01810.1	withSNP	No name	1.830	1.387	1.469	1.290	1.414	Ath-r						Unspec	Unspec	Unspec	Unspec	Unspec
AT1G01820.1	noSNP	PEX11C	61.589	38.375	42.083	44.903	47.386	Ath-m
AT1G01830.1	withSNP	No name	2.964	1.676	1.890	2.214	2.248	Ath-m						stigma	stigma	stigma	stigma	stigma
AT1G01830.2	withSNP	No name	4.397	5.998	7.057	6.137	5.056	Ath-m						stigma	stigma	stigma	stigma	stigma
AT1G01830.3	withSNP	No name	0.497	0.721	0.935	0.824	0.694	Ath-m						Unspec	Unspec	Unspec	Unspec	Unspec
AT1G01840.1	withSNP	No name	0.782	0.838	0.791	0.659	0.764	Ath-m						Unspec	Unspec	Unspec	Unspec	Unspec
AT1G01860.1	withSNP	PFC1	9.294	8.521	6.419	8.577	7.099	Ath-m						Unspec	Unspec	Unspec	Unspec	Unspec
AT1G01880.1	withSNP	No name	40.650	38.998	29.619	41.906	36.359	Ath-r						pollen	pollen	pollen	pollen	pollen
AT1G01880.2	withSNP	No name	0.093	0.236	0.000	0.046	0.036	Ath-r						Unspec	Unspec	Unspec	Unspec	Unspec
AT1G01900.1	withSNP	ATSBT1.1	18.513	23.552	20.371	22.509	26.746	Ath-m						stigma	stigma	stigma	stigma	stigma
AT1G01910.1	withSNP	No name	11.184	9.296	8.474	10.604	9.039	Ath-m						stigma	stigma	stigma	stigma	Unspec
AT1G01910.2	withSNP	No name	38.914	38.346	35.941	36.567	33.492	Ath-m						stigma	stigma	stigma	stigma	stigma
AT1G01910.3	withSNP	No name	0.052	0.000	0.000	0.021	0.061	Ath-m						Unspec	Unspec	Unspec	Unspec	Unspec
AT1G01910.4	withSNP	No name	7.479	6.347	6.280	7.033	5.697	Ath-m						stigma	stigma	Unspec	stigma	stigma
AT1G01910.5	withSNP	No name	1.014	0.908	0.971	0.911	1.523	Ath-m						Unspec	Unspec	Unspec	Unspec	Unspec
AT1G01920.1	withSNP	No name	1.167	1.170	1.206	0.895	1.015	Ath-m						Unspec	Unspec	Unspec	Unspec	Unspec
AT1G01920.2	withSNP	No name	20.898	19.180	16.906	19.512	17.565	Ath-m						stigma	stigma	stigma	stigma	stigma
AT1G01930.1	withSNP	No name	17.778	17.799	17.537	17.979	16.225	Ath-m						Unspec	Unspec	Unspec	Unspec	Unspec
AT1G01940.1	noSNP	No name	23.024	18.231	15.563	18.673	17.515	Ath-m
AT1G01950.1	withSNP	ARK2	13.375	14.852	19.654	13.868	13.978	Ath-m						stigma	stigma	stigma	stigma	stigma
AT1G01950.2	withSNP	ARK2	0.000	0.000	0.000	0.000	0.000	Ath-m						Unspec	Unspec	Unspec	Unspec	Unspec
AT1G01950.3	withSNP	ARK2	0.000	0.000	0.000	0.000	0.000	Ath-m						Unspec	Unspec	Unspec	Unspec	Unspec
AT1G01960.1	withSNP	EDA10	25.860	25.861	24.782	26.830	22.513	Ath-m						stigma	stigma	stigma	stigma	stigma
AT1G01970.1	withSNP	No name	9.533	10.367	7.865	9.998	8.890	Ath-m						Unspec	stigma	Unspec	Unspec	stigma
AT1G01980.1	withSNP	No name	1076.801	1030.823	1050.289	1123.501	1026.886	Ath-m	Pollen	Pollen	Pollen	Pollen	Pollen	pollen	pollen	pollen	pollen	pollen
AT1G01990.1	withSNP	No name	17.725	17.985	15.502	16.273	15.369	Ath-m						stigma	stigma	stigma	stigma	stigma
AT1G02000.1	withSNP	GAE2	839.950	818.599	759.093	876.061	815.206	Ath-m						pollen	pollen	pollen	pollen	pollen
AT1G02010.1	withSNP	SEC1A	44.297	41.874	38.149	44.527	39.258	Ath-r						Unspec	Unspec	Unspec	Unspec	Unspec
AT1G02010.2	withSNP	SEC1A	0.000	0.000	0.000	0.000	0.000	Ath-r						Unspec	Unspec	Unspec	Unspec	Unspec
AT1G02020.1	withSNP	No name	9.198	10.000	8.702	9.858	9.112	Ath-m						stigma	stigma	stigma	stigma	stigma
AT1G02020.2	withSNP	No name	0.293	0.350	0.480	0.211	0.548	Ath-m						Unspec	Unspec	Unspec	Unspec	Unspec
AT1G02030.1	withSNP	No name	0.337	0.722	0.715	0.627	0.717	Ath-r						Unspec	Unspec	Unspec	Unspec	Unspec
AT1G02040.1	noSNP	No name	0	0	0	0	0	No_ATTED
AT1G02050.1	withSNP	LAP6	5.053	5.556	4.192	4.751	4.709	Ath-m						stigma	stigma	stigma	stigma	stigma
AT1G02060.1	withSNP	No name	2.211	2.334	1.773	2.459	1.899	Ath-m						stigma	stigma	stigma	stigma	stigma
AT1G02065.1	withSNP	SPL8	4.505	8.146	6.287	6.480	4.261	Ath-r						stigma	stigma	stigma	stigma	stigma
AT1G02065.2	withSNP	SPL8	1.153	2.045	1.227	2.323	1.349	Ath-r						stigma	stigma	stigma	stigma	stigma
AT1G02070.1	withSNP	No name	8.724	5.077	5.175	6.466	6.549	Ath-m						stigma	stigma	stigma	stigma	stigma
AT1G02074.1	withSNP	No name	0	0	0	0	0	No_ATTED						Unspec	Unspec	Unspec	Unspec	Unspec
AT1G02080.1	withSNP	No name	2.440	3.085	2.384	1.461	2.843	Ath-m						Unspec	Unspec	Unspec	Unspec	Unspec
AT1G02080.2	withSNP	No name	35.711	35.529	37.452	38.638	33.641	Ath-m						stigma	stigma	stigma	stigma	stigma
AT1G02090.1	withSNP	ATCSN7	36.979	38.265	35.155	38.359	37.352	Ath-m						stigma	stigma	stigma	stigma	stigma
AT1G02090.2	withSNP	ATCSN7	10.789	12.227	12.045	10.863	11.370	Ath-m						stigma	stigma	stigma	stigma	stigma
AT1G02090.3	withSNP	ATCSN7	8.108	7.818	8.543	7.485	8.365	Ath-m						stigma	stigma	stigma	stigma	stigma
AT1G02100.1	withSNP	SBI1	14.587	13.448	16.465	13.576	13.281	Ath-m						Unspec	stigma	stigma	Unspec	stigma
AT1G02100.2	withSNP	SBI1	0.579	0.352	0.356	0.899	0.677	Ath-m						Unspec	Unspec	Unspec	Unspec	Unspec
AT1G02100.3	withSNP	SBI1	14.854	15.782	13.925	15.718	14.882	Ath-m						stigma	Unspec	Unspec	stigma	Unspec
AT1G02110.1	withSNP	No name	4.685	6.799	6.853	4.941	5.268	Ath-m						stigma	stigma	stigma	stigma	stigma
AT1G02120.1	withSNP	VAD1	41.065	39.612	37.383	39.810	38.169	Ath-m						stigma	stigma	stigma	stigma	stigma
AT1G02130.1	noSNP	ARA-5	90.942	79.509	76.737	87.030	78.762	Ath-m
AT1G02140.1	withSNP	HAP1	228.933	212.217	192.687	223.859	185.109	Ath-m						Unspec	Unspec	Unspec	Unspec	Unspec
AT1G02145.1	withSNP	ALG12	0.305	0.193	0.120	0.092	0.350	Ath-r						Unspec	Unspec	Unspec	Unspec	Unspec
AT1G02145.2	withSNP	ALG12	0.000	0.000	0.000	0.000	0.000	Ath-r						Unspec	Unspec	Unspec	Unspec	Unspec
AT1G02145.3	withSNP	ALG12	23.304	20.524	18.947	23.410	19.666	Ath-r						stigma	stigma	stigma	stigma	stigma
AT1G02145.4	withSNP	ALG12	3.018	3.037	2.183	2.499	1.986	Ath-r						Unspec	Unspec	Unspec	Unspec	Unspec
AT1G02150.1	withSNP	No name	23.900	29.386	23.066	25.474	25.766	Ath-m						stigma	stigma	stigma	stigma	stigma
AT1G02160.1	noSNP	No name	72.773	59.865	53.314	65.695	61.290	Ath-m
AT1G02160.2	withSNP	No name	6.312	5.334	5.117	5.905	5.578	Ath-m						stigma	stigma	stigma	stigma	stigma
AT1G02170.1	withSNP	ATMC1	39.554	38.474	38.604	41.010	42.885	Ath-m						Unspec	Unspec	Unspec	Unspec	Unspec
AT1G02180.1	withSNP	No name	4.341	5.797	5.767	4.874	5.514	Ath-m						Unspec	stigma	stigma	stigma	stigma
AT1G02190.1	withSNP	No name	2.522	11.923	10.331	3.427	3.593	Ath-m						stigma	stigma	stigma	stigma	stigma
AT1G02190.2	withSNP	No name	0.000	0.000	0.243	0.021	0.000	Ath-m						Unspec	Unspec	Unspec	Unspec	Unspec
AT1G02205.1	withSNP	CER1	9.152	13.132	13.281	10.641	9.296	Ath-m						stigma	stigma	stigma	stigma	stigma
AT1G02205.2	withSNP	CER1	199.819	220.376	232.621	242.095	244.777	Ath-m						stigma	stigma	stigma	stigma	stigma
AT1G02205.3	withSNP	CER1	2.180	2.595	2.362	2.005	2.070	Ath-m						stigma	stigma	stigma	stigma	stigma
AT1G02210.1	withSNP	No name	0	0	0	0	0	No_ATTED						Unspec	Unspec	Unspec	Unspec	Unspec
AT1G02220.1	withSNP	ANAC003	1.301	1.367	1.770	1.642	1.895	Ath-m						stigma	stigma	stigma	stigma	stigma
AT1G02228.1	noSNP	No name	0	0	0	0	0	No_ATTED
AT1G02230.1	withSNP	ANAC004	0.540	0.478	0.658	0.361	0.297	Ath-r						Unspec	Unspec	Unspec	Unspec	Unspec
AT1G02250.1	withSNP	anac005	0.183	0.176	0.168	0.218	0.193	Ath-m						Unspec	Unspec	Unspec	Unspec	Unspec
AT1G02260.1	withSNP	No name	15.162	11.476	10.509	11.600	11.297	Ath-m						stigma	stigma	stigma	stigma	stigma
AT1G02270.1	noSNP	No name	28.463	22.725	36.741	28.096	30.351	Ath-m
AT1G02280.1	noSNP	ATTOC33	33.516	45.416	44.412	43.706	42.445	Ath-m
AT1G02280.2	noSNP	ATTOC33	16.490	13.942	11.050	13.489	16.013	Ath-m
AT1G02290.1	withSNP	No name	5.766	6.162	4.870	5.744	5.483	Ath-r						Unspec	Unspec	Unspec	Unspec	Unspec
AT1G02300.1	withSNP	No name	18.141	7.467	7.536	9.671	9.604	Ath-m						stigma	stigma	stigma	stigma	stigma
AT1G02305.1	withSNP	No name	146.155	131.386	131.826	148.119	140.205	Ath-m						Unspec	Unspec	Unspec	Unspec	Unspec
AT1G02310.1	withSNP	MAN1	0.983	0.900	1.258	1.016	1.923	Ath-m						Unspec	Unspec	Unspec	Unspec	stigma
AT1G02320.1	noSNP	No name	0.456	0.217	0.432	0.000	0.275	Ath-m
AT1G02330.1	withSNP	No name	45.072	40.501	39.348	43.309	41.072	Ath-m						stigma	Unspec	Unspec	Unspec	Unspec
AT1G02335.1	withSNP	GL22	73.746	46.700	71.084	83.486	83.658	Ath-r						stigma	stigma	stigma	stigma	stigma
AT1G02340.1	withSNP	FBI1	2.031	4.107	4.478	3.813	4.645	Ath-m						stigma	stigma	stigma	stigma	stigma
AT1G02350.1	withSNP	No name	4.673	5.191	3.696	5.966	3.609	Ath-r						Unspec	Unspec	Unspec	Unspec	Unspec
AT1G02360.1	withSNP	No name	0.144	0.070	0.087	0.144	0.084	Ath-m						Unspec	Unspec	Unspec	Unspec	Unspec
AT1G02370.1	withSNP	No name	6.551	6.109	4.261	5.370	4.799	Ath-m						stigma	stigma	stigma	stigma	stigma
AT1G02380.1	withSNP	No name	4.677	7.067	9.492	5.878	7.733	Ath-r						Unspec	Unspec	Unspec	Unspec	Unspec
AT1G02390.1	withSNP	ATGPAT2	0.702	0.601	0.725	0.959	1.254	Ath-m						Unspec	Unspec	Unspec	Unspec	stigma
AT1G02391.1	noSNP	No name	0	0	0	0	0	No_ATTED
AT1G02400.1	withSNP	ATGA2OX4	66.309	175.877	323.506	152.548	335.010	Ath-m						stigma	stigma	stigma	stigma	stigma
AT1G02405.1	withSNP	No name	0.569	0.588	1.353	0.782	0.602	Ath-r						Unspec	Unspec	Unspec	Unspec	Unspec
AT1G02410.1	withSNP	No name	34.137	33.066	32.773	36.920	32.429	Ath-m						Unspec	stigma	stigma	Unspec	stigma
AT1G02420.1	withSNP	No name	3.312	3.179	3.087	3.289	3.302	Ath-m						Unspec	Unspec	Unspec	Unspec	Unspec
AT1G02430.1	withSNP	ARFD1B	3.006	2.910	2.108	3.177	2.318	Ath-r						Unspec	stigma	stigma	Unspec	stigma
AT1G02440.1	withSNP	ARFD1A	0.235	0.337	0.365	0.471	0.527	Ath-r						Unspec	Unspec	Unspec	Unspec	Unspec
AT1G02450.1	noSNP	NIMIN-1	13.927	9.293	31.957	4.546	6.978	Ath-m
AT1G02460.1	withSNP	No name	1.102	1.156	2.418	2.015	2.617	Ath-m						Unspec	Unspec	stigma	stigma	stigma
AT1G02470.1	withSNP	No name	97.158	99.183	61.049	102.039	77.492	Ath-m						stigma	stigma	stigma	stigma	stigma
AT1G02470.2	withSNP	No name	2.899	2.581	0.608	2.153	1.486	Ath-m						Unspec	Unspec	Unspec	Unspec	Unspec
AT1G02475.1	withSNP	No name	38.973	39.524	30.664	41.234	34.872	Ath-m						stigma	stigma	stigma	stigma	stigma
AT1G02490.1	noSNP	No name	0.219	0.206	0.525	0.486	0.650	Ath-m
AT1G02500.1	noSNP	AtSAM1	523.454	511.687	553.854	560.993	587.814	Ath-m	Stigma	Stigma	Stigma	Stigma	Stigma
AT1G02500.2	noSNP	AtSAM1	36.477	35.583	34.322	40.348	42.849	Ath-m
AT1G02510.1	withSNP	ATKCO4	0	0	0	0	0	No_ATTED						stigma	stigma	stigma	stigma	stigma
AT1G02520.1	withSNP	ABCB11	12.303	8.899	6.288	10.301	8.219	Ath-r						stigma	stigma	stigma	stigma	stigma
AT1G02530.1	withSNP	ABCB12	1.851	1.547	1.026	1.431	1.309	Ath-r						Unspec	stigma	Unspec	Unspec	Unspec
AT1G02540.1	withSNP	No name	0.000	0.035	0.000	0.000	0.034	Ath-m						Unspec	Unspec	Unspec	Unspec	Unspec
AT1G02550.1	withSNP	No name	0.125	0.000	1.051	0.040	0.107	Ath-m						Unspec	Unspec	pollen	Unspec	Unspec
AT1G02560.1	withSNP	CLPP5	93.825	103.866	103.247	97.486	105.178	Ath-m						stigma	stigma	stigma	stigma	stigma
AT1G02570.1	withSNP	No name	0.000	0.045	0.068	0.067	0.033	Ath-m						Unspec	Unspec	Unspec	Unspec	Unspec
AT1G02575.1	withSNP	No name	0.065	0.000	0.054	0.040	0.017	Ath-r						Unspec	Unspec	Unspec	Unspec	Unspec
AT1G02580.1	withSNP	EMB173	0.118	0.127	0.330	0.132	0.064	Ath-m						Unspec	Unspec	Unspec	Unspec	Unspec
AT1G02590.1	withSNP	No name	0	0	0	0	0	No_ATTED						Unspec	Unspec	Unspec	Unspec	Unspec
AT1G02610.1	withSNP	No name	1.400	1.811	9.704	1.067	1.222	Ath-r						Unspec	Unspec	Unspec	Unspec	Unspec
AT1G02620.1	withSNP	No name	0.149	0.326	0.133	0.000	0.022	Ath-m						Unspec	Unspec	Unspec	Unspec	Unspec
AT1G02630.1	noSNP	No name	0	0	0	0	0	No_ATTED
AT1G02630.2	noSNP	No name	0	0	0	0	0	No_ATTED
AT1G02640.1	withSNP	ATBXL2	4.188	5.798	3.344	5.624	3.942	Ath-m						Unspec	stigma	Unspec	Unspec	stigma
AT1G02650.1	withSNP	No name	0	0	0	0	0	No_ATTED						pollen	pollen	pollen	pollen	pollen
AT1G02660.1	withSNP	No name	89.122	123.386	146.325	110.440	113.935	Ath-m						Unspec	Unspec	Unspec	Unspec	Unspec
AT1G02670.1	withSNP	No name	5.177	5.204	6.067	4.925	5.961	Ath-m						Unspec	Unspec	Unspec	Unspec	Unspec
AT1G02680.1	withSNP	TAF13	16.232	17.957	15.723	16.002	15.473	Ath-m						stigma	stigma	stigma	stigma	stigma
AT1G02690.1	withSNP	IMPA-6	2.892	5.376	4.528	3.222	3.215	Ath-m						stigma	stigma	stigma	stigma	stigma
AT1G02690.2	withSNP	IMPA-6	0.000	0.034	0.000	0.000	0.000	Ath-m						Unspec	Unspec	Unspec	Unspec	Unspec
AT1G02700.1	withSNP	No name	0.082	0.189	0.817	0.185	0.118	Ath-m						Unspec	Unspec	Unspec	Unspec	Unspec
AT1G02710.1	withSNP	No name	0.739	0.928	0.822	0.898	0.579	Ath-m						Unspec	Unspec	Unspec	Unspec	Unspec
AT1G02720.1	withSNP	AtGATL5	15.853	17.762	25.075	16.127	19.130	Ath-m						stigma	stigma	stigma	stigma	stigma
AT1G02720.2	withSNP	AtGATL5	0.467	1.049	2.556	0.624	1.157	Ath-m						Unspec	Unspec	Unspec	Unspec	Unspec
AT1G02730.1	withSNP	ATCSLD5	1.136	4.621	4.032	2.339	2.359	Ath-m						stigma	stigma	stigma	stigma	stigma
AT1G02740.1	withSNP	No name	9.621	10.200	10.574	11.192	10.024	Ath-m						Unspec	Unspec	Unspec	Unspec	Unspec
AT1G02750.1	noSNP	No name	27.191	23.957	30.213	27.789	29.507	Ath-m
AT1G02750.2	noSNP	No name	0.000	0.000	0.000	0.000	0.000	Ath-m
AT1G02770.1	withSNP	No name	6.280	4.803	5.258	5.135	5.343	Ath-r						Unspec	Unspec	Unspec	Unspec	Unspec
AT1G02780.1	withSNP	emb2386	579.633	702.850	599.849	583.305	584.315	Ath-m	Stigma	Stigma	Stigma	Stigma	Stigma	stigma	stigma	stigma	stigma	stigma
AT1G02790.1	withSNP	PGA4	12148.441	12224.091	12261.253	12621.995	12480.927	Ath-m	Pollen	Pollen	Pollen	Pollen	Pollen	pollen	pollen	pollen	pollen	pollen
AT1G02800.1	withSNP	ATCEL2	3.359	7.741	5.216	3.721	2.381	Ath-m						stigma	stigma	stigma	stigma	stigma
AT1G02810.1	withSNP	No name	1.669	3.173	4.188	2.254	1.936	Ath-m						Unspec	stigma	Unspec	Unspec	Unspec
AT1G02813.1	withSNP	No name	0.000	0.052	0.179	0.054	0.196	Ath-m						Unspec	Unspec	Unspec	Unspec	Unspec
AT1G02816.1	withSNP	No name	34.062	25.279	31.329	30.965	32.825	Ath-m						Unspec	Unspec	Unspec	Unspec	stigma
AT1G02820.1	withSNP	AtLEA3	1.929	1.676	3.786	2.092	2.937	Ath-m						Unspec	Unspec	Unspec	Unspec	stigma
AT1G02830.1	noSNP	No name	0.000	0.083	0.000	0.000	0.071	Ath-m
AT1G02840.1	withSNP	At-SR34	45.657	49.809	50.255	48.405	41.453	Ath-m						Unspec	Unspec	Unspec	Unspec	Unspec
AT1G02840.2	withSNP	At-SR34	28.297	24.838	18.905	26.035	23.115	Ath-m						stigma	stigma	Unspec	Unspec	Unspec
AT1G02840.3	withSNP	At-SR34	18.352	20.717	19.122	17.380	19.813	Ath-m						Unspec	Unspec	Unspec	Unspec	Unspec
AT1G02850.1	withSNP	BGLU11	3.179	4.045	5.665	5.892	3.352	Ath-m						Unspec	Unspec	Unspec	Unspec	Unspec
AT1G02850.2	withSNP	BGLU11	0.660	0.974	0.601	0.568	0.079	Ath-m						Unspec	Unspec	Unspec	Unspec	Unspec
AT1G02850.3	withSNP	BGLU11	0.077	0.000	0.107	0.061	0.000	Ath-m						Unspec	Unspec	Unspec	Unspec	Unspec
AT1G02850.4	withSNP	BGLU11	0.205	0.347	0.439	0.557	0.220	Ath-m						Unspec	Unspec	Unspec	Unspec	Unspec
AT1G02850.5	withSNP	BGLU11	2.353	2.236	2.230	2.199	1.507	Ath-m						Unspec	Unspec	Unspec	Unspec	Unspec
AT1G02860.1	withSNP	BAH1	2.023	1.893	3.289	1.985	3.446	Ath-m						Unspec	Unspec	Unspec	Unspec	Unspec
AT1G02860.2	withSNP	BAH1	0.049	0.000	0.063	0.040	0.044	Ath-m						Unspec	Unspec	Unspec	Unspec	Unspec
AT1G02870.1	withSNP	No name	23.400	23.752	20.198	20.138	20.815	Ath-m						stigma	stigma	stigma	stigma	stigma
AT1G02880.1	noSNP	TPK1	7.248	5.940	9.834	8.090	9.500	Ath-r
AT1G02880.2	noSNP	TPK1	0.062	0.047	0.153	0.037	0.102	Ath-r
AT1G02880.3	noSNP	TPK1	47.035	44.534	52.782	48.014	59.572	Ath-r
AT1G02880.4	noSNP	TPK1	14.946	11.990	14.357	13.928	14.474	Ath-r
AT1G02890.1	noSNP	No name	97.085	94.904	103.263	108.286	95.322	Ath-m
AT1G02890.2	noSNP	No name	0.208	0.330	0.578	0.410	0.345	Ath-m
AT1G02900.1	withSNP	ATRALF1	0.376	1.456	1.680	0.623	0.768	Ath-m						Unspec	stigma	stigma	Unspec	Unspec
AT1G02910.1	noSNP	LPA1	38.342	35.923	37.021	40.195	40.246	Ath-m
AT1G02920.1	noSNP	ATGST11	0.083	2.079	0.100	0.000	0.044	Ath-r
AT1G02930.1	withSNP	ATGST1	1.183	1.420	1.134	0.340	1.068	Ath-r						Unspec	Unspec	Unspec	Unspec	Unspec
AT1G02930.2	withSNP	ATGST1	0.000	1.711	0.296	0.242	0.287	Ath-r						Unspec	Unspec	Unspec	Unspec	Unspec
AT1G02940.1	withSNP	ATGSTF5	1.945	1.515	1.364	1.543	1.279	Ath-m						stigma	stigma	stigma	stigma	stigma
AT1G02950.1	withSNP	ATGSTF4	1.147	2.397	1.634	1.396	1.523	Ath-m						stigma	stigma	Unspec	Unspec	stigma
AT1G02950.2	withSNP	ATGSTF4	0.000	0.000	0.086	0.360	0.077	Ath-m						Unspec	Unspec	Unspec	Unspec	Unspec
AT1G02950.3	withSNP	ATGSTF4	0.000	0.000	0.000	0.000	0.000	Ath-m						Unspec	Unspec	Unspec	Unspec	Unspec
AT1G02950.4	withSNP	ATGSTF4	0.000	0.000	0.000	0.000	0.000	Ath-m						Unspec	Unspec	Unspec	Unspec	Unspec
AT1G02960.1	noSNP	No name	2.498	1.427	3.209	2.479	2.454	Ath-m
AT1G02960.2	noSNP	No name	10.081	8.698	6.992	10.522	8.868	Ath-m
AT1G02960.3	noSNP	No name	14.749	10.934	10.276	13.030	10.290	Ath-m
AT1G02965.1	noSNP	No name	0	0	0	0	0	No_ATTED
AT1G02970.1	withSNP	ATWEE1	1.182	1.413	1.138	1.086	0.824	Ath-m						Unspec	stigma	Unspec	Unspec	Unspec
AT1G02980.1	withSNP	ATCUL2	3.063	2.679	3.069	2.807	2.585	Ath-m						pollen	pollen	pollen	pollen	pollen
AT1G02990.1	withSNP	No name	0.102	0.182	0.087	0.067	0.129	Ath-r						Unspec	Unspec	Unspec	Unspec	Unspec
AT1G02990.2	withSNP	No name	0.000	0.000	0.096	0.000	0.000	Ath-r						Unspec	Unspec	Unspec	Unspec	Unspec
AT1G02990.3	withSNP	No name	9.323	10.605	8.082	9.540	8.197	Ath-r						Unspec	Unspec	Unspec	Unspec	Unspec
AT1G03000.1	noSNP	PEX6	17.422	16.352	14.133	17.574	15.391	Ath-m
AT1G03010.1	noSNP	No name	0.556	1.212	0.669	1.023	0.568	Ath-m
AT1G03020.1	noSNP	No name	0.000	0.000	0.090	0.000	0.000	Ath-m
AT1G03022.1	noSNP	No name	0	0	0	0	0	No_ATTED
AT1G03030.1	withSNP	No name	18.369	20.497	17.932	19.874	18.893	Ath-m						stigma	stigma	stigma	stigma	stigma
AT1G03040.1	withSNP	No name	31.155	33.025	28.389	31.332	27.219	Ath-m						stigma	stigma	stigma	stigma	stigma
AT1G03040.2	withSNP	No name	2.995	2.604	1.293	3.295	2.665	Ath-m						stigma	stigma	Unspec	stigma	stigma
AT1G03050.1	withSNP	No name	1251.283	1276.666	1050.080	1317.088	1237.171	Ath-m	Pollen	Pollen	Pollen	Pollen	Pollen	pollen	pollen	pollen	pollen	pollen
AT1G03055.1	withSNP	AtD27	0.624	0.456	0.719	0.820	0.692	Ath-m						Unspec	Unspec	Unspec	Unspec	Unspec
AT1G03055.2	withSNP	AtD27	0.000	0.360	0.370	0.175	0.128	Ath-m						Unspec	Unspec	Unspec	Unspec	Unspec
AT1G03060.1	withSNP	SPI	14.184	16.234	15.858	15.941	13.352	Ath-m						Unspec	Unspec	Unspec	Unspec	Unspec
AT1G03070.1	withSNP	AtLFG4	23.877	22.072	26.256	20.803	19.513	Ath-m						pollen	pollen	pollen	Unspec	Unspec
AT1G03070.2	withSNP	AtLFG4	1.553	2.184	2.109	4.813	3.473	Ath-m						Unspec	Unspec	Unspec	Unspec	Unspec
AT1G03080.1	withSNP	NET1D	50.099	58.713	66.534	58.140	65.608	Ath-m						stigma	stigma	stigma	stigma	stigma
AT1G03090.1	withSNP	MCCA	1.498	3.099	4.089	2.064	2.211	Ath-m						Unspec	Unspec	Unspec	Unspec	Unspec
AT1G03090.2	withSNP	MCCA	14.448	16.168	15.326	12.585	17.249	Ath-m						stigma	stigma	stigma	stigma	stigma
AT1G03100.1	withSNP	No name	1.379	1.131	0.968	0.915	1.134	Ath-m						stigma	stigma	Unspec	Unspec	Unspec
AT1G03103.1	noSNP	No name	0.000	0.035	0.000	0.000	0.000	Ath-r
AT1G03106.1	withSNP	No name	0.121	0.443	0.116	0.212	0.169	Ath-r						Unspec	Unspec	Unspec	Unspec	Unspec
AT1G03110.1	withSNP	AtTRM82	18.977	22.122	21.790	19.355	19.142	Ath-m						Unspec	Unspec	Unspec	Unspec	Unspec
AT1G03120.1	withSNP	ATRAB28	2.092	3.579	3.430	2.826	3.247	Ath-r						Unspec	Unspec	Unspec	Unspec	Unspec
AT1G03130.1	withSNP	PSAD-2	80.324	86.642	76.725	82.610	105.641	Ath-m						stigma	stigma	stigma	stigma	stigma
AT1G03140.1	withSNP	No name	44.947	45.458	45.126	47.028	46.670	Ath-r						Unspec	Unspec	Unspec	Unspec	Unspec
AT1G03150.1	withSNP	No name	34.099	31.966	27.952	31.708	30.337	Ath-m						Unspec	Unspec	Unspec	Unspec	Unspec
AT1G03160.1	withSNP	FZL	14.467	14.710	14.183	14.578	15.419	Ath-m						stigma	stigma	stigma	stigma	stigma
AT1G03160.2	withSNP	FZL	0.445	0.776	0.737	0.454	0.766	Ath-m						Unspec	Unspec	Unspec	Unspec	Unspec
AT1G03170.1	withSNP	FAF2	58.264	122.878	46.206	84.483	74.086	Ath-m						stigma	stigma	stigma	stigma	stigma
AT1G03180.1	withSNP	No name	13.245	11.729	13.107	12.886	11.204	Ath-m						Unspec	Unspec	Unspec	Unspec	Unspec
AT1G03180.2	withSNP	No name	2.176	2.172	1.812	1.951	1.693	Ath-m						Unspec	Unspec	Unspec	Unspec	Unspec
AT1G03190.1	withSNP	ATXPD	8.577	8.585	6.873	8.611	7.735	Ath-m						stigma	stigma	stigma	stigma	stigma
AT1G03190.2	withSNP	ATXPD	0.032	0.036	0.000	0.000	0.062	Ath-m						Unspec	Unspec	Unspec	Unspec	Unspec
AT1G03200.1	withSNP	No name	14.037	12.431	12.782	14.519	11.965	Ath-r						stigma	stigma	stigma	stigma	stigma
AT1G03210.1	withSNP	No name	39.963	38.758	31.812	35.943	35.208	Ath-m						stigma	stigma	stigma	stigma	stigma
AT1G03220.1	withSNP	No name	5.183	5.716	26.632	5.428	13.027	Ath-r						Unspec	Unspec	stigma	Unspec	Unspec
AT1G03230.1	withSNP	No name	11.423	9.984	13.607	11.112	11.296	Ath-r						Unspec	Unspec	Unspec	Unspec	Unspec
AT1G03240.1	noSNP	No name	0	0	0	0	0	No_ATTED
AT1G03250.1	noSNP	No name	59.864	48.103	51.260	54.774	57.716	Ath-m
AT1G03250.2	noSNP	No name	2.957	3.316	2.998	2.479	2.747	Ath-m
AT1G03260.1	withSNP	No name	24.001	22.289	24.587	23.958	22.927	Ath-m						Unspec	Unspec	Unspec	Unspec	Unspec
AT1G03270.1	noSNP	No name	12.389	10.405	7.552	11.834	6.937	Ath-m
AT1G03280.1	withSNP	No name	39.368	34.131	33.316	38.234	30.965	Ath-m						Unspec	Unspec	Unspec	Unspec	Unspec
AT1G03290.1	withSNP	No name	10.946	10.652	11.707	12.377	13.745	Ath-m						stigma	stigma	stigma	stigma	stigma
AT1G03290.2	withSNP	No name	27.915	27.896	27.273	27.068	27.756	Ath-m						stigma	stigma	stigma	stigma	stigma
AT1G03300.1	withSNP	ATDUF1	2.736	3.162	1.586	2.146	2.104	Ath-m						stigma	stigma	stigma	stigma	stigma
AT1G03310.1	withSNP	AtBE2	6.133	5.394	3.008	6.508	3.973	Ath-m						stigma	stigma	stigma	stigma	stigma
AT1G03310.2	withSNP	AtBE2	5.742	6.370	6.268	6.688	5.945	Ath-m						stigma	stigma	stigma	stigma	stigma
AT1G03320.1	noSNP	No name	0.191	0.257	0.169	0.202	0.088	Ath-m
AT1G03330.1	noSNP	LSM2	96.589	84.881	84.813	89.264	96.052	Ath-m
AT1G03340.1	noSNP	No name	0.095	0.105	0.123	0.061	0.116	Ath-r
AT1G03350.1	withSNP	No name	36.949	38.142	34.442	39.009	36.660	Ath-m						stigma	stigma	stigma	stigma	stigma
AT1G03360.1	withSNP	ATRRP4	10.034	12.173	8.054	9.326	8.698	Ath-m						stigma	stigma	stigma	stigma	stigma
AT1G03365.1	withSNP	No name	10.934	11.016	9.813	10.718	9.293	Ath-r						stigma	Unspec	Unspec	Unspec	Unspec
AT1G03370.1	withSNP	No name	16.546	17.737	19.539	18.150	23.302	Ath-m						Unspec	Unspec	Unspec	Unspec	Unspec
AT1G03380.1	withSNP	ATATG18G	10.369	9.607	8.982	11.148	9.347	Ath-m						Unspec	stigma	Unspec	Unspec	stigma
AT1G03390.1	noSNP	No name	0.177	0.089	0.168	0.157	0.107	Ath-m
AT1G03400.1	withSNP	No name	1.699	1.369	1.250	1.427	1.374	Ath-m						stigma	stigma	Unspec	Unspec	Unspec
AT1G03410.1	withSNP	2A6	14.614	13.335	9.875	14.294	9.607	Ath-m						stigma	stigma	stigma	stigma	stigma
AT1G03420.1	withSNP	Sadhu4-2	0	0	0	0	0	No_ATTED						stigma	Unspec	Unspec	Unspec	Unspec
AT1G03430.1	withSNP	AHP5	44.643	37.121	30.839	43.816	33.683	Ath-m						stigma	stigma	stigma	stigma	stigma
AT1G03440.1	withSNP	No name	18.004	16.525	14.153	19.087	14.362	Ath-m						stigma	stigma	stigma	stigma	stigma
AT1G03445.1	withSNP	BSU1	7.637	6.190	7.541	7.752	6.276	Ath-m						pollen	pollen	pollen	pollen	pollen
AT1G03457.1	withSNP	AtBRN2	40.684	37.330	45.318	39.578	36.760	Ath-m						Unspec	Unspec	Unspec	Unspec	pollen
AT1G03457.2	withSNP	AtBRN2	24.674	20.404	26.765	23.000	18.703	Ath-m						Unspec	pollen	pollen	Unspec	Unspec
AT1G03470.1	withSNP	NET3A	4.267	4.368	4.604	3.373	3.022	Ath-m						stigma	stigma	stigma	Unspec	stigma
AT1G03470.2	withSNP	NET3A	2.423	2.021	2.649	2.452	1.709	Ath-m						stigma	stigma	stigma	stigma	stigma
AT1G03475.1	noSNP	ATCPO-I	79.796	70.175	70.776	74.883	80.287	Ath-m
AT1G03490.1	noSNP	ANAC006	0	0	0	0	0	No_ATTED
AT1G03495.1	withSNP	No name	5.058	5.413	6.285	6.507	5.285	Ath-r						Unspec	Unspec	Unspec	Unspec	Unspec
AT1G03510.1	withSNP	No name	1.275	1.294	1.196	1.184	1.181	Ath-m						Unspec	Unspec	Unspec	Unspec	Unspec
AT1G03520.1	withSNP	No name	25.926	26.702	26.228	30.538	23.075	Ath-m						stigma	stigma	stigma	stigma	stigma
AT1G03520.2	noSNP	No name	16.750	11.198	8.703	9.910	10.315	Ath-m
AT1G03530.1	withSNP	ATNAF1	5.236	6.065	4.361	5.368	4.620	Ath-m						stigma	stigma	Unspec	stigma	stigma
AT1G03540.1	withSNP	No name	2.068	2.080	1.859	1.752	1.752	Ath-m						Unspec	Unspec	Unspec	Unspec	Unspec
AT1G03550.1	noSNP	AtSCAMP4	21.473	15.966	14.882	17.424	16.418	Ath-m
AT1G03560.1	withSNP	No name	5.117	5.283	4.026	4.948	4.060	Ath-m						stigma	stigma	stigma	stigma	stigma
AT1G03590.1	withSNP	No name	126.756	122.958	105.152	134.710	119.450	Ath-m						stigma	stigma	stigma	stigma	stigma
AT1G03600.1	withSNP	PSB27	85.037	124.152	106.025	118.373	117.316	Ath-m						Unspec	stigma	stigma	Unspec	Unspec
AT1G03610.1	withSNP	No name	96.794	88.914	90.822	99.052	84.726	Ath-m						Unspec	Unspec	Unspec	Unspec	Unspec
AT1G03620.1	withSNP	No name	39.657	34.363	51.890	38.573	32.104	Ath-m						pollen	pollen	pollen	pollen	pollen
AT1G03630.1	withSNP	POR C	35.202	44.262	40.515	43.861	43.029	Ath-m						stigma	stigma	stigma	stigma	stigma
AT1G03630.2	withSNP	POR C	0.625	0.900	1.111	0.612	1.316	Ath-m						Unspec	Unspec	Unspec	Unspec	Unspec
AT1G03650.1	withSNP	No name	1.948	1.947	1.762	1.570	2.019	Ath-r						stigma	stigma	stigma	stigma	stigma
AT1G03660.1	withSNP	No name	0.521	1.049	1.060	1.082	0.977	Ath-m						Unspec	Unspec	Unspec	Unspec	Unspec
AT1G03670.1	withSNP	No name	0	0	0	0	0	No_ATTED						Unspec	Unspec	Unspec	Unspec	Unspec
AT1G03680.1	withSNP	ATHM1	84.118	88.719	82.136	84.567	90.680	Ath-m						stigma	stigma	stigma	stigma	stigma
AT1G03687.1	withSNP	No name	7.388	8.546	8.033	8.343	7.741	Ath-m						Unspec	Unspec	Unspec	Unspec	Unspec
AT1G03687.2	withSNP	No name	0.448	0.211	0.255	0.141	0.424	Ath-m						Unspec	Unspec	Unspec	Unspec	Unspec
AT1G03700.1	withSNP	No name	0.000	0.000	0.072	0.168	0.042	Ath-m						Unspec	Unspec	Unspec	Unspec	Unspec
AT1G03710.1	withSNP	No name	30.089	27.353	22.786	25.191	23.336	Ath-m						stigma	stigma	stigma	stigma	stigma
AT1G03710.2	withSNP	No name	2.913	3.835	4.864	4.078	4.882	Ath-m						Unspec	Unspec	stigma	Unspec	stigma
AT1G03720.1	withSNP	No name	0.360	0.482	0.451	0.291	0.208	Ath-m						Unspec	Unspec	Unspec	Unspec	Unspec
AT1G03730.1	noSNP	No name	8.089	7.945	22.330	9.033	9.328	Ath-m
AT1G03740.1	withSNP	No name	8.922	7.224	10.089	8.900	10.208	Ath-m						Unspec	Unspec	Unspec	Unspec	Unspec
AT1G03740.2	withSNP	No name	0.144	0.218	0.125	0.273	0.312	Ath-m						Unspec	Unspec	Unspec	Unspec	Unspec
AT1G03750.1	withSNP	CHR9	7.274	7.345	6.533	7.753	6.510	Ath-m						Unspec	Unspec	Unspec	Unspec	Unspec
AT1G03760.1	withSNP	No name	15.803	15.575	13.312	13.541	13.293	Ath-r						Unspec	Unspec	Unspec	Unspec	Unspec
AT1G03770.1	withSNP	ATRING1B	9.874	9.442	11.914	10.076	10.380	Ath-m						stigma	stigma	stigma	stigma	stigma
AT1G03770.2	withSNP	ATRING1B	1.452	1.246	1.908	1.821	1.664	Ath-m						Unspec	stigma	Unspec	stigma	Unspec
AT1G03770.3	withSNP	ATRING1B	0.000	0.000	0.000	0.000	0.000	Ath-m						Unspec	Unspec	Unspec	Unspec	Unspec
AT1G03780.1	noSNP	AtTPX2	0.034	0.226	0.212	0.257	0.037	Ath-m
AT1G03780.2	noSNP	AtTPX2	1.365	4.422	4.209	4.947	2.151	Ath-m
AT1G03780.3	noSNP	AtTPX2	0.736	0.607	1.328	0.798	0.810	Ath-m
AT1G03790.1	withSNP	AtTZF4	35.605	27.520	25.276	27.785	36.771	Ath-m						stigma	stigma	stigma	stigma	stigma
AT1G03800.1	withSNP	ATERF10	8.281	7.434	9.461	7.182	7.698	Ath-r						pollen	pollen	pollen	pollen	pollen
AT1G03810.1	withSNP	No name	11.915	9.199	12.878	11.499	9.793	Ath-r						pollen	pollen	pollen	pollen	pollen
AT1G03820.1	withSNP	No name	9.534	13.207	11.139	12.454	14.637	Ath-m						stigma	stigma	stigma	stigma	stigma
AT1G03830.1	withSNP	No name	1.983	1.105	1.340	0.000	0.477	Ath-m						stigma	stigma	stigma	Unspec	Unspec
AT1G03830.2	withSNP	No name	6.498	6.212	4.708	6.070	5.383	Ath-m						stigma	stigma	stigma	stigma	stigma
AT1G03840.1	withSNP	MGP	0.161	0.171	0.269	0.090	0.072	Ath-m						Unspec	Unspec	Unspec	Unspec	Unspec
AT1G03840.2	withSNP	MGP	0.417	0.354	0.387	0.296	0.272	Ath-m						Unspec	Unspec	Unspec	Unspec	Unspec
AT1G03850.1	withSNP	ATGRXS13	1.832	1.893	1.013	1.702	1.789	Ath-m						Unspec	Unspec	Unspec	Unspec	Unspec
AT1G03850.2	withSNP	ATGRXS13	5.944	4.405	4.872	5.607	6.206	Ath-m						stigma	stigma	stigma	stigma	stigma
AT1G03860.1	noSNP	ATPHB2	83.013	75.987	73.090	79.274	78.882	Ath-m
AT1G03860.2	noSNP	ATPHB2	1.676	2.071	0.821	1.193	1.125	Ath-m
AT1G03860.3	noSNP	ATPHB2	1.160	1.346	0.653	1.189	0.552	Ath-m
AT1G03870.1	withSNP	FLA9	26.585	23.949	12.980	24.160	13.331	Ath-m						stigma	stigma	stigma	stigma	stigma
AT1G03880.1	noSNP	CRB	0.063	0.139	2.980	0.049	0.072	Ath-m
AT1G03890.1	withSNP	No name	0.034	0.051	0.317	0.085	0.092	Ath-m						Unspec	Unspec	Unspec	Unspec	Unspec
AT1G03900.1	noSNP	ABCI18	215.319	189.967	199.593	201.116	207.745	Ath-m
AT1G03905.1	noSNP	ABCI19	11.322	10.447	11.370	9.831	13.448	Ath-m
AT1G03910.1	noSNP	CTN	26.674	24.583	27.829	27.471	29.840	Ath-m
AT1G03910.2	noSNP	CTN	28.093	25.103	26.723	25.780	26.902	Ath-m
AT1G03920.1	withSNP	No name	52.523	46.547	45.444	54.942	47.835	Ath-m						Unspec	Unspec	Unspec	Unspec	Unspec
AT1G03930.1	withSNP	ADK1	100.614	76.882	74.116	91.518	74.217	Ath-r						Unspec	Unspec	Unspec	Unspec	Unspec
AT1G03940.1	withSNP	No name	3.579	4.676	4.333	4.018	3.837	Ath-r						stigma	stigma	stigma	stigma	stigma
AT1G03950.1	withSNP	VPS2.3	29.924	24.882	26.323	28.420	28.518	Ath-m						stigma	stigma	stigma	stigma	stigma
AT1G03960.1	withSNP	No name	10.840	9.165	10.256	9.515	9.210	Ath-m						stigma	stigma	stigma	stigma	stigma
AT1G03960.2	withSNP	No name	3.615	2.975	2.738	2.805	2.657	Ath-m						stigma	stigma	stigma	stigma	stigma
AT1G03970.1	withSNP	GBF4	36.916	42.166	54.717	40.336	41.375	Ath-m						stigma	stigma	stigma	stigma	stigma
AT1G03980.1	withSNP	ATPCS2	0.221	0.296	0.243	0.172	0.199	Ath-m						Unspec	Unspec	Unspec	Unspec	Unspec
AT1G03982.1	withSNP	No name	0	0	0	0	0	No_ATTED						Unspec	Unspec	Unspec	Unspec	Unspec
AT1G03990.1	withSNP	No name	5.463	4.754	4.539	5.182	4.034	Ath-m						Unspec	Unspec	Unspec	Unspec	Unspec
AT1G04000.1	withSNP	No name	9.288	11.815	14.164	10.553	9.020	Ath-m						Unspec	Unspec	Unspec	Unspec	Unspec
AT1G04010.1	withSNP	ATPSAT1	11.923	11.538	10.662	12.069	10.551	Ath-m						stigma	Unspec	Unspec	Unspec	Unspec
AT1G04020.1	withSNP	ATBARD1	0.913	1.532	1.145	1.379	0.768	Ath-m						Unspec	stigma	stigma	stigma	Unspec
AT1G04020.2	withSNP	ATBARD1	0.620	0.864	0.947	0.354	0.597	Ath-m						Unspec	Unspec	Unspec	Unspec	Unspec
AT1G04030.1	withSNP	No name	12.336	11.000	10.016	11.043	8.904	Ath-m						stigma	Unspec	Unspec	Unspec	Unspec
AT1G04040.1	withSNP	No name	236.909	183.361	189.130	174.220	195.582	Ath-m						stigma	stigma	stigma	stigma	stigma
AT1G04050.1	withSNP	SDG13	4.995	4.897	4.141	4.229	3.611	Ath-m						stigma	stigma	stigma	stigma	stigma
AT1G04070.1	noSNP	ATTOM22-I	18.502	16.121	14.127	17.860	17.628	Ath-m
AT1G04080.1	withSNP	PRP39	23.891	28.987	32.425	34.407	33.250	Ath-m						stigma	stigma	stigma	stigma	stigma
AT1G04080.2	withSNP	PRP39	19.654	15.162	12.798	11.079	13.139	Ath-m						stigma	stigma	stigma	stigma	stigma
AT1G04080.3	withSNP	PRP39	14.868	13.096	12.652	11.741	10.746	Ath-m						stigma	stigma	Unspec	stigma	stigma
AT1G04090.1	withSNP	No name	6.034	4.924	4.738	6.015	5.139	Ath-m						Unspec	Unspec	Unspec	Unspec	Unspec
AT1G04100.1	withSNP	IAA10	5.414	5.193	4.904	5.596	5.426	Ath-m						Unspec	Unspec	Unspec	Unspec	Unspec
AT1G04110.1	withSNP	AtSDD1	0.880	1.298	1.218	0.941	0.849	Ath-m						Unspec	stigma	stigma	Unspec	Unspec
AT1G04120.1	withSNP	ABCC5	43.529	51.543	55.895	52.783	58.467	Ath-m						stigma	stigma	stigma	stigma	stigma
AT1G04120.2	withSNP	ABCC5	0.300	0.646	0.897	1.126	0.643	Ath-m						Unspec	Unspec	Unspec	stigma	Unspec
AT1G04130.1	withSNP	AtTPR2	12.820	18.965	21.517	17.998	19.266	Ath-m						stigma	stigma	stigma	stigma	stigma
AT1G04140.1	withSNP	No name	50.012	51.546	48.031	54.516	45.498	Ath-m						Unspec	Unspec	Unspec	Unspec	Unspec
AT1G04140.2	withSNP	No name	12.112	9.955	9.386	11.061	10.290	Ath-m						Unspec	Unspec	Unspec	Unspec	Unspec
AT1G04150.1	withSNP	No name	0.000	0.120	0.134	0.044	0.000	Ath-m						Unspec	Unspec	Unspec	Unspec	Unspec
AT1G04160.1	withSNP	ATXIB	22.038	23.287	27.100	23.492	21.439	Ath-m						Unspec	Unspec	Unspec	Unspec	Unspec
AT1G04170.1	withSNP	EIF2 GAMMA	59.097	64.579	57.186	60.341	58.041	Ath-m						stigma	stigma	stigma	stigma	stigma
AT1G04171.1	withSNP	No name	0	0	0	0	0	No_ATTED						Unspec	Unspec	Unspec	Unspec	Unspec
AT1G04180.1	withSNP	YUC9	0.645	1.724	1.898	1.664	2.171	Ath-m						Unspec	stigma	Unspec	stigma	stigma
AT1G04190.1	withSNP	TPR3	25.382	26.138	21.492	23.722	21.290	Ath-m						stigma	stigma	stigma	stigma	stigma
AT1G04200.1	withSNP	No name	27.085	30.068	35.494	28.992	27.950	Ath-m						stigma	stigma	stigma	stigma	stigma
AT1G04210.1	withSNP	No name	28.808	32.795	35.122	31.608	29.259	Ath-r						Unspec	Unspec	Unspec	Unspec	Unspec
AT1G04220.1	withSNP	KCS2	94.202	95.298	70.577	88.955	78.999	Ath-m						stigma	stigma	stigma	stigma	stigma
AT1G04230.1	withSNP	No name	26.049	24.781	24.333	24.515	22.622	Ath-m						Unspec	Unspec	Unspec	Unspec	Unspec
AT1G04240.1	withSNP	IAA3	9.327	14.324	14.956	8.193	11.613	Ath-m						stigma	stigma	stigma	stigma	stigma
AT1G04250.1	withSNP	AXR3	77.379	75.134	56.670	68.517	56.450	Ath-m						stigma	stigma	stigma	stigma	stigma
AT1G04260.1	withSNP	MPI7	28.529	25.264	20.530	25.276	25.240	Ath-m						stigma	stigma	stigma	stigma	stigma
AT1G04270.1	withSNP	RPS15	362.994	439.940	356.631	349.929	355.822	Ath-m	Stigma	Stigma	Stigma	Stigma	Stigma	stigma	stigma	stigma	stigma	stigma
AT1G04270.2	withSNP	RPS15	0.170	0.000	0.000	0.056	0.081	Ath-m						Unspec	Unspec	Unspec	Unspec	Unspec
AT1G04280.1	withSNP	No name	14.232	14.770	10.600	12.653	9.856	Ath-r						stigma	stigma	stigma	stigma	stigma
AT1G04290.1	withSNP	No name	46.307	44.020	39.459	46.486	40.036	Ath-m						Unspec	Unspec	Unspec	Unspec	Unspec
AT1G04300.1	withSNP	No name	78.067	79.179	62.573	81.161	72.876	Ath-m						Unspec	Unspec	Unspec	Unspec	Unspec
AT1G04300.2	withSNP	No name	1.153	2.080	2.091	1.886	1.629	Ath-m						Unspec	Unspec	Unspec	Unspec	Unspec
AT1G04300.3	withSNP	No name	0.000	0.000	0.000	0.000	0.000	Ath-m						Unspec	Unspec	Unspec	Unspec	Unspec
AT1G04300.4	withSNP	No name	10.074	7.628	9.269	7.502	7.235	Ath-m						Unspec	Unspec	Unspec	Unspec	Unspec
AT1G04310.1	withSNP	ERS2	8.800	11.115	9.172	9.728	14.025	Ath-m						stigma	stigma	stigma	stigma	stigma
AT1G04330.1	withSNP	No name	0.083	0.133	0.079	0.061	0.109	Ath-m						Unspec	Unspec	Unspec	Unspec	Unspec
AT1G04340.1	withSNP	No name	47.892	46.423	38.103	41.994	39.924	Ath-m						Unspec	Unspec	Unspec	Unspec	Unspec
AT1G04350.1	withSNP	No name	8.524	8.247	7.624	10.283	8.859	Ath-m						stigma	stigma	stigma	stigma	stigma
AT1G04360.1	withSNP	No name	0.224	0.317	0.233	0.317	0.247	Ath-m						Unspec	Unspec	Unspec	Unspec	Unspec
AT1G04370.1	noSNP	ATERF14	0	0	0	0	0	No_ATTED
AT1G04380.1	withSNP	No name	0.082	0.139	0.090	0.072	0.084	Ath-m						Unspec	Unspec	Unspec	Unspec	Unspec
AT1G04390.1	withSNP	No name	5.870	5.807	4.959	6.265	5.667	Ath-m						Unspec	Unspec	Unspec	Unspec	Unspec
AT1G04400.1	withSNP	AT-PHH1	50.566	41.599	49.125	50.303	54.770	Ath-m						stigma	stigma	stigma	stigma	stigma
AT1G04400.2	withSNP	AT-PHH1	30.624	22.640	21.150	21.691	28.952	Ath-m						stigma	stigma	stigma	stigma	stigma
AT1G04410.1	withSNP	c-NAD-MDH1	565.406	523.827	512.272	546.361	581.553	Ath-m	Stigma	Stigma	Stigma	Stigma	Stigma	stigma	stigma	stigma	stigma	stigma
AT1G04420.1	withSNP	No name	29.580	33.009	31.541	32.036	31.804	Ath-m						Unspec	Unspec	Unspec	Unspec	Unspec
AT1G04430.1	withSNP	No name	50.929	49.270	50.867	48.449	42.373	Ath-m						stigma	stigma	stigma	stigma	stigma
AT1G04430.2	withSNP	No name	9.489	8.094	7.539	2.786	4.917	Ath-m						stigma	Unspec	Unspec	Unspec	Unspec
AT1G04440.1	withSNP	CKL13	73.823	81.129	93.661	84.053	91.679	Ath-m						stigma	stigma	stigma	stigma	stigma
AT1G04445.1	withSNP	No name	10.364	10.840	12.173	10.235	13.788	Ath-r						pollen	pollen	Unspec	Unspec	Unspec
AT1G04450.1	withSNP	RIC3	0	0	0	0	0	No_ATTED						pollen	pollen	pollen	pollen	pollen
AT1G04470.1	withSNP	No name	474.950	488.465	320.820	499.229	440.876	Ath-r	Pollen	Pollen	Pollen	Pollen	Pollen	pollen	pollen	pollen	pollen	pollen
AT1G04480.1	withSNP	No name	147.794	162.154	138.706	130.720	139.388	Ath-m						stigma	stigma	stigma	stigma	stigma
AT1G04490.1	withSNP	No name	1.502	2.687	4.752	2.017	1.736	Ath-m						Unspec	Unspec	Unspec	Unspec	Unspec
AT1G04490.2	withSNP	No name	0.688	0.595	2.402	0.789	1.122	Ath-m						Unspec	Unspec	Unspec	Unspec	Unspec
AT1G04500.1	withSNP	No name	8.257	8.728	7.502	8.876	7.444	Ath-m						pollen	pollen	pollen	pollen	pollen
AT1G04501.1	noSNP	No name	0	0	0	0	0	No_ATTED
AT1G04510.1	withSNP	MAC3A	37.066	36.156	35.833	36.165	34.988	Ath-m						stigma	stigma	Unspec	stigma	stigma
AT1G04510.2	withSNP	MAC3A	0.000	0.000	0.000	0.000	0.000	Ath-m						Unspec	Unspec	Unspec	Unspec	Unspec
AT1G04520.1	noSNP	PDLP2	11.861	15.906	12.795	17.082	9.758	Ath-m
AT1G04530.1	withSNP	TPR4	45.211	57.205	55.770	55.673	58.937	Ath-m						stigma	stigma	stigma	stigma	stigma
AT1G04540.1	withSNP	No name	1204.608	1208.685	1170.019	1250.196	1164.393	Ath-m	Pollen	Pollen	Pollen	Pollen	Pollen	pollen	pollen	pollen	pollen	pollen
AT1G04550.1	withSNP	BDL	0.855	0.811	0.707	1.019	0.657	Ath-m						Unspec	Unspec	Unspec	Unspec	Unspec
AT1G04550.2	withSNP	BDL	14.834	20.204	15.557	16.919	14.209	Ath-m						stigma	stigma	stigma	stigma	stigma
AT1G04555.1	withSNP	No name	41.008	34.527	35.142	37.796	34.898	Ath-r						stigma	stigma	stigma	stigma	stigma
AT1G04560.1	noSNP	No name	0.098	1.866	1.400	0.123	0.144	Ath-m
AT1G04570.1	noSNP	No name	10.125	9.343	6.836	9.970	9.460	Ath-r
AT1G04580.1	withSNP	AAO4	6.408	8.914	7.993	7.212	6.384	Ath-r						stigma	stigma	stigma	stigma	stigma
AT1G04590.1	withSNP	No name	23.488	24.798	21.870	22.612	20.382	Ath-m						stigma	stigma	stigma	stigma	stigma
AT1G04590.2	withSNP	No name	0.527	0.409	0.538	0.393	0.490	Ath-m						Unspec	Unspec	Unspec	Unspec	Unspec
AT1G04600.1	withSNP	ATXIA	22.828	24.863	24.117	9.933	8.841	Ath-m						pollen	pollen	pollen	pollen	pollen
AT1G04610.1	withSNP	YUC3	0.163	0.579	0.320	0.259	0.237	Ath-m						Unspec	Unspec	Unspec	Unspec	Unspec
AT1G04620.1	noSNP	HCAR	23.835	3.401	3.850	3.648	7.217	Ath-m
AT1G04625.1	withSNP	No name	0.316	0.177	0.279	0.229	0.217	Ath-m						Unspec	Unspec	Unspec	Unspec	Unspec
AT1G04630.1	withSNP	MEE4	52.280	47.529	47.397	49.578	49.848	Ath-r						stigma	stigma	stigma	stigma	stigma
AT1G04635.1	withSNP	AtPOP5	4.383	4.640	2.934	4.677	3.456	Ath-r						Unspec	Unspec	Unspec	Unspec	Unspec
AT1G04640.1	withSNP	LIP2	4.647	5.269	5.199	3.910	5.247	Ath-m						Unspec	stigma	stigma	stigma	stigma
AT1G04640.2	withSNP	LIP2	0.399	0.444	0.096	0.267	0.200	Ath-m						Unspec	Unspec	Unspec	Unspec	Unspec
AT1G04645.1	withSNP	No name	0.051	0.334	0.624	0.273	0.030	Ath-m						Unspec	Unspec	Unspec	Unspec	Unspec
AT1G04650.1	withSNP	No name	2.686	1.671	1.532	1.751	1.487	Ath-m						stigma	stigma	Unspec	stigma	Unspec
AT1G04660.1	withSNP	No name	0.034	0.156	0.149	0.149	0.042	Ath-m						Unspec	Unspec	Unspec	Unspec	Unspec
AT1G04670.1	withSNP	No name	1.389	0.898	1.017	1.323	0.896	Ath-m						Unspec	Unspec	Unspec	Unspec	Unspec
AT1G04680.1	withSNP	No name	80.427	89.061	78.783	75.784	76.986	Ath-m						stigma	stigma	stigma	stigma	stigma
AT1G04684.1	withSNP	No name	0	0	0	0	0	No_ATTED						Unspec	Unspec	Unspec	Unspec	Unspec
AT1G04690.1	withSNP	KAB1	288.216	265.067	267.564	277.482	294.157	Ath-m						Unspec	Unspec	Unspec	Unspec	Unspec
AT1G04700.1	withSNP	No name	104.615	102.352	92.366	109.460	98.509	Ath-m						pollen	pollen	pollen	pollen	pollen
AT1G04710.1	withSNP	KAT1	19.827	20.482	19.167	20.837	19.994	Ath-m						Unspec	Unspec	Unspec	Unspec	Unspec
AT1G04730.1	withSNP	CTF18	2.297	2.310	2.186	1.724	1.558	Ath-m						Unspec	Unspec	Unspec	Unspec	Unspec
AT1G04750.1	withSNP	AT VAMP7B	124.247	117.721	116.355	120.279	117.967	Ath-m						stigma	stigma	stigma	stigma	stigma
AT1G04750.2	withSNP	AT VAMP7B	5.511	6.050	2.730	4.150	2.883	Ath-m						Unspec	Unspec	Unspec	Unspec	Unspec
AT1G04760.1	noSNP	ATVAMP726	25.714	27.628	17.792	27.941	23.485	Ath-m
AT1G04770.1	noSNP	No name	7.015	6.233	4.064	8.611	6.418	Ath-m
AT1G04778.1	noSNP	No name	2.409	1.655	0.968	1.885	1.495	Ath-r
AT1G04780.1	noSNP	No name	69.647	61.662	78.374	66.274	72.272	Ath-m
AT1G04790.1	withSNP	No name	32.829	31.358	32.856	35.317	30.794	Ath-m						Unspec	Unspec	Unspec	Unspec	Unspec
AT1G04800.1	withSNP	No name	46.820	48.420	49.628	52.493	56.085	Ath-m						stigma	stigma	stigma	stigma	stigma
AT1G04810.1	withSNP	No name	29.653	28.641	26.605	30.187	28.416	Ath-m						stigma	stigma	stigma	stigma	stigma
AT1G04820.1	withSNP	TOR2	568.587	565.254	531.117	566.268	487.168	Ath-m	Stigma	Stigma	Stigma	Stigma	Stigma	Unspec	Unspec	Unspec	Unspec	Unspec
AT1G04830.1	withSNP	No name	25.221	24.763	25.252	26.742	25.549	Ath-m						Unspec	Unspec	Unspec	Unspec	Unspec
AT1G04830.2	withSNP	No name	0.034	0.126	0.156	0.000	0.086	Ath-m						Unspec	Unspec	Unspec	Unspec	Unspec
AT1G04840.1	withSNP	No name	1.020	1.071	1.027	1.220	0.893	Ath-m						Unspec	Unspec	Unspec	Unspec	Unspec
AT1G04850.1	withSNP	No name	123.313	115.290	112.109	116.570	112.014	Ath-m						stigma	stigma	stigma	stigma	stigma
AT1G04860.1	withSNP	ATUBP2	15.259	13.796	13.837	14.562	14.278	Ath-m						stigma	stigma	stigma	stigma	stigma
AT1G04870.1	withSNP	ATPRMT10	0.000	0.000	0.156	0.044	0.000	Ath-m						Unspec	Unspec	Unspec	Unspec	Unspec
AT1G04870.2	withSNP	ATPRMT10	12.551	17.240	14.901	13.366	13.107	Ath-m						Unspec	Unspec	Unspec	Unspec	Unspec
AT1G04880.1	withSNP	No name	77.038	75.107	87.313	78.262	68.687	Ath-m						pollen	pollen	pollen	pollen	pollen
AT1G04890.1	withSNP	No name	0	0	0	0	0	No_ATTED						pollen	pollen	pollen	pollen	pollen
AT1G04900.1	withSNP	No name	12.735	13.656	11.585	12.292	10.781	Ath-m						Unspec	stigma	stigma	stigma	Unspec
AT1G04910.1	withSNP	No name	37.441	31.898	29.419	33.510	29.104	Ath-m						stigma	stigma	stigma	stigma	stigma
AT1G04920.1	withSNP	ATSPS3F	0.601	1.026	0.929	0.763	0.785	Ath-m						Unspec	Unspec	Unspec	Unspec	Unspec
AT1G04930.1	withSNP	No name	4.478	3.738	3.293	3.564	3.782	Ath-m						Unspec	stigma	Unspec	stigma	Unspec
AT1G04930.2	withSNP	No name	0.037	0.088	0.101	0.050	0.054	Ath-m						Unspec	Unspec	Unspec	Unspec	Unspec
AT1G04940.1	withSNP	atTIC20	23.836	27.667	23.362	24.821	26.359	Ath-r						stigma	stigma	stigma	stigma	stigma
AT1G04945.1	withSNP	No name	1.820	1.361	1.400	1.628	1.181	Ath-m						Unspec	Unspec	Unspec	Unspec	Unspec
AT1G04945.2	withSNP	No name	7.884	7.412	5.065	6.429	7.196	Ath-m						Unspec	Unspec	Unspec	Unspec	Unspec
AT1G04945.3	withSNP	No name	0.338	0.481	0.160	0.294	0.150	Ath-m						Unspec	Unspec	Unspec	Unspec	Unspec
AT1G04950.1	noSNP	ATTAF6	0.850	0.411	0.315	1.460	0.501	Ath-m
AT1G04950.2	noSNP	ATTAF6	18.342	17.352	16.219	17.283	15.597	Ath-m
AT1G04950.3	noSNP	ATTAF6	3.585	2.651	2.472	3.767	2.514	Ath-m
AT1G04960.1	noSNP	No name	37.160	31.974	35.898	35.986	37.089	Ath-m
AT1G04960.2	withSNP	No name	1.083	1.310	1.243	1.333	0.928	Ath-m						Unspec	Unspec	Unspec	Unspec	Unspec
AT1G04970.1	withSNP	No name	20.236	17.616	20.035	24.162	21.500	Ath-m						Unspec	Unspec	Unspec	Unspec	Unspec
AT1G04970.2	withSNP	No name	12.594	10.116	8.214	9.717	11.790	Ath-m						Unspec	Unspec	Unspec	Unspec	Unspec
AT1G04980.1	withSNP	ATPDI10	36.809	33.901	23.984	27.375	24.261	Ath-m						stigma	stigma	stigma	stigma	stigma
AT1G04985.1	noSNP	No name	146.915	125.584	118.317	130.668	131.224	Ath-m
AT1G04990.1	withSNP	No name	15.315	9.263	13.031	12.000	12.165	Ath-m						Unspec	Unspec	Unspec	Unspec	Unspec
AT1G04990.2	withSNP	No name	56.729	39.949	45.897	44.746	53.373	Ath-m						stigma	stigma	stigma	stigma	stigma
AT1G05000.1	withSNP	AtPFA-DSP1	0.158	0.154	2.655	0.179	0.114	Ath-m						Unspec	Unspec	pollen	Unspec	Unspec
AT1G05000.2	withSNP	AtPFA-DSP1	0.180	0.000	0.538	0.010	0.000	Ath-m						Unspec	Unspec	Unspec	Unspec	Unspec
AT1G05010.1	withSNP	ACO4	2.921	2.714	4.735	2.314	2.278	Ath-m						stigma	stigma	stigma	stigma	stigma
AT1G05020.1	noSNP	No name	31.145	31.985	26.080	31.836	30.245	Ath-m
AT1G05030.1	noSNP	No name	10.917	9.514	8.116	11.106	8.949	Ath-m
AT1G05040.1	withSNP	No name	0.029	0.144	0.033	0.056	0.044	Ath-m						Unspec	Unspec	Unspec	Unspec	Unspec
AT1G05040.2	withSNP	No name	0.025	0.000	0.097	0.000	0.000	Ath-m						Unspec	Unspec	Unspec	Unspec	Unspec
AT1G05055.1	noSNP	ATGTF2H2	15.300	12.676	10.515	14.337	12.785	Ath-m
AT1G05060.1	noSNP	No name	38.766	32.175	31.540	37.082	37.870	Ath-m
AT1G05065.1	noSNP	CLE20	18.089	6.966	8.900	11.229	11.988	Ath-r
AT1G05070.1	withSNP	No name	26.724	24.600	22.956	25.284	22.437	Ath-m						stigma	stigma	stigma	stigma	stigma
AT1G05080.1	withSNP	No name	0	0	0	0	0	No_ATTED						Unspec	Unspec	Unspec	Unspec	Unspec
AT1G05085.1	withSNP	No name	0	0	0	0	0	No_ATTED						Unspec	Unspec	Unspec	Unspec	Unspec
AT1G05090.1	noSNP	No name	7.198	7.807	5.939	9.068	8.148	Ath-r
AT1G05100.1	withSNP	MAPKKK18	21.125	36.718	44.737	33.016	59.812	Ath-m						stigma	stigma	stigma	stigma	stigma
AT1G05120.1	withSNP	No name	45.676	44.296	50.879	46.959	46.577	Ath-m						Unspec	Unspec	Unspec	Unspec	Unspec
AT1G05136.1	noSNP	No name	0	0	0	0	0	No_ATTED
AT1G05140.1	withSNP	No name	20.305	21.951	17.473	23.219	20.752	Ath-m						stigma	stigma	stigma	stigma	stigma
AT1G05150.1	withSNP	No name	10.833	11.983	8.736	11.433	8.565	Ath-m						stigma	stigma	stigma	stigma	stigma
AT1G05160.1	withSNP	ATKAO1	11.785	10.583	9.145	9.742	9.903	Ath-m						stigma	stigma	stigma	stigma	stigma
AT1G05170.1	withSNP	No name	13.891	9.002	9.132	10.378	11.106	Ath-m						stigma	stigma	stigma	stigma	stigma
AT1G05170.2	withSNP	No name	28.371	21.144	21.627	27.874	26.574	Ath-m						stigma	stigma	stigma	stigma	stigma
AT1G05180.1	noSNP	AXR1	36.292	28.347	29.035	31.205	32.062	Ath-m
AT1G05180.2	noSNP	AXR1	0.000	0.000	0.000	0.000	0.000	Ath-m
AT1G05180.3	withSNP	AXR1	0.222	0.040	0.062	0.177	0.165	Ath-m						Unspec	Unspec	Unspec	Unspec	Unspec
AT1G05190.1	withSNP	emb2394	88.646	125.051	104.943	95.334	109.843	Ath-m						stigma	stigma	stigma	stigma	stigma
AT1G05200.1	withSNP	ATGLR3.4	2.338	2.176	1.375	2.189	1.935	Ath-m						stigma	stigma	stigma	stigma	stigma
AT1G05200.2	withSNP	ATGLR3.4	3.159	2.137	2.591	1.377	1.859	Ath-m						stigma	stigma	stigma	stigma	stigma
AT1G05205.1	noSNP	No name	96.556	68.532	68.124	78.823	76.755	Ath-m
AT1G05210.1	withSNP	No name	4.271	4.973	3.836	4.360	3.701	Ath-m						Unspec	stigma	stigma	stigma	stigma
AT1G05220.1	withSNP	No name	0.059	0.075	0.086	0.108	0.162	Ath-r						Unspec	Unspec	Unspec	Unspec	Unspec
AT1G05220.2	withSNP	No name	0.120	0.000	0.124	0.048	0.076	Ath-r						Unspec	Unspec	Unspec	Unspec	Unspec
AT1G05230.1	withSNP	HDG2	0.000	0.000	1.212	1.162	1.175	Ath-m						Unspec	Unspec	Unspec	Unspec	Unspec
AT1G05230.2	withSNP	HDG2	2.067	3.023	3.169	2.635	2.078	Ath-m						Unspec	Unspec	Unspec	Unspec	Unspec
AT1G05230.3	withSNP	HDG2	1.218	1.335	1.310	0.986	1.050	Ath-m						Unspec	Unspec	Unspec	Unspec	Unspec
AT1G05230.4	withSNP	HDG2	0.270	0.454	0.457	0.600	0.376	Ath-m						Unspec	Unspec	Unspec	Unspec	Unspec
AT1G05240.1	noSNP	No name	0	0	0	0	0	No_ATTED
AT1G05250.1	noSNP	AtPRX1	5.436	8.801	6.847	8.313	8.105	Ath-r
AT1G05260.1	withSNP	RCI3	13.341	14.321	17.903	16.177	16.903	Ath-m						Unspec	Unspec	Unspec	Unspec	Unspec
AT1G05270.1	withSNP	No name	60.300	55.702	53.884	59.975	55.730	Ath-m						stigma	stigma	stigma	stigma	stigma
AT1G05280.1	withSNP	No name	0.501	0.415	0.436	0.502	0.469	Ath-m						Unspec	Unspec	Unspec	Unspec	Unspec
AT1G05290.1	withSNP	No name	0.268	0.209	0.295	0.168	0.235	Ath-m						Unspec	Unspec	Unspec	Unspec	Unspec
AT1G05291.1	noSNP	No name	0.000	0.000	0.037	0.104	0.040	Ath-r
AT1G05300.1	withSNP	ZIP5	17.274	4.463	6.912	7.779	16.090	Ath-m						stigma	stigma	stigma	stigma	stigma
AT1G05300.2	withSNP	ZIP5	0.435	0.056	0.162	0.282	0.940	Ath-m						Unspec	Unspec	Unspec	Unspec	Unspec
AT1G05310.1	withSNP	No name	15.614	6.614	14.981	19.184	18.607	Ath-m						stigma	stigma	stigma	stigma	stigma
AT1G05320.1	withSNP	No name	8.454	6.715	8.377	7.496	7.523	Ath-r						stigma	stigma	stigma	stigma	stigma
AT1G05320.2	withSNP	No name	2.107	2.150	2.435	2.064	2.404	Ath-r						stigma	stigma	stigma	stigma	stigma
AT1G05320.3	withSNP	No name	3.721	2.461	2.631	3.624	3.357	Ath-r						stigma	stigma	stigma	stigma	stigma
AT1G05330.1	withSNP	No name	0.940	1.884	1.356	1.002	0.899	Ath-m						Unspec	stigma	Unspec	Unspec	Unspec
AT1G05340.1	withSNP	No name	3.179	2.546	11.770	2.893	3.497	Ath-m						stigma	stigma	stigma	stigma	stigma
AT1G05350.1	withSNP	No name	35.885	33.961	34.921	33.891	33.610	Ath-m						stigma	Unspec	Unspec	Unspec	stigma
AT1G05360.1	withSNP	KMS2	42.598	39.783	36.537	40.716	34.528	Ath-m						Unspec	Unspec	Unspec	Unspec	Unspec
AT1G05370.1	withSNP	No name	0.424	0.829	0.548	0.528	0.451	Ath-m						Unspec	Unspec	Unspec	Unspec	Unspec
AT1G05380.1	withSNP	No name	3.536	2.397	1.358	1.437	2.180	Ath-m						Unspec	Unspec	Unspec	Unspec	Unspec
AT1G05380.2	withSNP	No name	68.483	66.645	67.405	75.263	61.433	Ath-m						Unspec	Unspec	Unspec	Unspec	Unspec
AT1G05385.1	noSNP	LPA19	19.796	18.834	15.779	20.270	19.123	Ath-m
AT1G05400.1	withSNP	No name	2.049	1.632	1.932	1.651	1.436	Ath-m						Unspec	Unspec	Unspec	Unspec	Unspec
AT1G05400.2	withSNP	No name	0.096	0.395	0.067	0.204	0.604	Ath-m						Unspec	Unspec	Unspec	Unspec	Unspec
AT1G05410.1	withSNP	No name	16.962	16.518	12.701	16.204	13.918	Ath-m						stigma	stigma	stigma	stigma	stigma
AT1G05410.2	withSNP	No name	0.480	0.119	0.000	0.107	0.297	Ath-m						Unspec	Unspec	Unspec	Unspec	Unspec
AT1G05420.1	withSNP	ATOFP12	0.178	0.291	0.250	0.088	0.159	Ath-r						Unspec	Unspec	Unspec	Unspec	Unspec
AT1G05430.1	withSNP	No name	35.951	34.900	31.783	35.090	32.928	Ath-m						stigma	stigma	stigma	stigma	stigma
AT1G05440.1	withSNP	No name	0.274	0.908	0.816	0.405	0.457	Ath-m						Unspec	Unspec	Unspec	Unspec	Unspec
AT1G05450.1	noSNP	No name	17.434	12.039	8.774	14.141	12.666	Ath-m
AT1G05450.2	noSNP	No name	2710.781	2360.388	2371.278	2579.266	2721.524	Ath-m
AT1G05460.1	withSNP	SDE3	4.491	11.781	8.800	7.647	5.166	Ath-m						stigma	stigma	stigma	stigma	stigma
AT1G05470.1	withSNP	CVP2	2.267	3.734	2.127	2.431	1.608	Ath-m						stigma	stigma	stigma	stigma	stigma
AT1G05490.1	withSNP	chr31	8.923	8.955	8.582	7.684	7.816	Ath-m						stigma	stigma	stigma	stigma	stigma
AT1G05500.1	noSNP	ATSYTE	98.327	76.341	82.340	92.881	94.058	Ath-m
AT1G05510.1	noSNP	OBAP1a	0.231	0.929	1.673	0.444	0.337	Ath-m
AT1G05520.1	withSNP	No name	33.171	31.162	28.648	32.186	27.671	Ath-m						stigma	stigma	stigma	stigma	stigma
AT1G05530.1	noSNP	UGT2	3.301	3.147	3.955	2.690	2.713	Ath-m
AT1G05540.1	withSNP	No name	2.507	6.166	4.004	3.183	3.058	Ath-m						stigma	stigma	stigma	stigma	stigma
AT1G05550.1	withSNP	No name	0.410	0.361	0.318	0.427	0.247	Ath-m						Unspec	Unspec	Unspec	Unspec	Unspec
AT1G05550.2	withSNP	No name	0.000	0.000	0.090	0.008	0.024	Ath-m						Unspec	Unspec	Unspec	Unspec	Unspec
AT1G05550.3	withSNP	No name	0.183	1.650	1.219	0.452	0.346	Ath-m						Unspec	Unspec	Unspec	Unspec	Unspec
AT1G05560.1	withSNP	UGT1	3.758	3.261	4.026	3.817	4.529	Ath-m						stigma	stigma	stigma	stigma	stigma
AT1G05570.1	withSNP	ATGSL06	3.239	3.040	3.418	3.266	2.663	Ath-m						stigma	stigma	stigma	stigma	stigma
AT1G05570.2	withSNP	ATGSL06	0.000	0.000	0.000	0.000	0.942	Ath-m						Unspec	Unspec	Unspec	Unspec	Unspec
AT1G05575.1	noSNP	No name	0.389	0.366	5.132	0.183	0.448	Ath-m
AT1G05577.1	withSNP	No name	0.546	0.507	0.722	0.767	0.506	Ath-m						Unspec	Unspec	Unspec	Unspec	Unspec
AT1G05580.1	withSNP	ATCHX23	1380.725	1426.628	1471.680	1481.410	1394.451	Ath-r	Pollen	Pollen	Pollen	Pollen	Pollen	pollen	pollen	pollen	pollen	pollen
AT1G05580.2	withSNP	ATCHX23	113.093	93.183	115.449	98.504	91.678	Ath-r						pollen	pollen	pollen	pollen	pollen
AT1G05590.1	withSNP	ATHEX3	14.705	11.917	8.424	13.251	9.289	Ath-m						stigma	stigma	stigma	stigma	stigma
AT1G05600.1	withSNP	EMB3101	1.052	1.450	1.101	0.605	0.905	Ath-m						Unspec	Unspec	Unspec	Unspec	Unspec
AT1G05600.2	withSNP	EMB3101	1.960	1.954	1.105	2.437	1.518	Ath-m						stigma	stigma	Unspec	stigma	stigma
AT1G05610.1	withSNP	APS2	0.226	0.515	0.666	0.476	0.379	Ath-m						Unspec	Unspec	Unspec	Unspec	Unspec
AT1G05615.1	withSNP	No name	0	0	0	0	0	No_ATTED						Unspec	Unspec	Unspec	Unspec	Unspec
AT1G05620.1	noSNP	NSH2	26.019	24.212	27.434	26.465	24.503	Ath-m
AT1G05620.2	noSNP	NSH2	7.541	6.665	0.000	5.595	4.217	Ath-m
AT1G05630.1	withSNP	5PTASE13	5.098	5.926	3.844	5.313	3.488	Ath-m						Unspec	Unspec	Unspec	Unspec	Unspec
AT1G05630.2	withSNP	5PTASE13	9.484	7.097	6.636	8.007	5.445	Ath-m						Unspec	Unspec	Unspec	Unspec	Unspec
AT1G05640.1	noSNP	No name	5.518	5.449	4.526	5.745	4.870	Ath-r
AT1G05650.1	withSNP	No name	1.796	1.249	1.680	1.591	1.773	Ath-r						pollen	pollen	pollen	pollen	pollen
AT1G05660.1	noSNP	No name	0.000	0.027	0.000	0.000	0.000	Ath-r
AT1G05670.1	withSNP	No name	4.264	4.360	3.710	4.580	3.475	Ath-m						Unspec	Unspec	Unspec	Unspec	Unspec
AT1G05670.2	withSNP	No name	0.294	0.228	0.089	0.214	0.218	Ath-m						Unspec	Unspec	Unspec	Unspec	Unspec
AT1G05675.1	noSNP	No name	0.044	0.062	1.005	0.000	0.125	Ath-r
AT1G05680.1	withSNP	UGT74E2	2.289	3.234	6.361	3.557	6.663	Ath-m						Unspec	stigma	stigma	Unspec	stigma
AT1G05690.1	withSNP	BT3	17.950	19.195	20.142	19.672	18.801	Ath-m						pollen	pollen	Unspec	pollen	pollen
AT1G05700.1	withSNP	No name	0.049	0.086	0.135	0.055	0.061	Ath-m						Unspec	Unspec	Unspec	Unspec	Unspec
AT1G05710.1	withSNP	No name	3.165	5.183	7.332	3.227	4.220	Ath-m						Unspec	Unspec	Unspec	Unspec	Unspec
AT1G05710.2	withSNP	No name	7.701	12.680	18.514	8.303	9.967	Ath-m						stigma	stigma	stigma	stigma	stigma
AT1G05710.3	withSNP	No name	3.062	2.867	3.687	3.637	3.450	Ath-m						stigma	stigma	Unspec	Unspec	Unspec
AT1G05710.4	withSNP	No name	12.119	13.202	11.774	12.500	13.080	Ath-m						stigma	stigma	stigma	stigma	stigma
AT1G05710.5	withSNP	No name	0.161	0.221	0.176	0.215	0.245	Ath-m						Unspec	Unspec	Unspec	Unspec	Unspec
AT1G05720.1	withSNP	No name	88.140	71.258	60.684	75.352	69.520	Ath-m						stigma	stigma	stigma	stigma	stigma
AT1G05730.1	withSNP	No name	0	0	0	0	0	No_ATTED						stigma	stigma	stigma	stigma	stigma
AT1G05740.1	withSNP	No name	0.686	0.385	0.748	0.349	0.658	Ath-m						Unspec	Unspec	Unspec	Unspec	Unspec
AT1G05750.1	withSNP	CLB19	3.398	3.013	2.844	3.199	3.133	Ath-m						Unspec	Unspec	Unspec	Unspec	Unspec
AT1G05760.1	withSNP	RTM1	1.204	1.816	1.695	1.566	1.792	Ath-m						stigma	stigma	stigma	stigma	stigma
AT1G05770.1	withSNP	No name	0.470	0.629	0.639	0.574	0.433	Ath-m						Unspec	Unspec	Unspec	Unspec	Unspec
AT1G05780.1	withSNP	No name	9.619	9.368	8.008	8.139	8.029	Ath-r						stigma	stigma	stigma	stigma	stigma
AT1G05785.1	withSNP	No name	14.103	11.215	10.758	13.216	12.142	Ath-r						stigma	stigma	stigma	stigma	stigma
AT1G05785.2	withSNP	No name	4.287	5.330	4.565	3.612	3.407	Ath-r						Unspec	Unspec	Unspec	Unspec	Unspec
AT1G05790.1	withSNP	No name	10.748	10.443	10.482	11.544	9.308	Ath-m						Unspec	Unspec	Unspec	Unspec	Unspec
AT1G05790.2	withSNP	No name	28.715	24.593	26.993	27.714	27.078	Ath-m						Unspec	Unspec	Unspec	Unspec	Unspec
AT1G05800.1	withSNP	DGL	0.131	0.290	0.868	0.077	0.119	Ath-m						Unspec	Unspec	Unspec	Unspec	Unspec
AT1G05805.1	withSNP	AKS2	36.018	22.384	22.205	26.259	22.975	Ath-m						stigma	stigma	stigma	stigma	stigma
AT1G05810.1	noSNP	ARA	57.382	28.894	32.760	35.300	28.375	Ath-m
AT1G05820.1	withSNP	ATSPPL5	95.804	103.255	96.603	112.995	98.567	Ath-r						pollen	pollen	pollen	pollen	pollen
AT1G05820.2	withSNP	ATSPPL5	59.540	52.828	60.416	54.363	49.057	Ath-r						pollen	pollen	pollen	pollen	pollen
AT1G05830.1	withSNP	ATX2	17.932	17.728	15.142	16.747	14.948	Ath-r						Unspec	Unspec	Unspec	Unspec	Unspec
AT1G05830.2	withSNP	ATX2	0.201	0.344	0.334	0.693	0.277	Ath-r						Unspec	Unspec	Unspec	Unspec	Unspec
AT1G05835.1	withSNP	No name	7.892	17.834	10.616	10.017	10.046	Ath-r						Unspec	stigma	Unspec	Unspec	Unspec
AT1G05840.1	withSNP	No name	33.028	31.772	28.330	33.437	28.737	Ath-m						Unspec	Unspec	Unspec	Unspec	Unspec
AT1G05850.1	withSNP	ATCTL1	746.225	584.414	593.213	662.756	635.830	Ath-m	Stigma	Stigma	Stigma	Stigma	Stigma	stigma	stigma	stigma	stigma	stigma
AT1G05860.1	withSNP	No name	8.476	9.236	7.946	9.498	7.421	Ath-m						stigma	stigma	stigma	stigma	stigma
AT1G05870.1	noSNP	No name	30.475	43.092	45.818	39.888	37.223	Ath-r
AT1G05870.2	withSNP	No name	9.323	10.013	6.475	11.149	6.827	Ath-r						stigma	stigma	stigma	stigma	stigma
AT1G05870.3	withSNP	No name	3.014	2.486	2.288	2.173	2.053	Ath-r						stigma	stigma	Unspec	stigma	Unspec
AT1G05870.4	withSNP	No name	1.831	2.536	1.073	2.455	1.847	Ath-r						Unspec	Unspec	Unspec	Unspec	Unspec
AT1G05880.1	withSNP	ARI12	0.000	0.000	0.000	0.000	0.000	Ath-m						Unspec	Unspec	Unspec	Unspec	Unspec
AT1G05880.2	withSNP	ARI12	0.000	0.028	0.000	0.000	0.000	Ath-m						Unspec	Unspec	Unspec	Unspec	Unspec
AT1G05890.1	withSNP	ARI5	45.921	40.119	41.413	42.945	44.977	Ath-m						Unspec	Unspec	Unspec	Unspec	Unspec
AT1G05890.2	withSNP	ARI5	2.393	3.670	3.051	3.485	2.421	Ath-m						Unspec	Unspec	Unspec	Unspec	Unspec
AT1G05894.1	withSNP	No name	0.706	0.757	1.433	0.633	1.187	Ath-r						Unspec	Unspec	Unspec	Unspec	Unspec
AT1G05900.1	withSNP	ATNTH2	1.120	1.137	0.879	1.018	0.870	Ath-m						Unspec	Unspec	Unspec	Unspec	Unspec
AT1G05900.2	noSNP	ATNTH2	17.437	15.116	12.300	18.402	14.977	Ath-m
AT1G05910.1	withSNP	No name	19.661	20.242	20.829	19.652	18.392	Ath-m						Unspec	Unspec	Unspec	Unspec	Unspec
AT1G05920.1	withSNP	No name	0.064	0.095	0.143	0.056	0.133	Ath-m						Unspec	Unspec	Unspec	Unspec	Unspec
AT1G05925.1	noSNP	No name	0	0	0	0	0	No_ATTED
AT1G05930.1	withSNP	No name	0	0	0	0	0	No_ATTED						Unspec	Unspec	Unspec	Unspec	Unspec
AT1G05940.1	withSNP	CAT9	25.300	23.622	23.852	27.594	23.658	Ath-m						Unspec	Unspec	Unspec	Unspec	Unspec
AT1G05950.1	noSNP	No name	8.302	9.089	7.146	9.698	6.526	Ath-m
AT1G05960.1	withSNP	No name	180.889	181.899	175.654	188.227	169.888	Ath-m						Unspec	pollen	pollen	pollen	Unspec
AT1G05960.2	withSNP	No name	0.000	0.000	0.000	0.000	0.046	Ath-m						Unspec	Unspec	Unspec	Unspec	Unspec
AT1G05970.1	withSNP	No name	4.863	5.034	5.835	4.804	3.896	Ath-r						Unspec	Unspec	Unspec	Unspec	Unspec
AT1G05970.2	withSNP	No name	5.169	6.001	6.262	5.560	5.434	Ath-r						Unspec	Unspec	Unspec	Unspec	Unspec
AT1G05990.1	noSNP	RHS1	0.129	0.215	0.301	0.131	0.205	Ath-m
AT1G06000.1	withSNP	No name	18.885	27.507	21.839	22.006	17.375	Ath-m						stigma	stigma	stigma	stigma	stigma
AT1G06010.1	withSNP	No name	18.093	19.284	17.071	17.503	15.906	Ath-m						stigma	stigma	stigma	stigma	stigma
AT1G06020.1	withSNP	No name	0.897	0.757	1.127	0.933	1.001	Ath-m						Unspec	Unspec	Unspec	Unspec	Unspec
AT1G06030.1	withSNP	No name	0.603	0.948	0.692	0.753	0.890	Ath-r						Unspec	Unspec	Unspec	Unspec	Unspec
AT1G06040.1	noSNP	BBX24	283.729	296.760	283.600	360.290	322.178	Ath-m	Stigma	Stigma	Stigma	Stigma	Stigma
AT1G06040.2	noSNP	BBX24	5.608	6.512	4.989	8.039	5.582	Ath-m
AT1G06050.1	withSNP	No name	20.434	19.512	19.196	18.250	18.922	Ath-m						Unspec	Unspec	Unspec	Unspec	Unspec
AT1G06060.1	noSNP	No name	39.245	35.151	32.963	39.123	33.379	Ath-m
AT1G06070.1	withSNP	No name	29.107	28.491	23.369	27.673	23.634	Ath-m						stigma	stigma	stigma	stigma	stigma
AT1G06080.1	noSNP	ADS1	199.654	221.605	191.217	256.843	184.446	Ath-m
AT1G06090.1	withSNP	No name	114.351	100.573	107.533	139.900	108.436	Ath-r						stigma	stigma	stigma	stigma	stigma
AT1G06100.1	withSNP	No name	2.027	2.010	1.805	1.371	1.765	Ath-m						stigma	Unspec	Unspec	Unspec	Unspec
AT1G06110.1	withSNP	SKIP16	28.748	30.313	27.464	29.218	27.255	Ath-m						Unspec	Unspec	Unspec	Unspec	Unspec
AT1G06120.1	noSNP	No name	0.372	0.544	0.590	0.452	0.569	Ath-r
AT1G06130.1	withSNP	GLX2-4	13.021	14.547	12.119	12.102	12.439	Ath-m						stigma	stigma	stigma	stigma	stigma
AT1G06130.2	withSNP	GLX2-4	1.729	1.253	1.122	2.090	0.949	Ath-m						Unspec	Unspec	Unspec	Unspec	Unspec
AT1G06135.1	withSNP	No name	0.000	0.000	0.000	0.046	0.000	Ath-r						Unspec	Unspec	Unspec	Unspec	Unspec
AT1G06137.1	noSNP	No name	0.000	0.000	0.000	0.000	0.000	Ath-r
AT1G06140.1	withSNP	MEF3	0.788	0.663	0.738	0.472	0.698	Ath-m						Unspec	Unspec	Unspec	Unspec	Unspec
AT1G06148.1	noSNP	No name	0	0	0	0	0	No_ATTED
AT1G06148.2	noSNP	No name	0	0	0	0	0	No_ATTED
AT1G06149.1	withSNP	CPuORF8	11.955	13.992	15.681	15.021	22.078	Ath-r						stigma	stigma	stigma	stigma	stigma
AT1G06150.1	withSNP	EMB1444	0	0	0	0	0	No_ATTED						Unspec	stigma	Unspec	Unspec	Unspec
AT1G06150.2	withSNP	EMB1444	0	0	0	0	0	No_ATTED						stigma	stigma	stigma	stigma	stigma
AT1G06160.1	withSNP	ORA59	0.000	0.000	0.000	0.000	0.033	Ath-m						Unspec	Unspec	Unspec	Unspec	Unspec
AT1G06170.1	withSNP	No name	0.018	0.048	0.000	0.021	0.053	Ath-m						Unspec	Unspec	Unspec	Unspec	Unspec
AT1G06170.2	withSNP	No name	0.000	0.000	0.000	0.000	0.000	Ath-m						Unspec	Unspec	Unspec	Unspec	Unspec
AT1G06180.1	withSNP	ATMYB13	4.840	6.469	6.632	6.061	6.147	Ath-m						stigma	stigma	stigma	stigma	stigma
AT1G06190.1	withSNP	RHON1	19.749	23.995	20.017	19.138	19.635	Ath-m						stigma	stigma	stigma	stigma	stigma
AT1G06190.2	withSNP	RHON1	0.208	0.000	0.000	0.000	0.000	Ath-m						Unspec	Unspec	Unspec	Unspec	Unspec
AT1G06200.1	withSNP	No name	138.385	115.300	115.840	130.750	124.887	Ath-m						stigma	stigma	stigma	stigma	stigma
AT1G06210.1	noSNP	No name	224.794	233.953	244.753	240.339	246.736	Ath-m
AT1G06210.2	withSNP	No name	2.669	3.156	2.333	3.289	1.934	Ath-m						stigma	stigma	stigma	stigma	Unspec
AT1G06220.1	withSNP	CLO	19.132	20.718	18.667	19.812	17.619	Ath-r						stigma	stigma	stigma	stigma	stigma
AT1G06220.2	withSNP	CLO	3.494	4.193	3.133	3.540	3.078	Ath-r						stigma	stigma	stigma	stigma	stigma
AT1G06225.1	noSNP	CLE3	0.086	0.000	0.000	0.092	0.000	Ath-m
AT1G06230.1	withSNP	GTE4	9.371	10.544	9.064	12.063	9.331	Ath-m						Unspec	Unspec	Unspec	stigma	Unspec
AT1G06230.2	withSNP	GTE4	18.234	20.285	17.160	15.020	14.866	Ath-m						stigma	Unspec	stigma	Unspec	Unspec
AT1G06230.3	withSNP	GTE4	0.280	0.222	0.294	0.386	0.054	Ath-m						Unspec	Unspec	Unspec	Unspec	Unspec
AT1G06240.1	withSNP	No name	5.430	6.932	5.742	5.814	5.710	Ath-m						stigma	Unspec	stigma	stigma	Unspec
AT1G06250.1	withSNP	No name	2.627	3.232	4.133	2.590	2.671	Ath-m						Unspec	Unspec	Unspec	Unspec	Unspec
AT1G06260.1	withSNP	No name	3.061	3.328	3.276	2.775	2.869	Ath-m						stigma	stigma	stigma	stigma	stigma
AT1G06270.1	withSNP	No name	5.375	5.292	4.259	5.151	5.071	Ath-m						stigma	stigma	stigma	stigma	stigma
AT1G06280.1	withSNP	LBD2	0.000	0.050	0.000	0.000	0.000	Ath-r						Unspec	Unspec	Unspec	Unspec	Unspec
AT1G06290.1	withSNP	ACX3	60.657	61.906	62.872	70.506	60.838	Ath-r						stigma	stigma	stigma	stigma	stigma
AT1G06310.1	withSNP	ACX6	0.055	0.199	0.106	0.076	0.068	Ath-m						Unspec	Unspec	Unspec	Unspec	Unspec
AT1G06320.1	noSNP	No name	0.052	0.121	0.095	0.170	0.044	Ath-m
AT1G06330.1	noSNP	No name	0.000	0.000	0.000	0.000	0.000	Ath-r
AT1G06340.1	withSNP	No name	1.981	2.378	0.793	2.163	1.825	Ath-m						stigma	stigma	Unspec	stigma	stigma
AT1G06350.1	withSNP	ADS4	517.552	593.768	390.965	491.107	361.900	Ath-r	Stigma	Stigma	Stigma	Stigma	Stigma	stigma	stigma	stigma	stigma	stigma
AT1G06360.1	withSNP	No name	0.124	0.424	0.483	0.182	0.165	Ath-r						Unspec	Unspec	Unspec	Unspec	Unspec
AT1G06380.1	withSNP	No name	11.525	11.634	8.389	9.786	9.632	Ath-m						stigma	stigma	Unspec	stigma	stigma
AT1G06390.1	withSNP	ATGSK1	52.258	54.763	50.264	53.321	45.691	Ath-m						stigma	stigma	stigma	stigma	stigma
AT1G06390.2	withSNP	ATGSK1	8.872	9.041	7.448	8.927	6.936	Ath-m						stigma	stigma	stigma	stigma	stigma
AT1G06400.1	withSNP	ARA-2	54.937	52.571	54.027	54.520	55.976	Ath-m						stigma	stigma	stigma	stigma	stigma
AT1G06410.1	withSNP	ATTPS7	70.332	65.785	71.455	70.804	67.809	Ath-m						stigma	stigma	stigma	stigma	stigma
AT1G06420.1	noSNP	No name	2.083	6.045	5.001	6.298	2.981	Ath-m
AT1G06420.2	noSNP	No name	0.000	0.000	0.000	0.000	0.000	Ath-m
AT1G06430.1	withSNP	FTSH8	47.993	72.394	66.903	78.888	69.891	Ath-m						stigma	stigma	stigma	stigma	stigma
AT1G06440.1	withSNP	No name	1.254	1.348	3.190	0.907	1.388	Ath-m						stigma	Unspec	stigma	Unspec	stigma
AT1G06450.1	withSNP	No name	7.422	7.937	10.660	7.827	8.586	Ath-m						stigma	stigma	Unspec	Unspec	Unspec
AT1G06460.1	withSNP	ACD31.2	46.481	16.266	20.001	20.771	24.334	Ath-m						Unspec	Unspec	Unspec	Unspec	Unspec
AT1G06470.1	withSNP	No name	4.437	2.568	3.310	3.638	4.598	Ath-m						Unspec	Unspec	Unspec	Unspec	Unspec
AT1G06470.2	withSNP	No name	32.767	23.385	22.365	26.895	21.546	Ath-m						Unspec	Unspec	stigma	Unspec	stigma
AT1G06475.1	withSNP	No name	0.404	0.753	0.586	0.748	0.482	Ath-r						Unspec	Unspec	Unspec	Unspec	Unspec
AT1G06490.1	withSNP	ATGSL07	0.560	0.759	0.751	0.694	0.537	Ath-m						Unspec	Unspec	Unspec	Unspec	Unspec
AT1G06500.1	withSNP	No name	7.989	6.045	4.960	6.335	5.971	Ath-m						stigma	stigma	stigma	stigma	stigma
AT1G06500.2	withSNP	No name	1.562	1.615	0.740	1.035	1.386	Ath-m						Unspec	stigma	Unspec	Unspec	Unspec
AT1G06500.3	withSNP	No name	9.975	9.366	8.871	9.555	7.524	Ath-m						stigma	stigma	stigma	stigma	stigma
AT1G06500.4	withSNP	No name	1.920	2.850	2.079	1.972	1.922	Ath-m						stigma	stigma	Unspec	stigma	Unspec
AT1G06510.1	withSNP	No name	8.018	8.740	8.065	8.165	7.492	Ath-m						Unspec	Unspec	Unspec	Unspec	Unspec
AT1G06515.1	withSNP	No name	7.784	8.302	7.962	7.504	6.748	Ath-r						Unspec	Unspec	Unspec	stigma	stigma
AT1G06515.2	withSNP	No name	43.451	40.050	34.092	38.740	35.453	Ath-r						stigma	stigma	stigma	stigma	stigma
AT1G06520.1	withSNP	ATGPAT1	1237.590	1137.228	1350.701	1248.606	1195.779	Ath-m						stigma	stigma	stigma	stigma	stigma
AT1G06530.1	withSNP	PMD2	81.889	81.148	71.572	80.470	82.201	Ath-m						stigma	stigma	stigma	stigma	stigma
AT1G06540.1	withSNP	No name	5.779	6.013	18.687	7.026	5.113	Ath-m						Unspec	Unspec	Unspec	Unspec	Unspec
AT1G06550.1	withSNP	No name	101.270	93.382	95.179	104.134	93.773	Ath-m						stigma	stigma	stigma	stigma	stigma
AT1G06560.1	withSNP	No name	9.871	8.404	7.792	8.013	7.397	Ath-m						stigma	stigma	stigma	stigma	stigma
AT1G06570.1	noSNP	HPD	122.070	120.384	94.172	150.234	93.174	Ath-m
AT1G06570.2	noSNP	HPD	0.952	0.554	0.686	1.026	0.316	Ath-m
AT1G06580.1	withSNP	No name	1.918	2.399	1.708	2.057	1.336	Ath-m						stigma	stigma	stigma	stigma	stigma
AT1G06590.1	withSNP	No name	4.322	5.245	4.355	4.537	3.812	Ath-m						Unspec	Unspec	Unspec	Unspec	Unspec
AT1G06620.1	noSNP	No name	46.060	33.536	44.047	35.177	36.714	Ath-m
AT1G06630.1	withSNP	No name	11.599	11.101	13.637	11.975	12.094	Ath-m						stigma	stigma	stigma	stigma	stigma
AT1G06630.2	withSNP	No name	11.834	12.410	11.102	11.326	9.187	Ath-m						Unspec	Unspec	Unspec	Unspec	Unspec
AT1G06630.3	withSNP	No name	2.412	2.943	3.301	2.835	3.393	Ath-m						Unspec	Unspec	Unspec	Unspec	Unspec
AT1G06640.1	withSNP	No name	73.001	72.638	80.997	70.106	72.091	Ath-m						stigma	stigma	stigma	stigma	stigma
AT1G06640.2	withSNP	No name	2.038	3.253	3.832	2.117	2.736	Ath-m						stigma	stigma	stigma	stigma	stigma
AT1G06640.3	withSNP	No name	0.000	0.000	0.000	0.000	0.000	Ath-m						Unspec	Unspec	Unspec	Unspec	Unspec
AT1G06645.1	withSNP	No name	3.628	3.967	3.192	3.815	3.032	Ath-r						stigma	stigma	stigma	stigma	stigma
AT1G06650.1	withSNP	No name	0.042	0.143	0.198	0.144	0.172	Ath-m						Unspec	Unspec	Unspec	Unspec	Unspec
AT1G06650.2	withSNP	No name	78.281	76.180	71.520	83.202	73.949	Ath-m						stigma	stigma	stigma	stigma	stigma
AT1G06660.1	withSNP	JASON	6.864	6.012	7.527	5.900	6.184	Ath-r						Unspec	Unspec	Unspec	Unspec	Unspec
AT1G06670.1	withSNP	NIH	11.516	12.817	10.647	11.737	9.912	Ath-m						stigma	stigma	stigma	stigma	stigma
AT1G06680.1	withSNP	OE23	473.897	591.210	547.219	589.639	604.626	Ath-m	Stigma	Stigma	Stigma	Stigma	Stigma	stigma	stigma	stigma	stigma	stigma
AT1G06680.2	withSNP	OE23	1.603	4.041	0.642	1.549	0.448	Ath-m						Unspec	stigma	Unspec	Unspec	Unspec
AT1G06690.1	withSNP	No name	29.337	38.692	29.518	36.046	31.221	Ath-m						stigma	stigma	stigma	stigma	stigma
AT1G06700.1	withSNP	No name	464.473	430.498	411.954	463.351	437.893	Ath-m						pollen	pollen	Unspec	pollen	pollen
AT1G06700.2	withSNP	No name	61.444	65.487	65.161	68.645	65.271	Ath-m						Unspec	Unspec	Unspec	Unspec	Unspec
AT1G06710.1	withSNP	MTSF1	3.447	3.478	2.530	3.240	2.541	Ath-m						Unspec	stigma	Unspec	Unspec	Unspec
AT1G06720.1	withSNP	No name	10.662	12.142	9.658	10.276	9.302	Ath-m						stigma	stigma	stigma	stigma	stigma
AT1G06730.1	withSNP	No name	7.853	7.526	6.554	7.728	6.651	Ath-m						Unspec	Unspec	Unspec	Unspec	Unspec
AT1G06740.1	withSNP	MUG3	0	0	0	0	0	No_ATTED						Unspec	Unspec	Unspec	Unspec	Unspec
AT1G06750.1	noSNP	No name	6.980	6.716	7.243	7.679	5.766	Ath-m
AT1G06750.2	noSNP	No name	6.416	7.065	7.876	6.738	6.383	Ath-m
AT1G06760.1	withSNP	No name	102.584	76.346	64.442	85.397	67.003	Ath-m						stigma	stigma	stigma	stigma	stigma
AT1G06770.1	withSNP	DRIP1	47.153	39.165	47.203	47.819	40.366	Ath-m						pollen	Unspec	pollen	pollen	pollen
AT1G06770.2	withSNP	DRIP1	5.655	4.164	4.526	5.311	4.219	Ath-m						Unspec	Unspec	Unspec	Unspec	Unspec
AT1G06780.1	withSNP	GAUT6	25.978	25.208	28.939	27.570	32.067	Ath-m						stigma	Unspec	stigma	stigma	stigma
AT1G06780.2	withSNP	GAUT6	8.273	7.152	10.609	7.739	11.141	Ath-m						stigma	stigma	stigma	stigma	stigma
AT1G06790.1	noSNP	No name	15.925	15.792	14.214	18.087	14.486	Ath-m
AT1G06790.2	withSNP	No name	2.152	1.751	1.729	1.686	1.528	Ath-m						Unspec	Unspec	Unspec	Unspec	Unspec
AT1G06800.1	withSNP	DALL4	21.582	20.946	21.235	22.440	20.938	Ath-m						Unspec	Unspec	Unspec	Unspec	Unspec
AT1G06800.2	withSNP	DALL4	2.099	2.176	1.857	2.502	2.270	Ath-m						Unspec	Unspec	Unspec	Unspec	Unspec
AT1G06810.1	withSNP	No name	0	0	0	0	0	No_ATTED						Unspec	Unspec	Unspec	Unspec	Unspec
AT1G06820.1	noSNP	CCR2	30.992	27.578	26.462	30.655	28.365	Ath-m
AT1G06830.1	noSNP	No name	0.490	0.532	0.198	0.533	0.492	Ath-m
AT1G06840.1	withSNP	No name	5.655	5.858	5.507	6.049	5.518	Ath-m						Unspec	Unspec	Unspec	stigma	Unspec
AT1G06850.1	withSNP	AtbZIP52	8.505	8.107	8.986	6.639	7.224	Ath-m						Unspec	Unspec	Unspec	Unspec	Unspec
AT1G06850.2	withSNP	AtbZIP52	0.062	0.472	0.427	0.144	0.032	Ath-m						Unspec	Unspec	Unspec	Unspec	Unspec
AT1G06870.1	withSNP	Plsp2A	29.967	27.428	29.715	26.805	29.425	Ath-r						stigma	stigma	stigma	stigma	stigma
AT1G06890.1	withSNP	No name	45.614	33.140	39.006	36.971	34.923	Ath-m						Unspec	Unspec	Unspec	Unspec	Unspec
AT1G06890.2	withSNP	No name	266.956	267.764	245.219	289.871	249.225	Ath-m						Unspec	Unspec	Unspec	Unspec	Unspec
AT1G06890.3	withSNP	No name	107.536	88.864	90.434	98.629	94.285	Ath-m						Unspec	Unspec	Unspec	Unspec	Unspec
AT1G06900.1	withSNP	No name	15.038	16.131	15.479	15.893	14.476	Ath-m						stigma	stigma	stigma	stigma	stigma
AT1G06910.1	withSNP	TRFL7	4.931	4.539	3.677	4.641	4.071	Ath-r						stigma	Unspec	Unspec	stigma	Unspec
AT1G06920.1	withSNP	ATOFP4	0.484	0.501	0.261	0.328	0.158	Ath-r						Unspec	Unspec	Unspec	Unspec	Unspec
AT1G06923.1	withSNP	No name	0	0	0	0	0	No_ATTED						Unspec	Unspec	Unspec	Unspec	Unspec
AT1G06925.1	withSNP	No name	0	0	0	0	0	No_ATTED						Unspec	Unspec	Unspec	Unspec	Unspec
AT1G06930.1	withSNP	No name	0.000	0.000	0.000	0.000	0.032	Ath-m						Unspec	Unspec	Unspec	Unspec	Unspec
AT1G06950.1	withSNP	ATTIC110	40.066	43.276	38.298	41.451	40.563	Ath-m						stigma	stigma	stigma	stigma	stigma
AT1G06960.1	noSNP	No name	21.584	21.363	15.629	21.574	17.516	Ath-m
AT1G06960.2	noSNP	No name	4.632	3.469	4.219	6.076	3.481	Ath-m
AT1G06960.3	noSNP	No name	1.168	0.621	1.610	1.682	1.268	Ath-m
AT1G06970.1	withSNP	ATCHX14	20.569	20.083	14.249	21.692	18.322	Ath-m						pollen	pollen	pollen	pollen	pollen
AT1G06980.1	withSNP	No name	1.992	1.665	2.639	1.942	1.252	Ath-m						stigma	stigma	stigma	stigma	Unspec
AT1G06990.1	withSNP	No name	0.000	0.000	0.000	0.000	0.000	Ath-m						Unspec	Unspec	Unspec	Unspec	Unspec
AT1G07000.1	withSNP	ATEXO70B2	1.839	2.051	3.426	1.698	3.143	Ath-m						Unspec	Unspec	Unspec	Unspec	Unspec
AT1G07010.1	withSNP	AtSLP1	17.972	29.740	22.085	27.239	19.489	Ath-m						stigma	stigma	stigma	stigma	stigma
AT1G07010.2	withSNP	AtSLP1	5.817	9.093	6.799	10.580	7.538	Ath-m						stigma	stigma	stigma	stigma	stigma
AT1G07010.3	withSNP	AtSLP1	0.000	0.051	0.057	0.017	0.058	Ath-m						Unspec	Unspec	Unspec	Unspec	Unspec
AT1G07020.1	withSNP	No name	23.272	24.503	21.170	21.818	21.636	Ath-m						stigma	stigma	stigma	stigma	stigma
AT1G07025.1	withSNP	No name	0.048	0.000	0.080	0.000	0.054	Ath-m						Unspec	Unspec	Unspec	Unspec	Unspec
AT1G07030.1	withSNP	No name	19.758	20.229	17.018	18.201	19.851	Ath-m						Unspec	Unspec	Unspec	Unspec	Unspec
AT1G07040.1	withSNP	No name	26.634	23.289	23.410	24.475	24.197	Ath-m						stigma	stigma	stigma	stigma	stigma
AT1G07050.1	withSNP	No name	2.322	0.141	0.229	0.253	0.673	Ath-m						stigma	Unspec	Unspec	Unspec	Unspec
AT1G07060.1	noSNP	ATDFO	1.568	2.024	2.229	1.861	1.395	Ath-m
AT1G07070.1	withSNP	No name	21.436	25.017	17.443	18.929	17.526	Ath-m						stigma	stigma	stigma	stigma	stigma
AT1G07080.1	withSNP	No name	96.371	84.631	87.022	95.223	87.054	Ath-m						stigma	stigma	stigma	stigma	stigma
AT1G07090.1	withSNP	LSH6	1.221	1.134	0.759	1.313	1.212	Ath-m						Unspec	Unspec	Unspec	Unspec	Unspec
AT1G07110.1	withSNP	ATF2KP	22.882	25.432	22.088	23.703	22.952	Ath-m						stigma	stigma	stigma	stigma	stigma
AT1G07120.1	withSNP	No name	2.401	2.262	1.834	2.786	2.220	Ath-m						Unspec	Unspec	Unspec	Unspec	Unspec
AT1G07130.1	withSNP	ATSTN1	3.517	4.460	6.649	3.816	3.347	Ath-m						Unspec	Unspec	Unspec	Unspec	Unspec
AT1G07135.1	withSNP	No name	4.848	31.981	230.153	6.554	21.607	Ath-r						stigma	stigma	stigma	stigma	stigma
AT1G07140.1	withSNP	SIRANBP	124.627	118.612	122.190	116.835	115.935	Ath-m						stigma	stigma	stigma	stigma	stigma
AT1G07150.1	withSNP	MAPKKK13	3.294	4.938	3.836	4.696	6.165	Ath-m						stigma	stigma	stigma	stigma	stigma
AT1G07150.2	withSNP	MAPKKK13	0.000	0.430	0.000	0.000	0.061	Ath-m						Unspec	Unspec	Unspec	Unspec	Unspec
AT1G07160.1	withSNP	No name	1.508	1.622	1.379	1.575	2.070	Ath-m						pollen	pollen	pollen	pollen	Unspec
AT1G07170.1	withSNP	No name	23.587	27.115	25.775	23.792	28.367	Ath-m						Unspec	Unspec	Unspec	Unspec	Unspec
AT1G07170.2	noSNP	No name	1.400	0.312	0.619	1.142	0.438	Ath-m
AT1G07170.3	withSNP	No name	1.302	1.196	1.028	1.509	0.986	Ath-m						Unspec	Unspec	Unspec	Unspec	Unspec
AT1G07175.1	withSNP	No name	0.619	1.169	0.541	1.067	1.031	Ath-r						Unspec	stigma	Unspec	stigma	Unspec
AT1G07180.1	withSNP	ATNDI1	0.669	1.110	0.952	0.753	0.747	Ath-m						Unspec	Unspec	Unspec	Unspec	Unspec
AT1G07190.1	withSNP	No name	0.000	0.186	0.473	0.000	0.000	Ath-m						Unspec	Unspec	Unspec	Unspec	Unspec
AT1G07200.1	withSNP	SMXL6	9.405	10.736	6.381	8.378	7.891	Ath-r						stigma	stigma	stigma	stigma	stigma
AT1G07200.2	withSNP	SMXL6	9.989	14.845	10.052	16.375	13.332	Ath-r						stigma	stigma	stigma	stigma	stigma
AT1G07210.1	withSNP	No name	92.121	88.280	93.901	86.063	80.242	Ath-m						Unspec	Unspec	Unspec	Unspec	Unspec
AT1G07220.1	withSNP	No name	291.215	231.554	203.343	252.242	217.373	Ath-m						stigma	stigma	stigma	stigma	stigma
AT1G07230.1	withSNP	NPC1	249.909	227.118	200.082	262.368	228.598	Ath-m						stigma	stigma	stigma	stigma	stigma
AT1G07240.1	withSNP	UGT71C5	6.294	3.430	4.417	4.043	3.789	Ath-m						Unspec	Unspec	Unspec	Unspec	Unspec
AT1G07250.1	withSNP	UGT71C4	19.582	17.913	13.726	22.132	18.924	Ath-m						stigma	stigma	stigma	stigma	stigma
AT1G07260.1	withSNP	UGT71C3	0.616	0.570	0.609	0.550	0.487	Ath-m						Unspec	Unspec	Unspec	Unspec	Unspec
AT1G07270.1	withSNP	No name	2.562	2.094	2.347	2.341	1.950	Ath-m						Unspec	Unspec	Unspec	Unspec	Unspec
AT1G07280.1	withSNP	No name	2.489	1.498	1.530	1.505	1.807	Ath-m						Unspec	Unspec	Unspec	Unspec	Unspec
AT1G07280.2	withSNP	No name	1.240	0.000	1.025	0.000	0.000	Ath-m						stigma	Unspec	Unspec	Unspec	Unspec
AT1G07280.3	withSNP	No name	0.299	0.000	0.000	0.086	0.000	Ath-m						Unspec	Unspec	Unspec	Unspec	Unspec
AT1G07290.1	withSNP	GONST2	4.813	4.180	2.909	3.850	3.355	Ath-m						stigma	stigma	Unspec	stigma	stigma
AT1G07300.1	withSNP	No name	9.391	8.949	10.371	8.216	8.230	Ath-m						stigma	stigma	stigma	stigma	stigma
AT1G07310.1	withSNP	No name	47.214	40.031	40.448	44.749	44.616	Ath-m						stigma	stigma	stigma	stigma	stigma
AT1G07320.1	withSNP	EMB2784	51.509	66.705	55.186	58.792	64.236	Ath-m						stigma	stigma	stigma	stigma	stigma
AT1G07320.2	withSNP	EMB2784	1.622	1.817	1.595	1.707	1.618	Ath-m						stigma	stigma	stigma	stigma	stigma
AT1G07320.3	withSNP	EMB2784	5.826	8.710	8.511	6.180	7.760	Ath-m						stigma	stigma	stigma	stigma	stigma
AT1G07320.4	withSNP	EMB2784	0.000	0.000	0.000	0.000	0.000	Ath-m						Unspec	Unspec	Unspec	Unspec	Unspec
AT1G07330.1	withSNP	No name	40.740	41.258	30.114	46.143	36.581	Ath-m						pollen	pollen	pollen	pollen	pollen
AT1G07340.1	withSNP	ATSTP2	0.033	0.026	0.000	0.032	0.000	Ath-m						Unspec	Unspec	Unspec	Unspec	Unspec
AT1G07350.1	withSNP	SR45a	13.655	22.890	26.551	21.872	22.322	Ath-m						Unspec	Unspec	Unspec	Unspec	Unspec
AT1G07350.2	withSNP	SR45a	18.151	25.196	16.844	21.848	18.305	Ath-m						stigma	stigma	stigma	stigma	stigma
AT1G07360.1	withSNP	MAC5A	36.902	38.714	38.399	38.972	41.173	Ath-m						Unspec	Unspec	Unspec	Unspec	Unspec
AT1G07370.1	withSNP	ATPCNA1	4.148	5.843	4.181	3.531	3.326	Ath-m						Unspec	stigma	stigma	stigma	Unspec
AT1G07380.1	withSNP	No name	8.488	7.296	7.646	10.116	9.255	Ath-m						stigma	stigma	stigma	stigma	stigma
AT1G07390.1	withSNP	AtRLP1	6.195	7.504	7.629	10.437	10.200	Ath-m						stigma	stigma	stigma	stigma	stigma
AT1G07390.2	withSNP	AtRLP1	1.262	0.374	0.872	0.257	0.385	Ath-m						stigma	Unspec	Unspec	Unspec	Unspec
AT1G07390.3	withSNP	AtRLP1	0.301	0.311	0.213	0.423	0.218	Ath-m						Unspec	Unspec	Unspec	Unspec	Unspec
AT1G07400.1	withSNP	No name	2.036	4.536	4.031	3.884	4.365	Ath-r						stigma	stigma	stigma	stigma	stigma
AT1G07410.1	withSNP	ATRAB-A2B	31.936	30.153	27.303	32.059	26.161	Ath-m						Unspec	Unspec	Unspec	Unspec	Unspec
AT1G07420.1	noSNP	ATSMO1	144.784	49.718	59.017	71.451	64.516	Ath-m
AT1G07420.2	withSNP	ATSMO1	3.995	1.812	1.620	2.602	1.574	Ath-m						stigma	Unspec	Unspec	Unspec	Unspec
AT1G07430.1	withSNP	AIP1	5.186	5.739	11.080	6.602	8.492	Ath-m						Unspec	Unspec	Unspec	stigma	Unspec
AT1G07440.1	withSNP	No name	29.511	30.311	27.496	32.507	30.198	Ath-m						stigma	stigma	stigma	stigma	stigma
AT1G07440.2	withSNP	No name	0.859	1.019	0.755	0.835	0.731	Ath-m						Unspec	Unspec	Unspec	Unspec	Unspec
AT1G07450.1	noSNP	No name	30.439	29.023	26.525	35.030	33.742	Ath-m
AT1G07460.1	noSNP	No name	0.298	0.302	0.129	0.162	0.145	Ath-m
AT1G07470.1	withSNP	No name	44.459	44.343	43.538	44.088	44.138	Ath-r						Unspec	Unspec	Unspec	Unspec	Unspec
AT1G07473.1	noSNP	No name	2.100	2.127	2.862	2.187	1.948	Ath-r
AT1G07476.1	noSNP	No name	1.262	1.139	1.324	1.100	1.330	Ath-r
AT1G07480.1	withSNP	No name	31.992	28.712	29.348	32.566	27.208	Ath-r						Unspec	Unspec	Unspec	Unspec	Unspec
AT1G07480.2	withSNP	No name	2.353	3.310	3.776	2.767	3.602	Ath-r						Unspec	Unspec	Unspec	Unspec	Unspec
AT1G07485.1	withSNP	No name	0.138	0.175	0.089	0.096	0.097	Ath-m						Unspec	Unspec	Unspec	Unspec	Unspec
AT1G07490.1	withSNP	DVL9	0.301	0.819	0.682	0.434	0.438	Ath-r						Unspec	Unspec	Unspec	Unspec	Unspec
AT1G07500.1	withSNP	SMR5	0.000	0.622	0.570	0.146	0.000	Ath-m						Unspec	Unspec	Unspec	Unspec	Unspec
AT1G07510.1	withSNP	ftsh10	32.150	32.827	32.876	34.912	31.528	Ath-m						Unspec	Unspec	Unspec	Unspec	Unspec
AT1G07520.1	withSNP	No name	8.743	12.094	22.182	9.392	10.808	Ath-m						stigma	stigma	stigma	stigma	stigma
AT1G07530.1	withSNP	ATGRAS2	14.544	15.697	15.705	16.252	13.295	Ath-m						stigma	stigma	stigma	Unspec	stigma
AT1G07540.1	withSNP	TRFL2	1.538	1.351	1.452	1.384	1.286	Ath-m						pollen	pollen	Unspec	pollen	pollen
AT1G07550.1	withSNP	No name	0.013	0.024	0.000	0.016	0.030	Ath-m						Unspec	Unspec	Unspec	Unspec	Unspec
AT1G07560.1	withSNP	No name	0.000	0.000	0.000	0.000	0.000	Ath-m						Unspec	Unspec	Unspec	Unspec	Unspec
AT1G07570.1	withSNP	APK1	4.662	8.349	6.809	5.767	5.828	Ath-m						stigma	stigma	stigma	stigma	stigma
AT1G07570.2	withSNP	APK1	1.651	2.845	3.520	3.919	3.591	Ath-m						Unspec	stigma	stigma	Unspec	stigma
AT1G07570.3	withSNP	APK1	0.262	0.654	0.546	0.134	0.188	Ath-m						Unspec	Unspec	Unspec	Unspec	Unspec
AT1G07590.1	withSNP	No name	346.083	210.695	303.105	394.911	402.171	Ath-m						Unspec	Unspec	Unspec	Unspec	Unspec
AT1G07600.1	noSNP	ATMT-2	0	0	0	0	0	No_ATTED
AT1G07610.1	withSNP	MT1C	10.479	29.640	51.469	33.061	89.579	Ath-m						Unspec	stigma	stigma	stigma	stigma
AT1G07615.1	withSNP	No name	6.683	7.378	6.123	6.396	6.840	Ath-m						stigma	stigma	Unspec	Unspec	Unspec
AT1G07620.1	withSNP	ATOBGM	0.024	0.016	0.043	0.025	0.047	Ath-r						Unspec	Unspec	Unspec	Unspec	Unspec
AT1G07630.1	withSNP	PLL5	9.111	10.192	10.244	10.466	10.063	Ath-m						stigma	stigma	stigma	stigma	stigma
AT1G07640.1	withSNP	OBP2	2.840	6.188	4.354	4.013	3.029	Ath-m						stigma	stigma	stigma	stigma	stigma
AT1G07640.2	withSNP	OBP2	0.217	0.570	0.369	0.293	0.239	Ath-m						Unspec	Unspec	Unspec	Unspec	Unspec
AT1G07640.3	withSNP	OBP2	0.041	0.481	0.290	0.520	0.445	Ath-m						Unspec	Unspec	Unspec	Unspec	Unspec
AT1G07645.1	withSNP	ATDSI-1VOC	3.030	2.969	2.498	3.079	2.911	Ath-r						Unspec	Unspec	Unspec	Unspec	Unspec
AT1G07650.1	withSNP	No name	6.453	8.602	7.686	6.317	6.721	Ath-m						Unspec	Unspec	Unspec	Unspec	Unspec
AT1G07650.2	withSNP	No name	4.544	3.367	3.876	4.583	3.297	Ath-m						Unspec	Unspec	Unspec	Unspec	Unspec
AT1G07660.1	withSNP	No name	38.081	42.105	34.450	35.106	34.642	Ath-r						stigma	stigma	stigma	stigma	stigma
AT1G07660.2	withSNP	No name	0.000	0.000	0.000	0.000	0.000	Ath-r						Unspec	Unspec	Unspec	Unspec	Unspec
AT1G07670.1	withSNP	ATECA4	44.458	49.956	77.004	46.596	50.294	Ath-r						stigma	stigma	stigma	stigma	stigma
AT1G07680.1	withSNP	No name	0.000	0.068	0.000	0.000	0.000	Ath-m						Unspec	Unspec	Unspec	Unspec	Unspec
AT1G07690.1	withSNP	No name	0.000	0.000	0.000	0.000	0.000	Ath-m						Unspec	Unspec	Unspec	Unspec	Unspec
AT1G07700.1	withSNP	No name	34.008	40.371	35.706	43.370	36.179	Ath-m						Unspec	Unspec	stigma	stigma	stigma
AT1G07700.2	withSNP	No name	0.720	1.003	0.911	0.964	0.640	Ath-m						Unspec	Unspec	Unspec	Unspec	Unspec
AT1G07700.3	withSNP	No name	0.448	0.783	0.461	0.537	0.623	Ath-m						Unspec	Unspec	Unspec	Unspec	Unspec
AT1G07705.1	withSNP	NOT2a	1.293	1.093	0.915	1.101	0.624	Ath-m						Unspec	Unspec	Unspec	Unspec	Unspec
AT1G07705.2	withSNP	NOT2a	20.481	19.684	17.585	20.427	17.798	Ath-m						stigma	stigma	stigma	stigma	stigma
AT1G07710.1	withSNP	No name	0.981	1.051	1.095	0.953	0.928	Ath-r						Unspec	Unspec	stigma	Unspec	Unspec
AT1G07720.1	withSNP	KCS3	3.064	4.660	5.924	4.573	4.570	Ath-m						stigma	stigma	stigma	stigma	stigma
AT1G07725.1	withSNP	ATEXO70H6	21.506	19.737	36.444	21.160	19.405	Ath-r						Unspec	Unspec	Unspec	Unspec	Unspec
AT1G07730.2	withSNP	No name	0	0	0	0	0	No_ATTED						Unspec	Unspec	Unspec	Unspec	Unspec
AT1G07740.1	withSNP	No name	2.166	2.040	1.562	1.636	1.708	Ath-m						Unspec	Unspec	Unspec	Unspec	Unspec
AT1G07745.1	withSNP	ATRAD51D	10.451	10.975	12.117	10.353	10.164	Ath-m						Unspec	Unspec	Unspec	Unspec	Unspec
AT1G07745.2	withSNP	ATRAD51D	4.049	4.409	3.846	5.005	3.366	Ath-m						Unspec	Unspec	Unspec	Unspec	Unspec
AT1G07747.1	withSNP	No name	0	0	0	0	0	No_ATTED						Unspec	Unspec	Unspec	Unspec	Unspec
AT1G07750.1	withSNP	No name	158.151	134.652	122.430	154.179	129.299	Ath-m						stigma	stigma	stigma	stigma	stigma
AT1G07770.1	withSNP	RPS15A	290.176	308.273	280.854	329.659	260.895	Ath-m						Unspec	Unspec	Unspec	Unspec	Unspec
AT1G07770.2	withSNP	RPS15A	121.738	130.139	118.966	129.136	113.878	Ath-m						Unspec	Unspec	Unspec	Unspec	Unspec
AT1G07780.1	withSNP	PAI1	2.787	5.657	2.166	2.904	2.731	Ath-r						stigma	stigma	stigma	stigma	stigma
AT1G07780.2	withSNP	PAI1	1.997	2.847	2.819	2.012	2.474	Ath-r						stigma	stigma	stigma	stigma	stigma
AT1G07780.3	withSNP	PAI1	0.000	1.637	1.290	2.357	0.000	Ath-r						Unspec	stigma	stigma	stigma	Unspec
AT1G07780.4	withSNP	PAI1	2.028	2.075	2.451	1.589	3.172	Ath-r						Unspec	Unspec	Unspec	Unspec	Unspec
AT1G07780.5	withSNP	PAI1	0.290	1.130	0.528	0.414	0.435	Ath-r						Unspec	stigma	Unspec	Unspec	Unspec
AT1G07790.1	withSNP	HTB1	30.910	38.237	30.638	27.359	26.584	Ath-m						stigma	stigma	stigma	stigma	stigma
AT1G07795.1	withSNP	No name	0.907	0.910	0.974	1.177	0.966	Ath-m						Unspec	Unspec	Unspec	Unspec	Unspec
AT1G07800.1	withSNP	No name	0	0	0	0	0	No_ATTED						Unspec	Unspec	Unspec	Unspec	Unspec
AT1G07810.1	withSNP	ACA3	29.199	28.980	29.017	30.614	29.516	Ath-r						stigma	stigma	stigma	stigma	stigma
AT1G07820.1	withSNP	No name	35.447	37.549	32.333	29.312	27.575	Ath-r						stigma	stigma	stigma	stigma	stigma
AT1G07820.2	noSNP	No name	115.165	105.145	98.546	121.662	102.848	Ath-r
AT1G07830.1	noSNP	No name	27.811	28.978	25.756	30.891	27.316	Ath-m
AT1G07840.1	withSNP	No name	12.705	13.951	11.805	12.571	11.738	Ath-m						stigma	stigma	stigma	stigma	stigma
AT1G07840.2	withSNP	No name	0.669	0.183	0.446	0.204	0.392	Ath-m						Unspec	Unspec	Unspec	Unspec	Unspec
AT1G07840.3	withSNP	No name	0.584	0.786	0.556	0.522	0.552	Ath-m						Unspec	Unspec	Unspec	Unspec	Unspec
AT1G07850.1	withSNP	No name	0.338	0.219	0.353	0.185	0.248	Ath-m						Unspec	Unspec	Unspec	Unspec	Unspec
AT1G07860.1	withSNP	No name	0.199	0.273	1.691	0.416	1.000	Ath-m						Unspec	Unspec	stigma	Unspec	Unspec
AT1G07870.1	withSNP	No name	9.548	12.202	24.337	10.492	11.230	Ath-m						stigma	stigma	stigma	stigma	stigma
AT1G07870.2	withSNP	No name	0.258	0.312	0.726	0.401	0.469	Ath-m						Unspec	Unspec	Unspec	Unspec	Unspec
AT1G07880.1	withSNP	ATMPK13	0.214	0.696	0.459	0.611	0.388	Ath-m						Unspec	Unspec	Unspec	Unspec	Unspec
AT1G07880.2	noSNP	ATMPK13	0.785	1.304	0.971	1.454	0.707	Ath-m
AT1G07885.1	noSNP	No name	0.456	0.630	0.296	0.377	0.230	Ath-r
AT1G07890.1	withSNP	APX1	226.264	290.380	300.918	320.993	324.984	Ath-m						stigma	stigma	stigma	stigma	stigma
AT1G07890.2	withSNP	APX1	4.944	5.589	4.909	6.858	4.926	Ath-m						Unspec	Unspec	Unspec	stigma	Unspec
AT1G07890.3	withSNP	APX1	156.521	185.862	145.611	139.869	152.822	Ath-m						stigma	stigma	stigma	stigma	stigma
AT1G07890.4	withSNP	APX1	2.149	2.732	1.840	2.023	3.247	Ath-m						Unspec	Unspec	Unspec	Unspec	Unspec
AT1G07890.5	withSNP	APX1	1.265	0.945	0.967	1.373	1.322	Ath-m						Unspec	Unspec	Unspec	Unspec	Unspec
AT1G07890.6	withSNP	APX1	2.575	4.469	4.074	4.020	3.359	Ath-m						Unspec	Unspec	Unspec	Unspec	Unspec
AT1G07890.7	withSNP	APX1	0.573	0.150	0.171	0.069	0.145	Ath-m						Unspec	Unspec	Unspec	Unspec	Unspec
AT1G07890.8	withSNP	APX1	1.673	1.204	1.765	1.924	1.766	Ath-m						Unspec	Unspec	Unspec	Unspec	Unspec
AT1G07900.1	withSNP	LBD1	0.042	0.000	0.139	0.057	0.069	Ath-r						Unspec	Unspec	Unspec	Unspec	Unspec
AT1G07901.1	noSNP	No name	5.902	5.033	3.689	4.891	5.232	Ath-r
AT1G07910.1	withSNP	AtRLG1	9.828	9.765	6.949	8.446	9.030	Ath-m						Unspec	Unspec	Unspec	Unspec	Unspec
AT1G07910.2	noSNP	AtRLG1	10.790	8.282	11.774	11.443	10.471	Ath-m
AT1G07920.1	withSNP	No name	400.783	449.288	376.316	412.502	393.413	Ath-r	Stigma	Stigma	Stigma	Stigma	Stigma	stigma	stigma	stigma	stigma	stigma
AT1G07930.1	withSNP	No name	231.792	281.390	245.767	262.244	254.934	Ath-r						stigma	stigma	stigma	stigma	stigma
AT1G07930.2	withSNP	No name	0.977	1.978	0.517	1.172	0.469	Ath-r						Unspec	Unspec	Unspec	Unspec	Unspec
AT1G07940.1	noSNP	No name	516.006	490.254	476.165	528.326	520.789	Ath-r	Stigma	Stigma	Stigma	Stigma	Stigma
AT1G07940.2	noSNP	No name	12.158	9.376	6.296	10.715	9.004	Ath-r
AT1G07950.1	withSNP	MED22B	22.313	21.689	16.748	20.872	16.902	Ath-r						stigma	stigma	stigma	stigma	stigma
AT1G07960.1	noSNP	ATPDIL5-1	6.685	6.859	6.707	3.990	5.176	Ath-m
AT1G07960.2	withSNP	ATPDIL5-1	7.137	6.645	6.261	7.324	6.190	Ath-m						stigma	stigma	stigma	stigma	stigma
AT1G07960.3	noSNP	ATPDIL5-1	83.056	68.016	68.106	76.611	74.944	Ath-m
AT1G07970.1	withSNP	No name	8.493	8.791	6.944	7.964	6.882	Ath-m						stigma	stigma	stigma	stigma	stigma
AT1G07980.1	withSNP	NF-YC10	19.512	19.224	18.582	17.814	17.494	Ath-m						Unspec	Unspec	Unspec	Unspec	Unspec
AT1G07985.1	noSNP	No name	0.264	1.480	2.735	0.482	0.485	Ath-r
AT1G07990.1	withSNP	No name	23.356	23.545	20.989	23.562	21.996	Ath-m						stigma	stigma	stigma	stigma	stigma
AT1G08000.1	withSNP	GATA10	10.296	9.955	9.862	8.790	8.735	Ath-r						stigma	stigma	stigma	stigma	stigma
AT1G08000.2	noSNP	GATA10	17.624	14.147	9.037	15.553	13.542	Ath-r
AT1G08005.1	noSNP	No name	3.993	2.643	3.569	2.645	3.681	Ath-r
AT1G08010.1	noSNP	GATA11	67.484	53.558	62.949	61.658	62.330	Ath-r
AT1G08010.2	noSNP	GATA11	9.230	7.430	4.998	7.915	10.684	Ath-r
AT1G08030.1	withSNP	AQC1	79.416	73.877	70.266	80.689	71.068	Ath-m						Unspec	Unspec	Unspec	Unspec	Unspec
AT1G08032.1	noSNP	No name	0	0	0	0	0	No_ATTED
AT1G08035.1	noSNP	No name	0	0	0	0	0	No_ATTED
AT1G08040.1	withSNP	No name	14.168	14.411	15.502	17.591	14.775	Ath-m						Unspec	Unspec	Unspec	Unspec	Unspec
AT1G08040.2	withSNP	No name	41.853	38.345	37.245	42.077	34.691	Ath-m						Unspec	Unspec	Unspec	Unspec	Unspec
AT1G08050.1	noSNP	No name	2.527	3.546	12.449	2.934	4.552	Ath-m
AT1G08060.1	withSNP	MOM	5.679	5.383	5.356	7.088	4.887	Ath-m						Unspec	Unspec	Unspec	Unspec	Unspec
AT1G08060.2	withSNP	MOM	3.267	4.630	3.478	3.150	3.366	Ath-m						Unspec	Unspec	Unspec	Unspec	Unspec
AT1G08065.1	withSNP	ACA5	0.000	0.053	0.102	0.017	0.000	Ath-m						Unspec	Unspec	Unspec	Unspec	Unspec
AT1G08070.1	withSNP	EMB3102	1.155	1.071	1.256	1.122	0.942	Ath-m						Unspec	Unspec	Unspec	Unspec	Unspec
AT1G08080.1	noSNP	ACA7	0.000	0.029	0.000	0.027	0.000	Ath-m
AT1G08090.1	noSNP	ACH1	0.000	0.000	0.000	0.000	0.000	Ath-m
AT1G08100.1	noSNP	ACH2	0.000	0.000	0.000	0.000	0.000	Ath-m
AT1G08105.1	withSNP	No name	0	0	0	0	0	No_ATTED						Unspec	Unspec	Unspec	Unspec	Unspec
AT1G08110.1	withSNP	No name	29.280	27.142	27.083	27.634	27.176	Ath-m						stigma	stigma	stigma	stigma	stigma
AT1G08110.2	withSNP	No name	1.179	0.587	0.747	0.884	0.525	Ath-m						stigma	Unspec	Unspec	Unspec	Unspec
AT1G08110.3	withSNP	No name	48.170	50.692	46.375	46.869	47.304	Ath-m						stigma	stigma	stigma	stigma	stigma
AT1G08110.4	withSNP	No name	9.660	9.367	9.132	10.351	8.257	Ath-m						stigma	stigma	stigma	stigma	stigma
AT1G08120.1	withSNP	No name	0.133	0.178	0.451	0.143	0.172	Ath-r						Unspec	Unspec	Unspec	Unspec	Unspec
AT1G08125.1	withSNP	No name	20.307	19.134	18.306	17.136	16.956	Ath-r						Unspec	Unspec	Unspec	Unspec	Unspec
AT1G08125.2	withSNP	No name	0.975	1.351	1.130	0.997	0.427	Ath-r						Unspec	Unspec	Unspec	Unspec	Unspec
AT1G08125.3	withSNP	No name	0.000	0.000	0.000	0.997	0.000	Ath-r						Unspec	Unspec	Unspec	Unspec	Unspec
AT1G08130.1	withSNP	ATLIG1	22.496	24.066	23.918	23.874	21.832	Ath-m						Unspec	Unspec	Unspec	Unspec	Unspec
AT1G08135.1	withSNP	ATCHX6B	22.695	22.376	22.656	25.691	21.162	Ath-m						pollen	pollen	pollen	pollen	pollen
AT1G08140.1	withSNP	ATCHX6A	458.960	489.036	383.743	487.500	448.613	Ath-r	Pollen	Pollen	Pollen	Pollen	Pollen	pollen	pollen	pollen	pollen	pollen
AT1G08150.1	withSNP	ATCHX5	0	0	0	0	0	No_ATTED						pollen	pollen	pollen	pollen	pollen
AT1G08160.1	withSNP	No name	2.315	4.138	3.521	3.878	2.799	Ath-r						Unspec	stigma	stigma	stigma	stigma
AT1G08165.1	noSNP	No name	3.044	2.199	1.841	2.677	2.711	Ath-r
AT1G08170.1	withSNP	No name	15.908	15.130	19.689	15.658	15.620	Ath-m						pollen	pollen	pollen	pollen	pollen
AT1G08180.1	noSNP	No name	14.517	9.877	7.244	12.307	10.206	Ath-m
AT1G08190.1	noSNP	ATVAM2	109.257	94.535	97.001	108.047	97.038	Ath-m
AT1G08200.1	noSNP	AXS2	332.948	335.962	373.597	351.339	327.183	Ath-r
AT1G08210.1	noSNP	No name	20.604	22.306	23.316	23.943	21.329	Ath-m
AT1G08220.1	noSNP	No name	14.480	9.764	9.922	12.341	9.565	Ath-m
AT1G08220.2	noSNP	No name	1.768	1.731	1.478	1.371	1.947	Ath-m
AT1G08230.2	noSNP	No name	9.512	10.729	13.825	12.703	14.751	Ath-m
AT1G08250.1	noSNP	ADT6	5.890	6.150	4.724	8.212	7.477	Ath-m
AT1G08260.1	noSNP	ABO4	4.405	5.026	5.096	5.500	3.802	Ath-m
AT1G08270.1	noSNP	No name	4.644	5.050	5.207	6.022	4.556	Ath-m
AT1G08270.2	noSNP	No name	4.960	3.268	2.804	4.540	3.875	Ath-m
AT1G08280.1	noSNP	No name	32.657	18.876	12.301	29.401	16.061	Ath-m
AT1G08290.1	withSNP	WIP3	0.135	0.333	0.405	0.285	0.233	Ath-r						Unspec	Unspec	Unspec	Unspec	Unspec
AT1G08300.1	withSNP	NVL	7.497	6.759	6.352	7.331	6.251	Ath-r						Unspec	Unspec	Unspec	Unspec	Unspec
AT1G08310.1	withSNP	No name	1.908	1.531	1.703	2.013	2.085	Ath-m						Unspec	Unspec	Unspec	Unspec	Unspec
AT1G08310.2	withSNP	No name	1.181	0.961	1.540	0.606	0.937	Ath-m						Unspec	Unspec	Unspec	Unspec	Unspec
AT1G08315.1	withSNP	No name	13.175	13.997	16.210	14.364	12.783	Ath-m						stigma	Unspec	Unspec	Unspec	Unspec
AT1G08320.1	withSNP	bZIP21	0.000	0.000	0.000	0.000	0.000	Ath-m						Unspec	Unspec	Unspec	Unspec	Unspec
AT1G08320.2	withSNP	bZIP21	0.000	0.081	0.000	0.000	0.000	Ath-m						Unspec	Unspec	Unspec	Unspec	Unspec
AT1G08320.3	withSNP	bZIP21	0.000	0.031	0.000	0.000	0.000	Ath-m						Unspec	Unspec	Unspec	Unspec	Unspec
AT1G08340.1	withSNP	No name	10.344	9.480	12.218	11.522	12.447	Ath-m						stigma	stigma	stigma	stigma	stigma
AT1G08350.1	withSNP	No name	0.117	0.297	0.050	0.210	0.182	Ath-m						Unspec	Unspec	Unspec	Unspec	Unspec
AT1G08350.2	withSNP	No name	7.576	7.449	6.455	7.353	6.665	Ath-m						stigma	stigma	stigma	stigma	stigma
AT1G08360.1	withSNP	No name	209.155	271.508	217.476	210.694	206.309	Ath-m						stigma	stigma	stigma	stigma	stigma
AT1G08370.1	withSNP	ATDCP1	46.567	45.882	42.201	48.719	42.903	Ath-m						Unspec	stigma	stigma	stigma	stigma
AT1G08380.1	withSNP	PSAO	321.023	354.415	367.326	380.160	422.469	Ath-m	Stigma	Stigma	Stigma	Stigma	Stigma	stigma	stigma	stigma	stigma	stigma
AT1G08390.1	withSNP	No name	5.858	6.480	4.975	6.266	5.625	Ath-m						stigma	stigma	stigma	stigma	stigma
AT1G08400.1	noSNP	No name	0	0	0	0	0	No_ATTED
AT1G08410.1	withSNP	No name	8.221	8.386	6.774	7.712	7.205	Ath-m						Unspec	Unspec	Unspec	Unspec	Unspec
AT1G08420.1	withSNP	BSL2	39.505	36.695	39.967	39.480	33.075	Ath-r						Unspec	Unspec	Unspec	Unspec	Unspec
AT1G08420.2	withSNP	BSL2	5.433	6.750	8.676	5.822	7.202	Ath-r						Unspec	Unspec	Unspec	Unspec	Unspec
AT1G08430.1	withSNP	ALMT1	0.000	0.000	0.000	0.000	0.035	Ath-m						Unspec	Unspec	Unspec	Unspec	Unspec
AT1G08440.1	withSNP	No name	0.044	0.022	0.000	0.000	0.000	Ath-r						Unspec	Unspec	Unspec	Unspec	Unspec
AT1G08450.1	withSNP	AtCRT3	15.865	16.236	17.387	14.650	16.442	Ath-m						stigma	stigma	stigma	stigma	stigma
AT1G08450.2	withSNP	AtCRT3	0.149	0.183	0.000	0.000	0.000	Ath-m						Unspec	Unspec	Unspec	Unspec	Unspec
AT1G08450.3	withSNP	AtCRT3	0.048	0.043	0.156	0.000	0.058	Ath-m						Unspec	Unspec	Unspec	Unspec	Unspec
AT1G08460.1	withSNP	ATHDA8	34.602	32.325	32.617	36.522	34.588	Ath-m						Unspec	Unspec	Unspec	Unspec	Unspec
AT1G08465.1	withSNP	YAB2	0.940	2.892	3.502	1.770	1.702	Ath-r						Unspec	Unspec	Unspec	Unspec	Unspec
AT1G08470.1	withSNP	SSL3	21.033	19.826	16.138	19.250	16.795	Ath-m						stigma	stigma	stigma	stigma	stigma
AT1G08480.1	withSNP	SDH6	114.817	98.859	91.093	103.066	99.064	Ath-m						stigma	stigma	stigma	stigma	stigma
AT1G08490.1	withSNP	ATCPNIFS	17.774	17.188	15.763	17.404	16.464	Ath-m						stigma	stigma	stigma	stigma	stigma
AT1G08500.1	withSNP	AtENODL18	0.821	0.487	1.600	0.515	1.497	Ath-m						Unspec	Unspec	stigma	Unspec	stigma
AT1G08510.1	withSNP	FATB	332.196	371.865	487.104	402.610	394.142	Ath-m	Stigma	Stigma	Stigma	Stigma	Stigma	Unspec	Unspec	Unspec	Unspec	Unspec
AT1G08520.1	withSNP	ALB-1V	40.798	46.238	50.764	48.138	52.386	Ath-m						stigma	stigma	stigma	stigma	stigma
AT1G08530.1	withSNP	No name	18.760	16.793	14.864	16.877	14.298	Ath-r						stigma	stigma	stigma	stigma	stigma
AT1G08540.1	withSNP	ABC1	18.667	22.535	18.814	19.072	20.054	Ath-m						stigma	stigma	stigma	stigma	stigma
AT1G08550.1	withSNP	AVDE1	12.639	8.852	7.955	9.609	10.478	Ath-m						stigma	Unspec	stigma	stigma	stigma
AT1G08550.2	withSNP	AVDE1	6.650	3.849	4.395	3.521	5.388	Ath-m						Unspec	Unspec	Unspec	Unspec	stigma
AT1G08560.1	withSNP	ATSYP111	2.373	9.681	9.331	4.661	4.537	Ath-m						stigma	stigma	stigma	stigma	stigma
AT1G08570.1	withSNP	ACHT4	66.807	98.957	108.833	105.282	123.700	Ath-m						stigma	stigma	stigma	stigma	stigma
AT1G08570.2	withSNP	ACHT4	1.867	2.039	0.943	2.091	1.701	Ath-m						stigma	stigma	Unspec	Unspec	stigma
AT1G08570.3	withSNP	ACHT4	0.975	1.519	1.037	1.397	2.471	Ath-m						Unspec	Unspec	Unspec	Unspec	stigma
AT1G08570.4	withSNP	ACHT4	4.922	9.435	1.776	4.443	7.093	Ath-m						Unspec	stigma	Unspec	Unspec	stigma
AT1G08580.1	withSNP	No name	56.030	60.303	42.811	46.673	45.138	Ath-m						stigma	Unspec	Unspec	Unspec	Unspec
AT1G08590.1	withSNP	No name	3.102	3.552	2.245	3.538	3.062	Ath-m						Unspec	Unspec	Unspec	Unspec	Unspec
AT1G08600.1	withSNP	ATRX	0.326	0.763	0.160	0.139	0.499	Ath-m						Unspec	Unspec	Unspec	Unspec	Unspec
AT1G08600.2	withSNP	ATRX	4.658	3.631	7.082	5.625	4.657	Ath-m						Unspec	Unspec	Unspec	Unspec	Unspec
AT1G08600.3	withSNP	ATRX	55.303	48.808	53.985	57.518	47.406	Ath-m						Unspec	Unspec	Unspec	Unspec	Unspec
AT1G08600.4	withSNP	ATRX	6.109	8.177	6.701	6.617	7.237	Ath-m						Unspec	Unspec	Unspec	Unspec	Unspec
AT1G08610.1	withSNP	No name	2.067	3.455	2.313	2.484	2.474	Ath-m						stigma	stigma	stigma	stigma	stigma
AT1G08620.1	withSNP	PKDM7D	1.294	1.048	0.820	1.017	1.289	Ath-m						Unspec	Unspec	Unspec	Unspec	Unspec
AT1G08620.2	withSNP	PKDM7D	18.441	19.584	18.271	20.542	17.131	Ath-m						stigma	stigma	stigma	stigma	stigma
AT1G08630.1	withSNP	THA1	0.140	0.155	0.093	0.100	0.198	Ath-m						Unspec	Unspec	Unspec	Unspec	Unspec
AT1G08630.2	withSNP	THA1	0.054	1.470	0.091	0.011	1.098	Ath-m						Unspec	stigma	Unspec	Unspec	stigma
AT1G08630.3	withSNP	THA1	0.764	2.014	2.665	1.682	1.071	Ath-m						Unspec	stigma	stigma	stigma	stigma
AT1G08630.4	withSNP	THA1	0.764	0.000	0.000	0.000	0.000	Ath-m						Unspec	Unspec	Unspec	Unspec	Unspec
AT1G08630.5	withSNP	THA1	0.000	0.000	0.000	0.009	0.000	Ath-m						Unspec	Unspec	Unspec	Unspec	Unspec
AT1G08640.1	withSNP	CJD1	31.517	35.233	31.851	31.123	31.957	Ath-m						stigma	stigma	stigma	stigma	stigma
AT1G08650.1	noSNP	ATPPCK1	54.972	71.208	49.805	63.362	50.806	Ath-m
AT1G08650.2	noSNP	ATPPCK1	0.043	0.265	0.068	0.449	0.320	Ath-m
AT1G08660.1	noSNP	MGP2	28.216	23.815	21.406	26.064	22.438	Ath-m
AT1G08660.2	noSNP	MGP2	20.420	16.058	12.743	18.342	13.455	Ath-m
AT1G08670.1	noSNP	No name	0.000	0.028	0.000	0.000	0.000	Ath-m
AT1G08680.1	withSNP	AGD14	6.531	6.243	5.816	4.676	6.003	Ath-m						stigma	stigma	stigma	stigma	stigma
AT1G08680.2	withSNP	AGD14	6.119	6.383	6.521	6.539	6.167	Ath-m						stigma	stigma	stigma	stigma	stigma
AT1G08680.3	withSNP	AGD14	0.617	0.829	0.222	0.507	0.455	Ath-m						Unspec	Unspec	Unspec	Unspec	Unspec
AT1G08680.4	withSNP	AGD14	7.573	7.437	7.733	9.796	7.497	Ath-m						stigma	stigma	stigma	stigma	stigma
AT1G08695.1	noSNP	SCRL3	0	0	0	0	0	No_ATTED
AT1G08700.1	noSNP	PS1	43.124	36.881	34.489	42.609	38.634	Ath-m
AT1G08710.1	withSNP	No name	13.851	12.211	11.096	12.113	11.940	Ath-m						Unspec	stigma	stigma	Unspec	Unspec
AT1G08710.2	withSNP	No name	2.733	2.617	2.275	3.301	2.546	Ath-m						Unspec	Unspec	Unspec	Unspec	Unspec
AT1G08720.1	withSNP	ATEDR1	14.735	16.240	20.108	17.362	19.296	Ath-m						stigma	stigma	stigma	stigma	stigma
AT1G08730.1	withSNP	ATXIC	1.598	1.360	1.628	1.824	1.419	Ath-m						pollen	Unspec	pollen	pollen	pollen
AT1G08735.1	noSNP	No name	0	0	0	0	0	No_ATTED
AT1G08740.1	noSNP	No name	0	0	0	0	0	No_ATTED
AT1G08750.1	withSNP	No name	1.134	0.209	1.097	0.792	0.420	Ath-m						Unspec	Unspec	Unspec	Unspec	Unspec
AT1G08750.2	withSNP	No name	0.000	0.000	0.000	0.000	0.000	Ath-m						Unspec	Unspec	Unspec	Unspec	Unspec
AT1G08750.3	withSNP	No name	15.642	14.924	12.159	14.715	13.269	Ath-m						stigma	stigma	stigma	stigma	stigma
AT1G08760.1	withSNP	No name	10.851	11.509	9.307	11.064	9.129	Ath-r						stigma	stigma	stigma	stigma	stigma
AT1G08770.1	withSNP	PRA1.E	80.379	72.893	73.769	81.180	73.780	Ath-m						Unspec	Unspec	Unspec	Unspec	Unspec
AT1G08780.1	noSNP	AIP3	71.888	58.161	57.591	60.053	59.501	Ath-m
AT1G08790.1	withSNP	No name	0	0	0	0	0	No_ATTED						Unspec	Unspec	pollen	Unspec	Unspec
AT1G08800.1	withSNP	MyoB1	0.414	4.607	2.282	1.289	1.948	Ath-m						Unspec	stigma	Unspec	Unspec	Unspec
AT1G08800.2	withSNP	MyoB1	30.456	34.518	59.420	39.896	55.150	Ath-m						stigma	stigma	stigma	stigma	stigma
AT1G08810.1	withSNP	AtMYB60	1.878	2.113	1.857	2.459	1.950	Ath-m						stigma	stigma	stigma	stigma	stigma
AT1G08810.2	withSNP	AtMYB60	1.516	1.120	1.162	0.934	1.745	Ath-m						Unspec	stigma	stigma	Unspec	stigma
AT1G08820.1	withSNP	VAP27-2	2.812	2.056	3.719	3.057	2.730	Ath-r						Unspec	Unspec	Unspec	Unspec	Unspec
AT1G08820.2	withSNP	VAP27-2	57.843	57.403	60.010	59.449	57.840	Ath-r						stigma	stigma	Unspec	Unspec	Unspec
AT1G08830.1	withSNP	CSD1	594.892	497.549	559.130	567.237	571.262	Ath-m	Stigma	Stigma	Stigma	Stigma	Stigma	stigma	stigma	stigma	stigma	stigma
AT1G08830.2	withSNP	CSD1	0.157	0.422	0.000	0.109	0.107	Ath-m						Unspec	Unspec	Unspec	Unspec	Unspec
AT1G08840.1	withSNP	emb2411	0.000	0.139	0.000	0.000	0.103	Ath-m						Unspec	Unspec	Unspec	Unspec	Unspec
AT1G08840.2	withSNP	emb2411	1.938	2.293	2.025	1.764	1.706	Ath-m						Unspec	Unspec	Unspec	Unspec	Unspec
AT1G08845.1	noSNP	No name	14.416	11.835	10.740	12.698	12.829	Ath-r
AT1G08845.2	noSNP	No name	0.000	0.000	0.000	0.000	0.000	Ath-r
AT1G08860.1	withSNP	BON3	10.159	13.162	44.098	13.078	19.904	Ath-m						Unspec	Unspec	Unspec	Unspec	Unspec
AT1G08880.1	noSNP	G-H2AX	151.024	114.137	118.965	147.598	138.728	Ath-m
AT1G08890.1	noSNP	No name	8.837	0.943	2.733	1.591	4.741	Ath-r
AT1G08900.1	withSNP	No name	0.000	0.000	0.000	0.000	0.000	Ath-r						Unspec	Unspec	Unspec	Unspec	Unspec
AT1G08900.2	withSNP	No name	1.171	1.417	1.613	1.354	1.360	Ath-r						Unspec	Unspec	Unspec	Unspec	Unspec
AT1G08900.3	withSNP	No name	0.785	0.000	0.000	0.000	0.000	Ath-r						Unspec	Unspec	Unspec	Unspec	Unspec
AT1G08910.1	withSNP	No name	7.668	7.808	8.368	7.258	8.099	Ath-r						stigma	stigma	stigma	stigma	stigma
AT1G08920.1	withSNP	ESL1	5.446	7.102	10.306	6.376	6.128	Ath-m						Unspec	Unspec	Unspec	Unspec	Unspec
AT1G08920.2	withSNP	ESL1	0.043	0.059	0.176	0.056	0.181	Ath-m						Unspec	Unspec	Unspec	Unspec	Unspec
AT1G08920.3	noSNP	ESL1	0.175	0.370	0.750	0.365	0.272	Ath-m
AT1G08930.1	withSNP	ERD6	0.916	0.000	0.000	0.000	0.864	Ath-m						Unspec	Unspec	Unspec	Unspec	Unspec
AT1G08930.2	withSNP	ERD6	0.286	0.224	2.299	0.085	0.311	Ath-m						Unspec	Unspec	stigma	Unspec	Unspec
AT1G08940.1	withSNP	No name	1.385	1.673	3.360	1.424	1.812	Ath-m						stigma	stigma	stigma	Unspec	stigma
AT1G08960.1	noSNP	ATCAX11	16.553	13.519	11.924	15.532	12.556	Ath-m
AT1G08970.1	withSNP	HAP5C	28.054	30.933	28.351	31.278	30.178	Ath-m						stigma	stigma	stigma	stigma	stigma
AT1G08970.2	withSNP	HAP5C	41.403	38.167	35.553	36.384	38.651	Ath-m						stigma	stigma	stigma	stigma	stigma
AT1G08970.3	withSNP	HAP5C	0.658	0.617	0.378	0.284	0.395	Ath-m						Unspec	Unspec	Unspec	Unspec	Unspec
AT1G08970.4	withSNP	HAP5C	3.214	2.882	2.844	3.286	2.967	Ath-m						stigma	Unspec	Unspec	stigma	Unspec
AT1G08980.1	noSNP	AMI1	17.158	17.264	26.621	16.127	22.922	Ath-m
AT1G08985.1	noSNP	No name	0.059	0.107	0.076	0.055	0.035	Ath-r
AT1G08990.1	withSNP	GUX5	0.000	0.000	0.000	0.000	0.016	Ath-m						Unspec	Unspec	Unspec	Unspec	Unspec
AT1G09000.1	withSNP	ANP1	1.193	1.650	1.558	1.229	1.344	Ath-m						Unspec	Unspec	Unspec	Unspec	Unspec
AT1G09010.1	withSNP	No name	21.728	22.377	19.704	23.732	19.434	Ath-m						stigma	stigma	stigma	stigma	stigma
AT1G09020.1	withSNP	ATSNF4	33.456	32.559	30.378	33.382	30.632	Ath-m						Unspec	Unspec	Unspec	Unspec	Unspec
AT1G09026.1	withSNP	No name	0	0	0	0	0	No_ATTED						Unspec	Unspec	Unspec	Unspec	Unspec
AT1G09030.1	noSNP	NF-YB4	0.000	0.000	0.000	0.000	0.000	Ath-m
AT1G09040.1	withSNP	No name	0	0	0	0	0	No_ATTED						Unspec	Unspec	Unspec	Unspec	Unspec
AT1G09050.1	withSNP	No name	4.799	4.719	4.561	4.986	4.144	Ath-r						Unspec	Unspec	Unspec	Unspec	Unspec
AT1G09060.1	withSNP	No name	5.135	0.154	0.179	0.576	0.141	Ath-m						Unspec	Unspec	Unspec	Unspec	Unspec
AT1G09060.2	withSNP	No name	14.616	19.310	18.381	17.990	15.938	Ath-m						Unspec	Unspec	Unspec	Unspec	Unspec
AT1G09060.3	withSNP	No name	6.256	5.599	7.016	5.722	6.100	Ath-m						Unspec	Unspec	Unspec	Unspec	Unspec
AT1G09070.1	withSNP	(AT)SRC2	125.434	267.286	475.207	205.338	264.733	Ath-m	Stigma	Stigma	Stigma	Stigma	Stigma	stigma	stigma	stigma	stigma	stigma
AT1G09080.1	noSNP	BIP3	0.000	0.149	0.000	0.124	0.182	Ath-m
AT1G09080.2	noSNP	BIP3	0.078	0.107	0.170	0.054	0.169	Ath-m
AT1G09090.1	withSNP	ATRBOHB	0.000	0.000	0.000	0.000	0.000	Ath-m						Unspec	Unspec	Unspec	Unspec	Unspec
AT1G09090.2	withSNP	ATRBOHB	0.000	0.054	0.068	0.060	0.031	Ath-m						Unspec	Unspec	Unspec	Unspec	Unspec
AT1G09100.1	withSNP	RPT5B	51.567	41.574	43.938	49.635	48.915	Ath-m						Unspec	Unspec	Unspec	Unspec	Unspec
AT1G09130.1	withSNP	No name	78.272	77.687	74.926	75.594	75.758	Ath-m						stigma	stigma	stigma	stigma	stigma
AT1G09130.2	withSNP	No name	6.075	7.486	6.214	10.025	6.858	Ath-m						Unspec	Unspec	Unspec	Unspec	Unspec
AT1G09130.3	withSNP	No name	0.411	0.350	0.695	0.560	0.449	Ath-m						Unspec	Unspec	Unspec	Unspec	Unspec
AT1G09140.1	withSNP	At-SR30	57.676	61.022	72.563	66.973	68.994	Ath-m						Unspec	Unspec	Unspec	Unspec	Unspec
AT1G09140.2	withSNP	At-SR30	31.643	26.865	18.666	30.230	24.805	Ath-m						stigma	stigma	Unspec	stigma	stigma
AT1G09150.1	withSNP	No name	73.906	66.461	64.144	68.667	60.036	Ath-m						Unspec	Unspec	Unspec	Unspec	Unspec
AT1G09155.1	withSNP	AtPP2-B15	100.935	90.202	54.520	89.073	83.883	Ath-m						stigma	stigma	stigma	stigma	stigma
AT1G09157.1	noSNP	No name	6.331	6.474	10.421	5.927	6.657	Ath-r
AT1G09160.1	withSNP	No name	17.659	17.883	24.320	16.566	14.485	Ath-m						stigma	stigma	stigma	stigma	stigma
AT1G09160.2	withSNP	No name	16.096	15.713	19.296	16.328	14.472	Ath-m						stigma	stigma	stigma	stigma	stigma
AT1G09170.1	withSNP	No name	4.467	4.303	4.228	4.578	4.396	Ath-m						pollen	pollen	pollen	pollen	pollen
AT1G09176.1	withSNP	No name	0	0	0	0	0	No_ATTED						Unspec	Unspec	Unspec	Unspec	Unspec
AT1G09180.1	withSNP	ATSAR1	3.963	6.046	5.519	5.426	4.716	Ath-m						Unspec	Unspec	Unspec	Unspec	Unspec
AT1G09190.1	withSNP	No name	2.075	1.773	1.742	1.296	1.776	Ath-m						Unspec	Unspec	Unspec	Unspec	Unspec
AT1G09195.1	withSNP	No name	3.855	3.070	2.798	3.069	2.678	Ath-r						stigma	Unspec	Unspec	Unspec	Unspec
AT1G09195.2	withSNP	No name	4.084	3.761	3.538	3.957	3.325	Ath-r						stigma	Unspec	Unspec	Unspec	Unspec
AT1G09200.1	withSNP	H3.1	48.633	62.855	64.860	48.248	51.202	Ath-m						stigma	stigma	stigma	stigma	stigma
AT1G09210.1	withSNP	AtCRT1b	226.100	239.198	186.210	199.970	170.145	Ath-m						stigma	stigma	stigma	stigma	stigma
AT1G09220.1	withSNP	No name	1.127	0.834	0.641	0.734	0.965	Ath-m						Unspec	Unspec	Unspec	Unspec	Unspec
AT1G09230.1	noSNP	No name	19.895	16.963	15.879	19.279	16.574	Ath-m
AT1G09240.1	withSNP	ATNAS3	0.000	0.000	0.088	0.000	0.000	Ath-m						Unspec	Unspec	Unspec	Unspec	Unspec
AT1G09245.1	withSNP	No name	0	0	0	0	0	No_ATTED						pollen	pollen	pollen	pollen	pollen
AT1G09250.1	withSNP	AIF4	21.668	30.381	17.687	27.416	20.625	Ath-m						stigma	stigma	Unspec	Unspec	stigma
AT1G09260.1	withSNP	No name	0.000	0.000	0.000	0.000	0.000	Ath-r						Unspec	Unspec	Unspec	Unspec	Unspec
AT1G09270.1	withSNP	IMPA-4	45.166	46.180	44.440	46.757	41.951	Ath-m						Unspec	Unspec	Unspec	Unspec	Unspec
AT1G09270.2	withSNP	IMPA-4	3.153	2.979	2.662	4.037	4.751	Ath-m						Unspec	Unspec	Unspec	Unspec	Unspec
AT1G09270.3	withSNP	IMPA-4	2.276	0.425	0.173	1.128	0.226	Ath-m						Unspec	Unspec	Unspec	Unspec	Unspec
AT1G09280.1	withSNP	No name	9.966	10.593	9.194	10.339	9.065	Ath-m						stigma	stigma	stigma	stigma	stigma
AT1G09290.1	withSNP	No name	16.784	14.924	11.356	13.853	12.440	Ath-m						stigma	stigma	stigma	stigma	stigma
AT1G09300.1	noSNP	No name	22.461	16.840	16.277	19.948	18.495	Ath-m
AT1G09300.2	noSNP	No name	1.292	1.114	1.193	0.889	0.961	Ath-m
AT1G09310.1	withSNP	No name	109.183	149.861	172.114	146.904	205.862	Ath-m						stigma	stigma	stigma	stigma	stigma
AT1G09320.1	withSNP	No name	17.789	16.867	13.487	18.005	16.951	Ath-m						Unspec	Unspec	Unspec	Unspec	Unspec
AT1G09330.1	noSNP	ECH	130.696	116.832	119.175	122.136	122.214	Ath-m
AT1G09340.1	withSNP	CRB	46.138	73.650	53.409	60.051	60.294	Ath-m						stigma	stigma	stigma	stigma	stigma
AT1G09350.1	withSNP	AtGolS3	64.341	119.879	148.526	114.824	156.286	Ath-m						stigma	stigma	stigma	stigma	stigma
AT1G09360.1	withSNP	No name	0.278	1.877	1.414	0.796	0.828	Ath-m						Unspec	stigma	stigma	Unspec	Unspec
AT1G09370.1	withSNP	No name	0.000	0.124	0.100	0.063	0.113	Ath-m						Unspec	Unspec	Unspec	Unspec	Unspec
AT1G09380.1	withSNP	UMAMIT25	0.084	0.563	0.059	0.176	0.246	Ath-m						Unspec	Unspec	Unspec	Unspec	Unspec
AT1G09390.1	withSNP	No name	15.864	15.160	14.554	15.890	15.925	Ath-m						stigma	stigma	stigma	stigma	stigma
AT1G09400.1	withSNP	No name	1.026	0.799	0.699	0.757	0.612	Ath-m						stigma	Unspec	Unspec	Unspec	Unspec
AT1G09410.1	withSNP	No name	1.044	0.746	0.667	0.606	0.766	Ath-m						Unspec	Unspec	Unspec	Unspec	Unspec
AT1G09415.1	withSNP	NIMIN-3	5.698	7.193	5.919	4.835	6.489	Ath-m						stigma	stigma	stigma	stigma	stigma
AT1G09420.1	withSNP	G6PD4	0.496	0.643	0.797	0.469	0.763	Ath-m						Unspec	Unspec	Unspec	Unspec	Unspec
AT1G09420.2	withSNP	G6PD4	0.165	0.106	0.060	0.203	0.053	Ath-m						Unspec	Unspec	Unspec	Unspec	Unspec
AT1G09430.1	withSNP	ACLA-3	22.033	22.072	21.178	22.733	22.673	Ath-m						stigma	stigma	stigma	stigma	stigma
AT1G09440.1	withSNP	No name	10.698	8.075	8.505	11.133	9.183	Ath-m						stigma	stigma	stigma	stigma	stigma
AT1G09450.1	withSNP	AtHaspin	0.833	1.946	1.520	0.940	0.831	Ath-m						Unspec	Unspec	Unspec	Unspec	Unspec
AT1G09460.1	withSNP	No name	4.240	7.391	4.984	4.383	3.796	Ath-m						stigma	stigma	stigma	stigma	stigma
AT1G09470.1	withSNP	No name	0.824	2.525	1.894	1.486	1.585	Ath-r						Unspec	Unspec	Unspec	Unspec	Unspec
AT1G09470.2	withSNP	No name	0.189	0.392	0.618	0.284	0.236	Ath-r						Unspec	Unspec	Unspec	Unspec	Unspec
AT1G09480.1	withSNP	No name	0.305	0.269	0.282	0.158	0.174	Ath-r						Unspec	Unspec	Unspec	Unspec	Unspec
AT1G09483.1	withSNP	No name	0	0	0	0	0	No_ATTED						Unspec	Unspec	Unspec	Unspec	Unspec
AT1G09490.1	withSNP	No name	7.248	8.004	9.258	7.133	7.874	Ath-r						stigma	stigma	stigma	stigma	stigma
AT1G09490.2	withSNP	No name	2.131	2.336	2.460	2.355	1.850	Ath-r						Unspec	Unspec	Unspec	Unspec	Unspec
AT1G09500.1	withSNP	No name	1.593	0.361	8.848	2.250	0.543	Ath-m						Unspec	Unspec	stigma	Unspec	Unspec
AT1G09500.2	withSNP	No name	0.371	0.230	2.774	0.247	0.261	Ath-m						Unspec	Unspec	stigma	Unspec	Unspec
AT1G09500.3	withSNP	No name	0.000	0.000	2.295	0.161	0.438	Ath-m						Unspec	Unspec	stigma	Unspec	Unspec
AT1G09510.1	withSNP	No name	0.000	0.156	0.251	0.055	0.027	Ath-m						Unspec	Unspec	Unspec	Unspec	Unspec
AT1G09520.1	withSNP	No name	12.170	12.776	11.738	11.483	13.415	Ath-m						Unspec	Unspec	Unspec	Unspec	Unspec
AT1G09530.1	withSNP	PAP3	3.950	4.164	3.649	4.002	4.013	Ath-m						stigma	stigma	stigma	stigma	stigma
AT1G09530.2	withSNP	PAP3	0.776	0.679	0.837	0.776	0.648	Ath-m						Unspec	Unspec	Unspec	Unspec	Unspec
AT1G09540.1	withSNP	ATMYB61	0.000	0.201	0.180	0.108	0.020	Ath-r						Unspec	Unspec	Unspec	Unspec	Unspec
AT1G09550.1	noSNP	No name	0.000	0.000	0.000	0.000	0.000	Ath-m
AT1G09560.1	withSNP	GLP5	46.465	63.840	64.844	53.686	49.740	Ath-m						stigma	stigma	stigma	stigma	stigma
AT1G09570.1	withSNP	FHY2	27.760	33.337	29.545	30.184	29.522	Ath-m						stigma	stigma	stigma	stigma	stigma
AT1G09570.2	withSNP	FHY2	0.000	0.000	0.000	0.268	0.000	Ath-m						Unspec	Unspec	Unspec	Unspec	Unspec
AT1G09575.1	withSNP	No name	14.981	22.923	47.521	15.729	22.003	Ath-m						Unspec	Unspec	Unspec	Unspec	stigma
AT1G09580.1	withSNP	No name	32.136	27.523	26.517	29.159	25.877	Ath-r						Unspec	Unspec	Unspec	Unspec	stigma
AT1G09590.1	withSNP	No name	234.580	280.413	220.641	213.383	214.953	Ath-r						stigma	stigma	stigma	stigma	stigma
AT1G09600.1	withSNP	No name	19.497	19.118	27.258	20.602	16.731	Ath-m						pollen	Unspec	pollen	pollen	Unspec
AT1G09610.1	noSNP	GXM3	3.630	2.593	3.235	3.214	4.016	Ath-m
AT1G09620.1	withSNP	No name	35.953	38.837	33.917	37.544	34.128	Ath-m						stigma	stigma	stigma	stigma	stigma
AT1G09625.1	withSNP	No name	0	0	0	0	0	No_ATTED						Unspec	Unspec	Unspec	Unspec	Unspec
AT1G09630.1	noSNP	ATRAB-A2A	36.069	30.981	29.434	32.567	31.917	Ath-m
AT1G09640.1	withSNP	No name	143.331	157.694	144.592	143.898	140.873	Ath-r						stigma	stigma	stigma	stigma	stigma
AT1G09640.2	noSNP	No name	0.000	0.000	0.000	0.000	0.000	Ath-r
AT1G09645.1	withSNP	No name	42.375	40.736	40.723	40.446	39.905	Ath-r						stigma	stigma	stigma	stigma	stigma
AT1G09650.1	withSNP	No name	0.684	0.919	0.679	0.658	0.482	Ath-r						Unspec	Unspec	Unspec	Unspec	Unspec
AT1G09660.1	withSNP	No name	17.794	17.612	15.424	15.032	13.971	Ath-m						stigma	stigma	stigma	stigma	stigma
AT1G09660.2	withSNP	No name	1.708	1.972	1.541	1.948	1.244	Ath-m						stigma	stigma	stigma	stigma	stigma
AT1G09665.1	withSNP	No name	0	0	0	0	0	No_ATTED						Unspec	Unspec	Unspec	Unspec	Unspec
AT1G09680.1	withSNP	No name	1.426	1.056	1.111	0.945	1.059	Ath-m						stigma	stigma	stigma	Unspec	stigma
AT1G09690.1	withSNP	No name	340.218	399.482	323.881	323.017	320.523	Ath-r	Stigma	Stigma	Stigma	Stigma	Stigma	stigma	stigma	stigma	stigma	stigma
AT1G09700.1	withSNP	DRB1	14.280	13.795	13.865	13.183	12.775	Ath-m						stigma	stigma	stigma	stigma	stigma
AT1G09710.1	withSNP	No name	5.295	4.641	4.053	4.805	4.139	Ath-r						Unspec	Unspec	Unspec	Unspec	Unspec
AT1G09710.2	withSNP	No name	0.115	0.196	0.295	0.339	0.311	Ath-r						Unspec	Unspec	Unspec	Unspec	Unspec
AT1G09720.1	withSNP	NET2B	0.321	0.255	6.475	0.348	0.362	Ath-m						Unspec	Unspec	pollen	Unspec	Unspec
AT1G09730.1	withSNP	No name	0.094	0.104	0.111	0.107	0.190	Ath-m						Unspec	Unspec	Unspec	Unspec	Unspec
AT1G09730.2	withSNP	No name	17.681	17.574	16.063	17.368	15.536	Ath-m						Unspec	stigma	stigma	stigma	stigma
AT1G09740.1	withSNP	No name	0.178	0.236	0.376	0.139	0.211	Ath-m						Unspec	Unspec	Unspec	Unspec	Unspec
AT1G09750.1	withSNP	No name	2.053	4.235	4.714	2.682	4.391	Ath-m						Unspec	stigma	stigma	stigma	stigma
AT1G09760.1	withSNP	U2A'	34.363	37.597	32.162	33.015	31.786	Ath-m						stigma	stigma	stigma	stigma	stigma
AT1G09770.1	withSNP	ATCDC5	47.921	48.540	49.053	47.291	46.177	Ath-m						Unspec	stigma	Unspec	Unspec	Unspec
AT1G09780.1	noSNP	iPGAM1	201.211	163.678	173.557	177.139	201.827	Ath-m
AT1G09790.1	withSNP	COBL6	0.128	0.181	0.177	0.226	0.204	Ath-m						Unspec	Unspec	Unspec	Unspec	Unspec
AT1G09794.1	withSNP	No name	22.200	17.068	15.683	19.332	16.976	Ath-r						Unspec	Unspec	Unspec	Unspec	Unspec
AT1G09795.1	withSNP	ATATP-PRT2	53.613	44.311	45.518	44.296	48.134	Ath-m						stigma	stigma	stigma	stigma	stigma
AT1G09800.1	withSNP	No name	3.958	4.113	3.502	3.359	2.938	Ath-m						Unspec	Unspec	Unspec	Unspec	Unspec
AT1G09810.1	withSNP	ECT11	9.810	11.065	9.844	10.052	8.162	Ath-m						Unspec	Unspec	Unspec	Unspec	Unspec
AT1G09812.1	noSNP	No name	1.526	2.171	0.763	1.928	0.976	Ath-r
AT1G09815.1	withSNP	POLD4	33.670	31.536	30.697	32.907	30.653	Ath-m						Unspec	Unspec	Unspec	Unspec	Unspec
AT1G09820.1	withSNP	No name	3.032	3.291	2.619	3.335	2.683	Ath-m						stigma	stigma	stigma	stigma	stigma
AT1G09830.1	withSNP	PUR2	12.660	13.649	11.482	12.861	11.687	Ath-m						stigma	stigma	stigma	stigma	stigma
AT1G09840.1	withSNP	AtHIR1	33.553	27.547	34.187	32.683	34.068	Ath-m						stigma	stigma	stigma	stigma	stigma
AT1G09840.2	withSNP	AtHIR1	7.263	3.708	1.446	2.922	5.255	Ath-m						stigma	stigma	stigma	stigma	stigma
AT1G09840.3	withSNP	AtHIR1	9.711	6.972	10.355	9.978	9.201	Ath-m						stigma	stigma	stigma	stigma	stigma
AT1G09840.4	withSNP	AtHIR1	7.879	5.082	6.427	4.431	6.768	Ath-m						stigma	stigma	stigma	stigma	stigma
AT1G09840.5	withSNP	AtHIR1	0.651	0.041	0.398	0.000	0.000	Ath-m						Unspec	Unspec	Unspec	Unspec	Unspec
AT1G09840.6	withSNP	AtHIR1	0.239	0.511	0.429	0.406	0.578	Ath-m						Unspec	Unspec	Unspec	Unspec	Unspec
AT1G09850.1	withSNP	XBCP3	34.358	31.187	34.245	34.180	32.717	Ath-m						stigma	stigma	stigma	stigma	stigma
AT1G09860.1	noSNP	ATPUP16	0.157	0.411	0.661	0.349	0.202	Ath-r
AT1G09870.1	noSNP	No name	54.831	48.185	53.400	53.700	56.546	Ath-m
AT1G09880.1	noSNP	No name	0	0	0	0	0	No_ATTED
AT1G09890.1	noSNP	No name	12.837	5.460	11.437	12.630	13.903	Ath-m
AT1G09900.1	withSNP	No name	5.736	6.703	5.095	5.862	5.709	Ath-m						Unspec	stigma	Unspec	stigma	Unspec
AT1G09910.1	noSNP	No name	39.986	37.433	37.711	39.476	38.652	Ath-m
AT1G09920.1	noSNP	No name	78.969	64.940	76.128	74.714	80.194	Ath-m
AT1G09930.1	withSNP	ATOPT2	6.337	6.599	8.350	6.870	7.564	Ath-m						pollen	pollen	Unspec	pollen	Unspec
AT1G09932.1	withSNP	No name	2.319	4.219	22.957	2.410	13.194	Ath-r						Unspec	stigma	stigma	stigma	stigma
AT1G09932.2	withSNP	No name	0.169	0.865	3.434	0.136	1.199	Ath-r						Unspec	Unspec	stigma	Unspec	Unspec
AT1G09935.1	noSNP	No name	0.000	0.000	0.039	0.000	0.000	Ath-r
AT1G09940.1	withSNP	HEMA2	129.217	131.784	90.392	138.435	136.958	Ath-m						pollen	pollen	Unspec	pollen	pollen
AT1G09950.1	withSNP	RAS1	0.577	1.218	3.357	0.798	2.112	Ath-m						Unspec	stigma	stigma	Unspec	stigma
AT1G09960.1	withSNP	ATSUC4	5.685	5.248	7.575	7.021	7.737	Ath-m						Unspec	Unspec	Unspec	Unspec	Unspec
AT1G09970.1	withSNP	LRR XI-23	36.625	53.567	98.575	46.815	77.730	Ath-m						stigma	stigma	stigma	stigma	stigma
AT1G09970.2	withSNP	LRR XI-23	0.000	0.284	0.263	0.534	0.149	Ath-m						Unspec	Unspec	Unspec	Unspec	Unspec
AT1G09980.1	withSNP	No name	19.351	19.774	19.433	19.864	18.414	Ath-m						Unspec	Unspec	Unspec	Unspec	Unspec
AT1G09980.2	withSNP	No name	5.812	4.288	3.749	6.039	4.568	Ath-m						Unspec	Unspec	Unspec	Unspec	Unspec
AT1G09995.1	withSNP	No name	17.592	16.614	19.101	15.879	16.007	Ath-r						stigma	stigma	stigma	stigma	stigma
AT1G10000.1	noSNP	No name	0.696	1.182	0.788	1.088	0.712	Ath-m
AT1G10010.1	withSNP	AAP8	0.043	0.212	0.486	0.057	0.112	Ath-m						Unspec	Unspec	Unspec	Unspec	Unspec
AT1G10020.1	withSNP	No name	16.171	13.652	6.616	14.314	7.810	Ath-m						stigma	stigma	stigma	stigma	stigma
AT1G10030.1	noSNP	ERG28	39.388	34.693	31.630	39.666	32.900	Ath-m
AT1G10040.1	withSNP	No name	0.208	0.397	0.389	0.278	0.255	Ath-r						Unspec	Unspec	Unspec	Unspec	Unspec
AT1G10040.2	withSNP	No name	0.070	0.000	0.000	0.000	0.000	Ath-r						Unspec	Unspec	Unspec	Unspec	Unspec
AT1G10050.1	withSNP	No name	3.351	3.632	4.075	3.686	4.270	Ath-m						Unspec	Unspec	Unspec	Unspec	Unspec
AT1G10060.1	noSNP	ATBCAT-1	6.807	2.923	1.926	2.200	2.684	Ath-m
AT1G10060.2	noSNP	ATBCAT-1	51.045	30.783	19.785	17.949	27.900	Ath-m
AT1G10060.3	withSNP	ATBCAT-1	0.766	0.485	0.403	0.542	0.654	Ath-m						Unspec	Unspec	Unspec	Unspec	Unspec
AT1G10070.1	withSNP	ATBCAT-2	1.740	4.598	4.911	3.022	0.493	Ath-m						Unspec	Unspec	Unspec	pollen	Unspec
AT1G10070.2	withSNP	ATBCAT-2	9.081	7.479	3.296	5.517	7.535	Ath-m						Unspec	Unspec	Unspec	pollen	pollen
AT1G10070.3	withSNP	ATBCAT-2	1.245	2.228	2.231	2.995	1.369	Ath-m						Unspec	Unspec	Unspec	pollen	Unspec
AT1G10090.1	noSNP	No name	92.369	69.039	101.376	88.978	101.846	Ath-m
AT1G10095.1	withSNP	No name	5.355	4.817	4.266	4.905	4.876	Ath-r						stigma	Unspec	Unspec	Unspec	Unspec
AT1G10100.1	noSNP	No name	0	0	0	0	0	No_ATTED
AT1G10110.1	withSNP	No name	0.835	0.930	0.880	0.836	0.593	Ath-m						Unspec	Unspec	Unspec	Unspec	Unspec
AT1G10120.1	withSNP	No name	7.765	10.516	6.833	8.454	6.008	Ath-m						stigma	stigma	stigma	stigma	stigma
AT1G10130.1	withSNP	ATECA3	24.353	22.623	20.833	24.111	19.733	Ath-m						stigma	stigma	stigma	stigma	stigma
AT1G10140.1	withSNP	No name	34.319	29.814	16.673	27.453	32.021	Ath-m						stigma	stigma	stigma	stigma	stigma
AT1G10150.1	withSNP	No name	22.229	26.934	30.369	26.164	21.118	Ath-m						Unspec	Unspec	Unspec	Unspec	Unspec
AT1G10155.1	withSNP	ATPP2-A10	0.283	0.290	0.518	0.217	0.421	Ath-r						Unspec	Unspec	Unspec	Unspec	Unspec
AT1G10160.1	withSNP	No name	0	0	0	0	0	No_ATTED						Unspec	stigma	stigma	Unspec	Unspec
AT1G10170.1	withSNP	ATNFXL1	22.123	21.845	23.270	24.089	26.065	Ath-m						Unspec	Unspec	Unspec	Unspec	Unspec
AT1G10180.1	withSNP	No name	13.033	13.256	10.757	12.720	10.960	Ath-m						stigma	stigma	stigma	stigma	stigma
AT1G10190.1	withSNP	No name	0.137	0.193	0.301	0.253	0.138	Ath-r						Unspec	Unspec	Unspec	Unspec	Unspec
AT1G10200.1	withSNP	AtWLIM1	89.680	44.436	41.460	49.900	52.875	Ath-m						stigma	stigma	stigma	stigma	stigma
AT1G10210.1	withSNP	ATMPK1	13.674	11.858	6.421	14.034	9.703	Ath-m						stigma	stigma	stigma	stigma	stigma
AT1G10210.2	withSNP	ATMPK1	6.798	4.867	1.861	4.783	3.171	Ath-m						stigma	stigma	stigma	stigma	stigma
AT1G10220.1	withSNP	No name	23.124	16.879	9.677	19.100	15.162	Ath-r						stigma	stigma	stigma	stigma	stigma
AT1G10220.2	withSNP	No name	0.117	0.121	0.129	0.121	0.000	Ath-r						Unspec	Unspec	Unspec	Unspec	Unspec
AT1G10230.1	noSNP	ASK18	39.268	36.778	36.769	40.687	36.665	Ath-m
AT1G10240.1	withSNP	FRS11	6.338	6.909	5.175	6.525	6.069	Ath-m						stigma	stigma	Unspec	stigma	Unspec
AT1G10250.1	withSNP	No name	0	0	0	0	0	No_ATTED						Unspec	Unspec	Unspec	Unspec	Unspec
AT1G10260.1	noSNP	No name	0	0	0	0	0	No_ATTED
AT1G10270.1	withSNP	GRP23	9.055	7.904	5.361	7.956	6.494	Ath-m						stigma	stigma	stigma	stigma	stigma
AT1G10280.1	withSNP	No name	10.957	10.965	10.960	10.545	9.615	Ath-r						Unspec	stigma	stigma	stigma	stigma
AT1G10290.1	withSNP	ADL6	38.866	40.715	40.511	40.799	38.495	Ath-m						stigma	stigma	stigma	stigma	stigma
AT1G10300.1	withSNP	No name	1.733	1.503	1.328	1.388	1.711	Ath-m						Unspec	Unspec	Unspec	Unspec	Unspec
AT1G10310.1	withSNP	No name	23.297	25.123	20.441	21.469	21.827	Ath-m						stigma	stigma	stigma	stigma	stigma
AT1G10320.1	withSNP	No name	12.705	12.431	10.422	10.696	10.025	Ath-m						stigma	stigma	stigma	stigma	stigma
AT1G10330.1	withSNP	No name	0.963	0.984	0.553	0.991	0.862	Ath-m						Unspec	Unspec	Unspec	Unspec	Unspec
AT1G10340.1	withSNP	No name	0.033	0.111	0.124	0.000	0.112	Ath-m						Unspec	Unspec	Unspec	Unspec	Unspec
AT1G10340.2	withSNP	No name	0.091	0.042	0.072	0.117	0.040	Ath-m						Unspec	Unspec	Unspec	Unspec	Unspec
AT1G10350.1	noSNP	No name	19.554	20.478	17.872	22.149	19.317	Ath-m
AT1G10360.1	noSNP	ATGSTU18	81.750	108.695	109.885	113.929	100.964	Ath-m
AT1G10370.1	withSNP	ATGSTU17	92.680	144.342	210.303	150.127	274.807	Ath-m						stigma	stigma	stigma	stigma	stigma
AT1G10380.1	withSNP	No name	1.424	2.970	1.915	2.205	1.646	Ath-m						Unspec	Unspec	Unspec	Unspec	Unspec
AT1G10385.1	withSNP	No name	0	0	0	0	0	No_ATTED						pollen	pollen	pollen	pollen	pollen
AT1G10390.1	withSNP	No name	3.737	4.003	3.590	5.279	3.941	Ath-m						Unspec	Unspec	Unspec	Unspec	Unspec
AT1G10390.2	withSNP	No name	34.799	33.749	31.794	31.967	30.530	Ath-m						stigma	stigma	Unspec	stigma	stigma
AT1G10400.1	withSNP	No name	0.665	3.134	2.316	2.040	1.988	Ath-m						Unspec	stigma	Unspec	Unspec	Unspec
AT1G10410.1	withSNP	No name	152.038	116.634	107.901	141.855	133.650	Ath-m						Unspec	Unspec	Unspec	Unspec	Unspec
AT1G10417.1	withSNP	No name	0.224	0.289	0.351	0.357	0.255	Ath-m						Unspec	Unspec	Unspec	Unspec	Unspec
AT1G10430.1	withSNP	PP2A-2	29.597	28.776	28.531	30.505	28.323	Ath-m						Unspec	stigma	stigma	stigma	stigma
AT1G10450.1	withSNP	SNL6	13.786	14.378	13.570	13.767	12.550	Ath-r						Unspec	Unspec	Unspec	Unspec	Unspec
AT1G10455.1	withSNP	No name	0.127	0.528	0.394	0.247	0.384	Ath-r						Unspec	Unspec	Unspec	Unspec	Unspec
AT1G10460.1	withSNP	GLP7	2.343	1.895	1.673	3.318	3.712	Ath-m						stigma	stigma	stigma	stigma	stigma
AT1G10470.1	noSNP	ARR4	84.554	89.151	69.185	101.184	119.335	Ath-m
AT1G10480.1	withSNP	ZFP5	0.000	0.000	0.000	0.000	0.000	Ath-m						Unspec	Unspec	Unspec	Unspec	Unspec
AT1G10490.1	withSNP	No name	5.008	7.340	5.509	5.399	5.018	Ath-m						stigma	stigma	stigma	stigma	stigma
AT1G10500.1	withSNP	ATCPISCA	91.392	93.005	87.337	95.396	91.006	Ath-m						stigma	stigma	stigma	stigma	stigma
AT1G10510.1	withSNP	emb2004	13.741	15.172	13.394	13.984	13.471	Ath-m						stigma	stigma	stigma	stigma	stigma
AT1G10520.1	withSNP	AtPol{lambda}	3.532	2.898	3.030	3.411	2.421	Ath-m						Unspec	Unspec	Unspec	Unspec	Unspec
AT1G10522.1	withSNP	PRIN2	18.662	22.661	20.262	18.186	20.651	Ath-m						stigma	stigma	Unspec	stigma	Unspec
AT1G10522.2	withSNP	PRIN2	0.133	0.236	0.486	0.383	0.322	Ath-m						Unspec	Unspec	Unspec	Unspec	Unspec
AT1G10530.1	withSNP	No name	1.125	1.718	2.410	2.028	2.387	Ath-m						stigma	stigma	stigma	stigma	stigma
AT1G10540.1	withSNP	ATNAT8	0.944	3.223	2.713	1.574	1.319	Ath-m						Unspec	stigma	stigma	stigma	stigma
AT1G10550.1	withSNP	XET	137.870	48.591	41.338	61.257	36.203	Ath-m						stigma	stigma	stigma	stigma	stigma
AT1G10560.1	withSNP	ATPUB18	2.258	6.126	17.180	3.855	4.797	Ath-m						Unspec	stigma	stigma	stigma	stigma
AT1G10570.1	withSNP	OTS2	15.089	12.167	12.562	12.289	9.937	Ath-m						stigma	stigma	stigma	stigma	stigma
AT1G10570.2	withSNP	OTS2	16.255	17.186	15.955	16.679	16.374	Ath-m						stigma	stigma	stigma	stigma	stigma
AT1G10580.1	noSNP	No name	51.797	45.552	47.126	48.584	50.365	Ath-r
AT1G10585.1	withSNP	No name	0.110	0.363	0.420	0.213	1.533	Ath-m						Unspec	Unspec	Unspec	Unspec	Unspec
AT1G10586.1	withSNP	No name	0	0	0	0	0	No_ATTED						Unspec	Unspec	Unspec	Unspec	Unspec
AT1G10586.2	withSNP	No name	0	0	0	0	0	No_ATTED						Unspec	Unspec	Unspec	Unspec	Unspec
AT1G10588.1	noSNP	No name	0	0	0	0	0	No_ATTED
AT1G10588.2	noSNP	No name	0	0	0	0	0	No_ATTED
AT1G10590.1	noSNP	No name	183.059	166.983	174.677	175.347	175.133	Ath-m
AT1G10590.2	noSNP	No name	10.732	14.503	12.593	11.045	13.656	Ath-m
AT1G10590.3	noSNP	No name	7.494	8.912	13.844	9.613	13.488	Ath-m
AT1G10600.1	noSNP	AMSH2	39.210	29.717	28.864	32.602	31.510	Ath-r
AT1G10600.2	noSNP	AMSH2	6.827	4.830	4.021	4.700	4.101	Ath-r
AT1G10600.3	noSNP	AMSH2	0.000	0.107	0.125	0.225	0.084	Ath-r
AT1G10610.1	withSNP	No name	8.790	8.673	8.957	7.658	7.390	Ath-m						Unspec	Unspec	Unspec	Unspec	Unspec
AT1G10620.1	withSNP	AtPERK11	56.267	51.656	68.095	59.684	53.228	Ath-m						pollen	pollen	pollen	pollen	pollen
AT1G10630.1	withSNP	ARFA1F	135.268	128.614	130.996	136.506	128.220	Ath-m						Unspec	Unspec	Unspec	Unspec	Unspec
AT1G10640.1	noSNP	No name	4.637	11.728	9.704	14.402	7.673	Ath-m
AT1G10650.1	withSNP	No name	26.842	31.800	30.252	31.521	29.441	Ath-m						Unspec	Unspec	Unspec	Unspec	Unspec
AT1G10650.2	withSNP	No name	0.497	0.466	0.338	0.405	0.289	Ath-m						Unspec	Unspec	Unspec	Unspec	Unspec
AT1G10652.1	noSNP	No name	0	0	0	0	0	No_ATTED
AT1G10657.1	noSNP	No name	11.230	9.721	6.251	10.000	8.198	Ath-r
AT1G10657.2	noSNP	No name	67.474	47.070	31.863	49.932	46.116	Ath-r
AT1G10657.3	noSNP	No name	19.809	11.950	6.576	14.741	11.526	Ath-r
AT1G10657.4	noSNP	No name	1.794	1.078	0.429	1.084	0.622	Ath-r
AT1G10660.1	noSNP	No name	183.653	183.853	189.001	182.631	181.828	Ath-m
AT1G10660.2	noSNP	No name	8.399	5.573	6.800	7.435	6.442	Ath-m
AT1G10660.3	noSNP	No name	4.679	4.128	4.229	4.770	5.059	Ath-m
AT1G10660.4	withSNP	No name	39.322	40.866	37.027	41.194	37.887	Ath-m						pollen	pollen	pollen	pollen	pollen
AT1G10670.1	withSNP	ACLA-1	380.892	371.087	339.671	391.313	333.537	Ath-m	Stigma	Stigma	Stigma	Stigma	Stigma	stigma	stigma	stigma	stigma	stigma
AT1G10670.2	withSNP	ACLA-1	62.298	67.372	57.536	62.444	57.414	Ath-m						Unspec	Unspec	Unspec	Unspec	Unspec
AT1G10670.3	withSNP	ACLA-1	0.366	0.843	0.560	0.910	0.532	Ath-m						Unspec	Unspec	Unspec	Unspec	Unspec
AT1G10670.4	withSNP	ACLA-1	7.958	6.678	7.609	8.215	7.058	Ath-m						Unspec	Unspec	Unspec	Unspec	Unspec
AT1G10680.1	withSNP	ABCB10	2.107	2.650	2.374	2.612	2.369	Ath-m						Unspec	Unspec	Unspec	Unspec	Unspec
AT1G10690.1	withSNP	No name	37.730	34.701	30.238	38.934	39.095	Ath-m						stigma	stigma	stigma	stigma	stigma
AT1G10700.1	withSNP	PRS3	18.303	19.918	19.528	19.960	20.242	Ath-m						Unspec	Unspec	Unspec	Unspec	Unspec
AT1G10710.1	withSNP	PHS1	0.102	0.000	0.054	0.000	0.157	Ath-m						Unspec	Unspec	Unspec	Unspec	Unspec
AT1G10710.2	noSNP	PHS1	0.743	0.384	0.519	0.479	0.227	Ath-m
AT1G10717.1	noSNP	No name	0.000	0.000	0.000	0.000	0.000	Ath-r
AT1G10720.1	withSNP	No name	26.975	26.449	22.805	28.005	24.232	Ath-m						Unspec	Unspec	Unspec	Unspec	Unspec
AT1G10730.1	withSNP	AP1M1	16.171	15.506	12.769	16.103	13.616	Ath-m						stigma	stigma	stigma	stigma	stigma
AT1G10740.1	withSNP	No name	180.903	174.209	128.908	189.034	157.265	Ath-m						Unspec	Unspec	Unspec	Unspec	Unspec
AT1G10740.2	withSNP	No name	3.968	4.669	4.844	5.537	5.814	Ath-m						Unspec	Unspec	Unspec	Unspec	Unspec
AT1G10740.3	withSNP	No name	3.358	2.166	3.667	3.242	1.572	Ath-m						Unspec	Unspec	Unspec	Unspec	Unspec
AT1G10740.4	withSNP	No name	0.000	2.643	0.000	0.306	3.319	Ath-m						Unspec	Unspec	Unspec	Unspec	Unspec
AT1G10745.1	withSNP	No name	0.000	0.513	0.359	0.034	0.000	Ath-r						Unspec	Unspec	Unspec	Unspec	Unspec
AT1G10747.1	withSNP	No name	0	0	0	0	0	No_ATTED						Unspec	Unspec	Unspec	Unspec	Unspec
AT1G10750.1	withSNP	No name	1.104	2.375	1.212	1.409	0.889	Ath-m						stigma	stigma	stigma	stigma	Unspec
AT1G10760.1	withSNP	GWD	24.016	17.260	20.161	18.908	22.965	Ath-m						stigma	stigma	stigma	stigma	stigma
AT1G10770.1	withSNP	No name	3941.012	3785.051	4052.514	4094.529	4043.239	Ath-m	Pollen	Pollen	Pollen	Pollen	Pollen	pollen	pollen	pollen	pollen	pollen
AT1G10780.1	withSNP	No name	2.192	3.248	3.005	2.673	2.302	Ath-m						Unspec	Unspec	Unspec	Unspec	Unspec
AT1G10790.1	withSNP	No name	0	0	0	0	0	No_ATTED						Unspec	Unspec	Unspec	Unspec	Unspec
AT1G10800.1	noSNP	No name	9.539	3.796	7.491	7.865	10.344	Ath-m
AT1G10810.1	noSNP	No name	2.557	2.408	3.390	2.305	1.940	Ath-m
AT1G10820.1	withSNP	No name	4.513	4.919	3.635	3.909	3.447	Ath-r						stigma	stigma	stigma	stigma	stigma
AT1G10820.2	withSNP	No name	14.229	12.101	10.410	12.940	10.681	Ath-r						stigma	stigma	stigma	stigma	stigma
AT1G10830.1	withSNP	Z-ISO	13.182	13.035	12.198	13.461	12.413	Ath-m						stigma	stigma	Unspec	Unspec	Unspec
AT1G10830.2	noSNP	Z-ISO	1.278	1.209	0.976	1.351	1.110	Ath-m
AT1G10840.1	withSNP	TIF3H1	79.353	81.113	75.577	75.728	73.762	Ath-m						stigma	stigma	stigma	stigma	stigma
AT1G10840.2	withSNP	TIF3H1	0.128	0.045	0.000	0.142	0.108	Ath-m						Unspec	Unspec	Unspec	Unspec	Unspec
AT1G10850.1	withSNP	No name	4.783	8.598	7.018	5.534	4.834	Ath-m						stigma	stigma	stigma	stigma	stigma
AT1G10865.1	withSNP	No name	72.822	61.746	66.799	65.374	63.055	Ath-r						Unspec	Unspec	Unspec	Unspec	Unspec
AT1G10865.2	withSNP	No name	12.207	10.345	10.381	10.223	11.608	Ath-r						Unspec	Unspec	Unspec	Unspec	Unspec
AT1G10870.1	withSNP	AGD4	22.599	20.655	17.406	21.805	17.326	Ath-m						stigma	stigma	stigma	stigma	stigma
AT1G10880.1	withSNP	No name	0.038	0.076	0.079	0.041	0.040	Ath-m						Unspec	Unspec	Unspec	Unspec	Unspec
AT1G10890.1	noSNP	No name	91.743	78.721	86.612	85.736	82.018	Ath-r
AT1G10900.1	withSNP	No name	2.409	2.665	2.494	2.688	2.351	Ath-m						Unspec	Unspec	Unspec	stigma	Unspec
AT1G10910.1	noSNP	EMB3103	19.164	17.835	15.221	20.229	17.755	Ath-m
AT1G10920.1	withSNP	LOV1	1.274	1.576	1.381	0.798	1.279	Ath-m						stigma	stigma	stigma	Unspec	stigma
AT1G10920.2	withSNP	LOV1	0.942	2.067	0.994	1.395	0.601	Ath-m						Unspec	stigma	Unspec	stigma	Unspec
AT1G10930.1	withSNP	ATRECQ4A	5.051	5.099	4.779	4.281	4.903	Ath-r						Unspec	Unspec	Unspec	Unspec	Unspec
AT1G10940.1	withSNP	ASK1	56.169	52.931	50.778	54.720	50.153	Ath-m						Unspec	Unspec	Unspec	Unspec	Unspec
AT1G10940.2	withSNP	ASK1	0.000	0.069	0.000	0.021	0.051	Ath-m						Unspec	Unspec	Unspec	Unspec	Unspec
AT1G10950.1	noSNP	AtTMN1	172.320	152.139	150.195	167.905	151.024	Ath-m
AT1G10960.1	noSNP	ATFD1	140.589	199.726	174.556	221.579	189.970	Ath-m
AT1G10970.1	withSNP	ATZIP4	6.476	6.679	4.738	6.173	5.077	Ath-m						stigma	stigma	stigma	stigma	stigma
AT1G10980.1	withSNP	No name	0.553	1.042	0.931	0.639	0.748	Ath-m						Unspec	Unspec	Unspec	Unspec	Unspec
AT1G10990.1	withSNP	No name	0.031	0.059	0.088	0.162	0.080	Ath-m						Unspec	Unspec	Unspec	Unspec	Unspec
AT1G10990.2	withSNP	No name	0.000	0.063	0.000	0.000	0.000	Ath-m						Unspec	Unspec	Unspec	Unspec	Unspec
AT1G11000.1	withSNP	ATMLO4	50.160	44.666	39.563	38.990	44.028	Ath-m						stigma	stigma	stigma	stigma	stigma
AT1G11020.1	withSNP	No name	28.219	31.028	29.375	29.496	29.463	Ath-m						stigma	stigma	stigma	stigma	stigma
AT1G11040.1	withSNP	No name	12.071	11.826	16.737	13.519	11.267	Ath-m						pollen	pollen	pollen	pollen	pollen
AT1G11050.1	withSNP	No name	6.469	11.937	30.088	8.471	7.232	Ath-m						stigma	stigma	stigma	stigma	stigma
AT1G11060.1	withSNP	No name	9.386	9.459	8.303	8.877	7.564	Ath-m						stigma	stigma	stigma	stigma	stigma
AT1G11070.1	withSNP	No name	0.077	0.194	0.563	0.349	0.297	Ath-m						Unspec	Unspec	Unspec	Unspec	Unspec
AT1G11080.1	withSNP	scpl31	1.451	2.526	3.385	3.314	3.031	Ath-m						stigma	stigma	stigma	stigma	stigma
AT1G11080.2	withSNP	scpl31	0.209	0.315	1.429	1.173	1.084	Ath-m						Unspec	Unspec	stigma	Unspec	Unspec
AT1G11090.1	withSNP	No name	14.485	13.688	11.503	14.519	11.691	Ath-m						Unspec	Unspec	Unspec	Unspec	Unspec
AT1G11100.1	withSNP	No name	2.887	1.926	3.023	3.324	2.369	Ath-m						pollen	pollen	pollen	pollen	Unspec
AT1G11100.2	withSNP	No name	4.158	5.280	4.995	4.736	4.485	Ath-m						pollen	pollen	pollen	pollen	Unspec
AT1G11110.1	noSNP	No name	0	0	0	0	0	No_ATTED
AT1G11112.1	withSNP	No name	0.070	0.335	0.195	0.321	0.105	Ath-r						Unspec	Unspec	Unspec	Unspec	Unspec
AT1G11120.1	withSNP	No name	0.000	0.214	0.000	0.101	0.075	Ath-m						Unspec	Unspec	Unspec	Unspec	Unspec
AT1G11120.2	withSNP	No name	2.873	6.254	3.603	3.281	2.485	Ath-m						stigma	stigma	stigma	stigma	stigma
AT1G11125.1	withSNP	No name	0.308	1.078	0.710	0.869	0.300	Ath-r						Unspec	Unspec	Unspec	Unspec	Unspec
AT1G11130.1	withSNP	SCM	3.481	6.344	5.018	4.306	3.743	Ath-m						stigma	stigma	Unspec	stigma	Unspec
AT1G11145.1	withSNP	No name	0	0	0	0	0	No_ATTED						Unspec	Unspec	Unspec	Unspec	Unspec
AT1G11150.1	withSNP	No name	0	0	0	0	0	No_ATTED						stigma	Unspec	Unspec	Unspec	Unspec
AT1G11160.1	withSNP	No name	0.484	0.735	0.493	0.499	0.406	Ath-m						Unspec	Unspec	Unspec	Unspec	Unspec
AT1G11170.1	withSNP	No name	11.878	1.957	3.706	4.394	6.622	Ath-m						stigma	stigma	stigma	stigma	stigma
AT1G11170.2	withSNP	No name	0.915	0.190	0.468	0.413	0.462	Ath-m						Unspec	Unspec	Unspec	Unspec	Unspec
AT1G11180.1	withSNP	AtSCAMP2	11.079	10.375	10.881	10.764	10.231	Ath-r						Unspec	Unspec	Unspec	Unspec	Unspec
AT1G11180.2	withSNP	AtSCAMP2	0.331	0.167	0.390	0.400	0.297	Ath-r						Unspec	Unspec	Unspec	Unspec	Unspec
AT1G11190.1	withSNP	BFN1	16.089	9.608	15.862	18.879	17.659	Ath-m						stigma	stigma	stigma	stigma	stigma
AT1G11200.1	withSNP	No name	15.909	14.140	12.379	13.235	14.367	Ath-m						stigma	stigma	stigma	stigma	stigma
AT1G11210.1	withSNP	No name	1.283	0.169	0.413	0.080	0.613	Ath-m						stigma	Unspec	Unspec	Unspec	Unspec
AT1G11220.1	withSNP	No name	1.075	1.143	1.117	0.789	1.074	Ath-m						stigma	stigma	stigma	Unspec	stigma
AT1G11230.1	withSNP	No name	0	0	0	0	0	No_ATTED						Unspec	Unspec	Unspec	Unspec	Unspec
AT1G11230.2	withSNP	No name	0	0	0	0	0	No_ATTED						Unspec	Unspec	Unspec	Unspec	Unspec
AT1G11240.1	withSNP	No name	38.037	39.785	32.694	33.122	32.655	Ath-m						stigma	stigma	Unspec	Unspec	Unspec
AT1G11250.1	withSNP	ATSYP125	140.020	142.905	124.869	150.900	134.360	Ath-m						pollen	pollen	pollen	pollen	pollen
AT1G11260.1	withSNP	ATSTP1	9.917	17.231	15.141	8.522	11.336	Ath-m						stigma	stigma	stigma	stigma	stigma
AT1G11265.1	noSNP	No name	0	0	0	0	0	No_ATTED
AT1G11270.1	withSNP	No name	1.978	2.387	3.002	1.772	2.094	Ath-m						Unspec	stigma	stigma	stigma	stigma
AT1G11270.2	withSNP	No name	3.978	3.360	2.558	3.642	3.232	Ath-m						stigma	stigma	stigma	stigma	stigma
AT1G11270.3	withSNP	No name	0.424	0.420	0.407	0.608	0.277	Ath-m						Unspec	Unspec	Unspec	Unspec	Unspec
AT1G11280.1	withSNP	No name	8.965	8.512	7.172	7.525	6.427	Ath-m						stigma	stigma	stigma	stigma	stigma
AT1G11280.2	withSNP	No name	5.173	5.539	4.985	6.892	5.242	Ath-m						stigma	stigma	stigma	stigma	stigma
AT1G11280.3	withSNP	No name	0.158	0.315	0.685	0.816	0.341	Ath-m						Unspec	Unspec	Unspec	Unspec	Unspec
AT1G11280.4	withSNP	No name	0.395	0.198	0.454	0.175	0.258	Ath-m						Unspec	Unspec	Unspec	Unspec	Unspec
AT1G11290.1	withSNP	CRR22	0.926	0.981	0.805	0.744	0.795	Ath-m						Unspec	Unspec	Unspec	Unspec	Unspec
AT1G11300.1	withSNP	No name	0.364	0.461	0.417	0.379	0.357	Ath-m						Unspec	Unspec	Unspec	Unspec	Unspec
AT1G11310.1	withSNP	ATMLO2	15.551	16.527	19.850	16.668	14.924	Ath-m						stigma	stigma	Unspec	stigma	stigma
AT1G11310.2	withSNP	ATMLO2	0.045	0.315	0.815	0.117	0.370	Ath-m						Unspec	Unspec	Unspec	Unspec	Unspec
AT1G11320.1	withSNP	No name	3.795	4.025	3.241	3.619	3.982	Ath-m						Unspec	Unspec	Unspec	Unspec	Unspec
AT1G11330.1	withSNP	No name	0.688	0.825	0.715	0.371	0.687	Ath-m						Unspec	Unspec	Unspec	Unspec	Unspec
AT1G11330.2	withSNP	No name	0.562	0.919	1.840	0.606	0.871	Ath-m						Unspec	Unspec	stigma	Unspec	Unspec
AT1G11340.1	withSNP	No name	0.069	0.081	0.076	0.074	0.082	Ath-m						Unspec	Unspec	Unspec	Unspec	Unspec
AT1G11350.1	withSNP	CBRLK1	5.968	4.458	5.319	4.764	4.632	Ath-m						stigma	stigma	stigma	stigma	stigma
AT1G11360.1	withSNP	No name	17.003	14.905	12.054	16.757	13.758	Ath-m						stigma	stigma	stigma	stigma	stigma
AT1G11360.2	withSNP	No name	0.520	0.102	0.061	0.169	0.056	Ath-m						Unspec	Unspec	Unspec	Unspec	Unspec
AT1G11360.3	withSNP	No name	5.876	5.036	4.416	3.812	3.978	Ath-m						stigma	stigma	stigma	stigma	stigma
AT1G11360.4	withSNP	No name	2.952	3.094	2.603	2.920	3.013	Ath-m						stigma	stigma	stigma	stigma	stigma
AT1G11362.1	withSNP	No name	0	0	0	0	0	No_ATTED						pollen	Unspec	Unspec	pollen	Unspec
AT1G11370.1	withSNP	No name	0.000	0.174	0.248	0.010	0.000	Ath-m						Unspec	Unspec	Unspec	Unspec	Unspec
AT1G11380.1	withSNP	No name	20.042	19.779	32.156	19.175	15.979	Ath-m						Unspec	Unspec	Unspec	Unspec	Unspec
AT1G11390.1	withSNP	No name	15.865	16.571	16.387	17.542	17.228	Ath-m						Unspec	Unspec	Unspec	Unspec	Unspec
AT1G11400.1	withSNP	PYM	5.908	4.702	3.996	4.444	6.618	Ath-m						Unspec	Unspec	Unspec	Unspec	Unspec
AT1G11400.2	withSNP	PYM	29.727	34.408	32.871	32.659	33.874	Ath-m						Unspec	Unspec	Unspec	Unspec	Unspec
AT1G11400.3	withSNP	PYM	0.414	0.445	1.035	1.054	0.468	Ath-m						Unspec	Unspec	Unspec	Unspec	Unspec
AT1G11410.1	withSNP	No name	4.043	4.699	4.950	4.601	4.866	Ath-m						stigma	stigma	stigma	stigma	stigma
AT1G11420.1	withSNP	ATDUF2	1.029	1.344	0.773	1.070	0.713	Ath-m						Unspec	stigma	Unspec	stigma	Unspec
AT1G11430.1	withSNP	MORF9	39.444	52.590	40.538	42.853	45.581	Ath-m						stigma	stigma	stigma	stigma	stigma
AT1G11440.1	withSNP	No name	9.367	12.858	10.271	11.750	10.947	Ath-m						stigma	stigma	stigma	stigma	stigma
AT1G11450.1	withSNP	UMAMIT27	0.334	0.484	0.577	0.399	0.401	Ath-r						Unspec	Unspec	Unspec	Unspec	Unspec
AT1G11450.2	withSNP	UMAMIT27	0.824	1.388	1.217	0.907	0.778	Ath-r						Unspec	Unspec	Unspec	Unspec	Unspec
AT1G11460.1	withSNP	UMAMIT26	0.110	0.175	0.050	0.205	0.050	Ath-r						Unspec	Unspec	Unspec	Unspec	Unspec
AT1G11470.1	withSNP	No name	0.625	0.584	0.560	0.757	0.544	Ath-m						Unspec	Unspec	Unspec	Unspec	Unspec
AT1G11475.1	withSNP	NRPB10	70.560	70.889	60.651	61.138	62.396	Ath-r						stigma	stigma	stigma	stigma	stigma
AT1G11480.1	withSNP	No name	104.661	95.856	90.480	101.755	95.692	Ath-m						Unspec	Unspec	Unspec	Unspec	Unspec
AT1G11480.2	withSNP	No name	0.527	0.088	0.276	0.000	0.000	Ath-m						Unspec	Unspec	Unspec	Unspec	Unspec
AT1G11490.1	noSNP	No name	0.063	0.212	0.222	0.118	0.074	Ath-r
AT1G11500.1	noSNP	No name	0	0	0	0	0	No_ATTED
AT1G11510.1	withSNP	No name	0	0	0	0	0	No_ATTED						pollen	pollen	pollen	pollen	pollen
AT1G11520.1	withSNP	No name	0	0	0	0	0	No_ATTED						Unspec	Unspec	Unspec	Unspec	Unspec
AT1G11530.1	noSNP	ATCXXS1	14.263	10.753	8.805	10.597	10.471	Ath-m
AT1G11540.1	withSNP	No name	2.913	2.855	3.349	3.961	3.439	Ath-m						Unspec	Unspec	Unspec	pollen	Unspec
AT1G11545.1	noSNP	XTH8	4.361	2.948	2.166	3.535	2.327	Ath-m
AT1G11560.1	withSNP	No name	0.099	0.213	0.381	0.118	0.235	Ath-m						Unspec	Unspec	Unspec	Unspec	Unspec
AT1G11570.1	noSNP	NTL	0.057	0.175	0.247	0.151	0.111	Ath-m
AT1G11570.2	noSNP	NTL	1.414	2.494	2.135	2.426	1.533	Ath-m
AT1G11572.1	withSNP	No name	0	0	0	0	0	No_ATTED						pollen	pollen	pollen	pollen	pollen
AT1G11580.1	withSNP	ATPMEPCRA	3.058	8.807	7.404	5.383	5.483	Ath-m						stigma	stigma	stigma	stigma	stigma
AT1G11590.1	withSNP	No name	0.364	0.417	0.493	0.480	0.570	Ath-m						Unspec	Unspec	Unspec	Unspec	Unspec
AT1G11593.1	withSNP	No name	0.000	0.000	0.622	0.013	0.060	Ath-r						Unspec	Unspec	Unspec	Unspec	Unspec
AT1G11600.1	withSNP	CYP77B1	0.149	2.290	1.620	3.280	0.397	Ath-m						Unspec	Unspec	Unspec	pollen	Unspec
AT1G11608.1	withSNP	No name	0	0	0	0	0	No_ATTED						Unspec	Unspec	Unspec	Unspec	Unspec
AT1G11610.1	withSNP	CYP71A18	1.295	1.539	1.265	1.260	1.487	Ath-m						Unspec	Unspec	Unspec	Unspec	Unspec
AT1G11610.2	withSNP	CYP71A18	0.000	0.000	0.000	0.000	0.000	Ath-m						Unspec	Unspec	Unspec	Unspec	Unspec
AT1G11620.1	noSNP	No name	0	0	0	0	0	No_ATTED
AT1G11630.1	noSNP	No name	10.231	10.224	8.081	11.274	9.621	Ath-m
AT1G11650.1	noSNP	ATRBP45B	0.064	0.135	0.166	0.000	0.170	Ath-m
AT1G11650.2	noSNP	ATRBP45B	234.177	216.719	236.570	238.391	250.763	Ath-m
AT1G11655.1	withSNP	No name	0.000	0.000	0.000	0.000	0.000	Ath-r						Unspec	Unspec	Unspec	Unspec	Unspec
AT1G11660.1	withSNP	No name	35.774	33.827	34.427	37.099	34.118	Ath-m						Unspec	Unspec	Unspec	Unspec	Unspec
AT1G11670.1	withSNP	No name	3.491	2.693	4.230	3.272	1.878	Ath-m						stigma	stigma	stigma	stigma	stigma
AT1G11680.1	withSNP	CYP51	63.650	66.950	60.035	68.572	57.651	Ath-m						stigma	stigma	stigma	stigma	stigma
AT1G11684.1	noSNP	No name	0	0	0	0	0	No_ATTED
AT1G11690.1	noSNP	No name	0.000	0.048	0.074	0.076	0.118	Ath-m
AT1G11700.1	withSNP	No name	4.372	6.644	3.650	7.002	4.072	Ath-m						stigma	stigma	stigma	stigma	stigma
AT1G11710.1	withSNP	No name	1.797	2.257	1.682	2.145	1.823	Ath-m						stigma	stigma	stigma	stigma	stigma
AT1G11720.1	withSNP	ATSS3	0.341	0.633	0.433	0.517	0.405	Ath-m						Unspec	Unspec	Unspec	Unspec	Unspec
AT1G11720.2	withSNP	ATSS3	17.881	21.587	23.338	23.001	23.113	Ath-m						stigma	stigma	stigma	stigma	stigma
AT1G11730.1	withSNP	No name	2.687	3.840	3.205	3.122	2.880	Ath-m						stigma	stigma	stigma	stigma	stigma
AT1G11740.1	withSNP	No name	0.551	0.245	0.377	0.319	0.480	Ath-m						Unspec	Unspec	Unspec	Unspec	Unspec
AT1G11750.1	withSNP	CLPP6	49.263	52.842	48.367	52.732	51.780	Ath-m						stigma	stigma	stigma	stigma	stigma
AT1G11750.2	withSNP	CLPP6	0.240	0.044	0.114	0.052	0.111	Ath-m						Unspec	Unspec	Unspec	Unspec	Unspec
AT1G11755.1	withSNP	LEW1	19.970	18.417	15.840	18.116	16.649	Ath-m						stigma	stigma	stigma	stigma	stigma
AT1G11760.1	withSNP	MED32	12.663	12.659	9.810	11.680	11.066	Ath-r						Unspec	Unspec	Unspec	Unspec	Unspec
AT1G11765.1	noSNP	No name	850.417	871.478	766.652	872.779	763.887	Ath-r	Pollen	Pollen	Pollen	Pollen	Pollen
AT1G11770.1	withSNP	No name	626.881	680.200	550.106	691.871	638.534	Ath-m	Pollen	Pollen	Pollen	Pollen	Pollen	pollen	pollen	pollen	pollen	pollen
AT1G11780.1	withSNP	No name	23.942	22.813	20.627	26.358	21.873	Ath-m						pollen	pollen	pollen	pollen	pollen
AT1G11785.1	withSNP	No name	0.369	0.201	0.700	0.270	0.324	Ath-r						Unspec	Unspec	Unspec	Unspec	Unspec
AT1G11790.1	withSNP	ADT1	11.037	10.969	11.570	10.951	10.364	Ath-m						stigma	stigma	stigma	stigma	stigma
AT1G11790.2	withSNP	ADT1	0.082	0.043	0.151	0.096	0.152	Ath-m						Unspec	Unspec	Unspec	Unspec	Unspec
AT1G11800.1	withSNP	No name	14.265	13.452	12.018	13.244	12.270	Ath-m						Unspec	Unspec	Unspec	Unspec	Unspec
AT1G11810.1	withSNP	No name	0	0	0	0	0	No_ATTED						Unspec	Unspec	Unspec	Unspec	Unspec
AT1G11820.1	withSNP	No name	0.042	0.000	0.000	0.000	0.046	Ath-r						Unspec	Unspec	Unspec	Unspec	Unspec
AT1G11820.2	withSNP	No name	40.435	35.381	24.143	35.768	28.455	Ath-r						stigma	stigma	stigma	stigma	stigma
AT1G11840.1	withSNP	ATGLX1	205.728	226.496	230.518	218.814	225.287	Ath-m						stigma	stigma	stigma	stigma	stigma
AT1G11840.2	withSNP	ATGLX1	73.060	89.610	95.690	92.876	94.140	Ath-m						Unspec	Unspec	Unspec	Unspec	Unspec
AT1G11840.3	withSNP	ATGLX1	0.000	23.754	0.000	1.716	0.000	Ath-m						Unspec	stigma	Unspec	pollen	Unspec
AT1G11840.4	withSNP	ATGLX1	0.000	0.000	0.000	0.000	0.000	Ath-m						Unspec	Unspec	Unspec	Unspec	Unspec
AT1G11840.5	withSNP	ATGLX1	1.261	0.883	1.115	1.483	1.419	Ath-m						Unspec	Unspec	Unspec	Unspec	Unspec
AT1G11840.6	withSNP	ATGLX1	4.889	5.329	4.755	5.398	4.297	Ath-m						Unspec	Unspec	Unspec	Unspec	Unspec
AT1G11850.1	withSNP	No name	21.571	28.208	27.256	24.581	29.692	Ath-m						stigma	stigma	stigma	stigma	stigma
AT1G11850.2	withSNP	No name	22.469	28.170	24.315	31.109	34.617	Ath-m						stigma	stigma	stigma	stigma	stigma
AT1G11850.3	withSNP	No name	0.267	0.000	0.000	0.000	0.000	Ath-m						Unspec	Unspec	Unspec	Unspec	Unspec
AT1G11850.4	withSNP	No name	1.583	0.167	0.186	1.126	1.826	Ath-m						stigma	Unspec	Unspec	stigma	stigma
AT1G11860.1	withSNP	No name	80.767	114.416	91.581	96.961	100.951	Ath-m						stigma	stigma	stigma	stigma	stigma
AT1G11860.2	withSNP	No name	1.813	3.484	2.099	1.720	2.334	Ath-m						stigma	stigma	stigma	stigma	stigma
AT1G11860.3	withSNP	No name	0.644	1.306	0.662	1.158	0.932	Ath-m						Unspec	stigma	Unspec	stigma	Unspec
AT1G11870.1	withSNP	ATSRS	1.702	1.162	0.827	0.757	1.294	Ath-m						Unspec	stigma	Unspec	Unspec	Unspec
AT1G11870.2	withSNP	ATSRS	7.611	9.961	8.732	9.785	7.985	Ath-m						stigma	stigma	stigma	stigma	stigma
AT1G11870.3	withSNP	ATSRS	0.188	0.194	0.090	0.156	0.100	Ath-m						Unspec	Unspec	Unspec	Unspec	Unspec
AT1G11880.1	withSNP	No name	4.828	4.827	4.408	4.857	4.252	Ath-m						stigma	stigma	stigma	stigma	stigma
AT1G11890.1	withSNP	ATSEC22	93.831	90.757	108.482	91.374	90.977	Ath-m						Unspec	Unspec	Unspec	Unspec	Unspec
AT1G11900.1	withSNP	No name	4.236	3.350	2.775	3.464	3.143	Ath-m						Unspec	Unspec	Unspec	Unspec	stigma
AT1G11905.1	withSNP	No name	31.983	28.810	26.659	28.757	28.348	Ath-r						stigma	stigma	stigma	stigma	stigma
AT1G11905.2	withSNP	No name	0.000	0.000	0.000	0.000	0.000	Ath-r						Unspec	Unspec	Unspec	Unspec	Unspec
AT1G11910.1	noSNP	APA1	736.936	639.583	687.558	751.588	772.432	Ath-m	Stigma	Stigma	Stigma	Stigma	Stigma
AT1G11915.1	withSNP	No name	0.269	0.528	0.565	0.471	0.404	Ath-m						Unspec	Unspec	Unspec	Unspec	Unspec
AT1G11920.1	withSNP	No name	0.000	0.000	0.028	0.009	0.039	Ath-m						Unspec	Unspec	Unspec	Unspec	Unspec
AT1G11925.1	withSNP	No name	0.058	0.000	0.125	0.000	0.000	Ath-r						Unspec	Unspec	Unspec	Unspec	Unspec
AT1G11930.1	withSNP	No name	0.552	0.758	0.323	0.796	1.054	Ath-m						Unspec	Unspec	Unspec	Unspec	Unspec
AT1G11930.2	withSNP	No name	45.884	41.873	38.180	42.055	42.710	Ath-m						stigma	Unspec	stigma	stigma	Unspec
AT1G11940.1	withSNP	No name	20.655	19.427	18.078	20.182	17.467	Ath-m						Unspec	Unspec	Unspec	Unspec	Unspec
AT1G11950.1	withSNP	No name	2.329	2.863	4.393	2.332	3.681	Ath-m						Unspec	stigma	stigma	Unspec	stigma
AT1G11960.1	withSNP	No name	14.994	23.773	36.619	20.843	30.912	Ath-m						stigma	stigma	stigma	stigma	stigma
AT1G11970.1	noSNP	No name	0.000	0.000	0.000	0.000	0.000	Ath-m
AT1G11980.1	withSNP	RUB3	0	0	0	0	0	No_ATTED						Unspec	Unspec	Unspec	Unspec	Unspec
AT1G11990.1	withSNP	No name	149.997	143.729	113.988	152.447	140.957	Ath-m						pollen	pollen	pollen	pollen	pollen
AT1G12000.1	withSNP	No name	106.690	106.361	94.800	104.338	95.781	Ath-m						stigma	stigma	stigma	stigma	stigma
AT1G12010.1	withSNP	No name	0.000	0.265	0.122	0.161	0.036	Ath-m						Unspec	Unspec	Unspec	Unspec	Unspec
AT1G12020.1	withSNP	No name	1.566	2.985	2.370	2.199	2.660	Ath-m						stigma	stigma	stigma	Unspec	stigma
AT1G12030.1	withSNP	No name	0.580	0.801	0.731	0.799	1.180	Ath-m						Unspec	Unspec	Unspec	Unspec	stigma
AT1G12040.1	withSNP	LRX1	0.000	0.000	0.000	0.028	0.000	Ath-m						Unspec	Unspec	Unspec	Unspec	Unspec
AT1G12050.1	withSNP	AtFAH	99.087	74.227	75.726	83.821	87.227	Ath-m						stigma	stigma	stigma	stigma	stigma
AT1G12060.1	noSNP	ATBAG5	5.840	7.940	5.741	8.317	7.389	Ath-r
AT1G12064.1	withSNP	No name	0.147	0.127	0.162	0.093	0.105	Ath-r						Unspec	Unspec	Unspec	Unspec	Unspec
AT1G12070.1	noSNP	No name	70.895	72.440	76.177	74.138	67.877	Ath-m
AT1G12080.1	withSNP	No name	0.000	0.000	0.236	0.000	0.000	Ath-m						Unspec	Unspec	Unspec	Unspec	Unspec
AT1G12080.2	withSNP	No name	146.451	261.256	198.704	204.450	281.367	Ath-m						Unspec	Unspec	Unspec	Unspec	Unspec
AT1G12090.1	withSNP	ELP	84.057	102.882	75.977	68.089	85.989	Ath-m						stigma	stigma	stigma	stigma	stigma
AT1G12100.1	noSNP	No name	0.000	0.000	0.092	0.026	0.000	Ath-m
AT1G12110.1	withSNP	AtNPF6.3	10.120	14.170	14.466	18.135	15.182	Ath-m						stigma	stigma	stigma	stigma	stigma
AT1G12120.1	withSNP	No name	47.689	50.245	43.956	47.997	45.312	Ath-m						Unspec	Unspec	Unspec	Unspec	Unspec
AT1G12130.1	withSNP	No name	0.000	0.035	0.000	0.000	0.000	Ath-m						Unspec	Unspec	Unspec	Unspec	Unspec
AT1G12140.1	withSNP	FMO GS-OX5	4.692	4.696	8.100	5.327	4.620	Ath-m						Unspec	Unspec	Unspec	Unspec	Unspec
AT1G12140.2	withSNP	FMO GS-OX5	12.739	10.347	12.725	13.175	12.493	Ath-m						stigma	stigma	stigma	stigma	stigma
AT1G12150.1	withSNP	No name	11.842	12.263	40.480	14.166	10.843	Ath-m						Unspec	Unspec	pollen	pollen	Unspec
AT1G12160.1	withSNP	No name	0.383	0.672	0.459	0.270	0.355	Ath-m						Unspec	Unspec	Unspec	Unspec	Unspec
AT1G12170.1	withSNP	No name	0.000	0.000	0.000	0.000	0.000	Ath-r						Unspec	Unspec	Unspec	Unspec	Unspec
AT1G12180.1	withSNP	No name	100.079	36.732	61.517	36.205	91.149	Ath-m						stigma	stigma	stigma	stigma	stigma
AT1G12190.1	withSNP	No name	0.000	0.000	0.000	0.000	0.000	Ath-m						Unspec	Unspec	Unspec	Unspec	Unspec
AT1G12200.1	noSNP	FMO	0.061	0.208	0.228	0.290	0.065	Ath-m
AT1G12210.1	withSNP	RFL1	0.769	0.541	0.654	0.684	0.618	Ath-m						Unspec	Unspec	Unspec	Unspec	Unspec
AT1G12211.1	noSNP	No name	0	0	0	0	0	No_ATTED
AT1G12220.1	withSNP	RPS5	1.152	1.055	0.869	0.799	1.020	Ath-m						Unspec	Unspec	Unspec	Unspec	Unspec
AT1G12220.2	withSNP	RPS5	0.224	0.369	0.319	0.331	0.398	Ath-m						Unspec	Unspec	Unspec	Unspec	Unspec
AT1G12230.1	withSNP	No name	78.563	80.058	66.946	81.343	72.294	Ath-m						stigma	stigma	stigma	stigma	stigma
AT1G12230.2	withSNP	No name	2.085	1.404	0.967	1.772	1.191	Ath-m						stigma	Unspec	Unspec	Unspec	Unspec
AT1G12240.1	withSNP	ATBETAFRUCT4	373.255	350.438	348.655	408.541	301.520	Ath-m	Stigma	Stigma	Stigma	Stigma	Stigma	stigma	stigma	stigma	stigma	stigma
AT1G12244.1	withSNP	No name	8.871	9.898	7.751	7.861	6.769	Ath-r						stigma	stigma	stigma	stigma	stigma
AT1G12250.1	withSNP	No name	16.183	18.847	15.195	19.623	17.573	Ath-m						stigma	stigma	stigma	stigma	stigma
AT1G12250.2	withSNP	No name	6.339	9.288	6.631	8.451	7.564	Ath-m						stigma	stigma	stigma	stigma	stigma
AT1G12260.1	withSNP	ANAC007	16.407	12.714	13.560	16.227	14.888	Ath-m						stigma	stigma	stigma	stigma	stigma
AT1G12270.1	withSNP	Hop1	28.420	27.977	25.395	26.519	24.116	Ath-m						stigma	stigma	stigma	stigma	stigma
AT1G12280.1	withSNP	SUMM2	1.352	1.482	1.343	1.537	1.307	Ath-m						stigma	stigma	stigma	stigma	stigma
AT1G12290.1	withSNP	No name	0.338	0.261	0.142	0.205	0.025	Ath-m						Unspec	Unspec	Unspec	Unspec	Unspec
AT1G12290.2	withSNP	No name	0.373	0.507	0.436	0.580	0.511	Ath-m						Unspec	Unspec	Unspec	Unspec	Unspec
AT1G12300.1	withSNP	No name	1.899	1.861	1.246	1.838	1.448	Ath-r						stigma	stigma	stigma	stigma	stigma
AT1G12310.1	withSNP	No name	145.904	138.747	138.519	147.509	137.940	Ath-m						Unspec	Unspec	Unspec	Unspec	Unspec
AT1G12320.1	withSNP	No name	1.120	1.430	10.075	1.407	1.407	Ath-m						Unspec	Unspec	Unspec	Unspec	Unspec
AT1G12330.1	noSNP	No name	44.209	36.947	25.825	48.504	43.132	Ath-m
AT1G12340.1	noSNP	No name	3.749	4.209	3.299	4.098	3.467	Ath-r
AT1G12350.1	withSNP	ATCOAB	27.759	24.894	22.758	26.550	23.847	Ath-r						stigma	stigma	stigma	stigma	stigma
AT1G12360.1	noSNP	KEU	106.560	102.695	102.348	107.170	106.666	Ath-m
AT1G12370.1	noSNP	PHR1	0.913	1.104	0.794	0.999	0.558	Ath-m
AT1G12370.2	noSNP	PHR1	29.574	33.182	35.484	34.049	28.998	Ath-m
AT1G12380.1	withSNP	No name	6.560	12.106	7.659	8.291	7.174	Ath-r						stigma	stigma	stigma	stigma	stigma
AT1G12390.1	withSNP	No name	47.097	43.747	38.696	43.604	38.095	Ath-r						Unspec	Unspec	Unspec	Unspec	Unspec
AT1G12400.1	withSNP	No name	28.945	29.530	24.916	28.523	27.654	Ath-m						stigma	stigma	stigma	stigma	stigma
AT1G12410.1	withSNP	CLP2	74.725	74.512	75.392	74.030	75.522	Ath-m						stigma	stigma	stigma	stigma	stigma
AT1G12411.1	withSNP	No name	0	0	0	0	0	No_ATTED						Unspec	Unspec	Unspec	Unspec	Unspec
AT1G12420.1	withSNP	ACR8	137.916	148.250	102.142	125.496	90.921	Ath-r						Unspec	stigma	Unspec	Unspec	Unspec
AT1G12423.1	noSNP	No name	0	0	0	0	0	No_ATTED
AT1G12430.1	withSNP	ARK3	12.559	14.925	12.109	14.646	12.021	Ath-m						Unspec	stigma	Unspec	stigma	Unspec
AT1G12430.2	withSNP	ARK3	0.765	0.834	0.621	1.039	0.728	Ath-m						Unspec	Unspec	Unspec	Unspec	Unspec
AT1G12440.1	withSNP	No name	59.222	62.271	55.526	58.361	56.691	Ath-r						stigma	stigma	stigma	stigma	stigma
AT1G12440.2	withSNP	No name	9.756	9.913	11.166	11.158	12.029	Ath-r						stigma	stigma	stigma	stigma	stigma
AT1G12450.1	withSNP	No name	149.498	170.110	136.089	149.622	148.750	Ath-m						Unspec	Unspec	Unspec	Unspec	Unspec
AT1G12451.1	noSNP	No name	0	0	0	0	0	No_ATTED
AT1G12460.1	withSNP	No name	2.604	3.694	2.719	2.900	2.577	Ath-m						stigma	stigma	stigma	stigma	stigma
AT1G12470.1	withSNP	No name	23.758	23.425	20.983	24.994	21.067	Ath-m						stigma	stigma	stigma	stigma	stigma
AT1G12480.1	withSNP	CDI3	1.803	1.376	1.283	1.512	1.270	Ath-m						stigma	stigma	stigma	stigma	stigma
AT1G12490.1	noSNP	No name	0.121	0.266	0.356	0.122	0.362	Ath-m
AT1G12500.1	withSNP	No name	44.424	30.512	26.452	33.428	25.780	Ath-m						stigma	stigma	stigma	stigma	stigma
AT1G12520.1	withSNP	ATCCS	64.525	62.161	62.863	69.717	59.740	Ath-m						stigma	stigma	stigma	stigma	stigma
AT1G12520.2	withSNP	ATCCS	7.787	6.753	4.142	6.570	5.374	Ath-m						Unspec	Unspec	Unspec	Unspec	Unspec
AT1G12520.3	withSNP	ATCCS	0.759	0.740	0.494	0.563	0.767	Ath-m						Unspec	Unspec	Unspec	Unspec	Unspec
AT1G12530.1	withSNP	MOS9	26.375	24.164	21.841	25.707	22.736	Ath-m						stigma	stigma	stigma	stigma	stigma
AT1G12540.1	withSNP	No name	0	0	0	0	0	No_ATTED						Unspec	Unspec	Unspec	Unspec	Unspec
AT1G12550.1	withSNP	HPR3	3.730	3.294	3.695	4.011	3.196	Ath-m						stigma	stigma	Unspec	stigma	stigma
AT1G12560.1	withSNP	ATEXP7	0.216	0.194	0.273	0.318	0.377	Ath-m						Unspec	Unspec	Unspec	Unspec	Unspec
AT1G12570.1	withSNP	No name	9.261	12.623	9.544	11.407	9.856	Ath-m						stigma	stigma	stigma	stigma	stigma
AT1G12580.1	withSNP	PEPKR1	12.531	15.503	24.431	13.002	15.090	Ath-m						stigma	stigma	stigma	stigma	stigma
AT1G12600.1	withSNP	No name	0.441	0.715	0.672	0.773	0.512	Ath-m						Unspec	Unspec	Unspec	Unspec	Unspec
AT1G12610.1	withSNP	DDF1	20.471	58.724	68.771	33.020	52.387	Ath-m						stigma	stigma	stigma	stigma	stigma
AT1G12620.1	withSNP	No name	5.795	5.157	4.419	5.206	5.259	Ath-m						Unspec	Unspec	Unspec	Unspec	Unspec
AT1G12630.1	withSNP	No name	0.000	0.000	0.000	0.000	0.000	Ath-m						Unspec	Unspec	Unspec	Unspec	Unspec
AT1G12640.1	withSNP	AtLPLAT1	51.382	49.540	51.804	53.025	49.084	Ath-m						Unspec	Unspec	Unspec	Unspec	Unspec
AT1G12650.1	withSNP	No name	0.360	0.494	0.217	0.283	0.287	Ath-m						Unspec	Unspec	Unspec	Unspec	Unspec
AT1G12650.2	withSNP	No name	15.150	18.457	16.676	16.198	14.775	Ath-m						stigma	stigma	stigma	stigma	stigma
AT1G12650.3	withSNP	No name	5.346	5.591	3.490	4.416	4.322	Ath-m						stigma	stigma	stigma	stigma	stigma
AT1G12650.4	withSNP	No name	0.000	0.000	0.000	0.000	0.000	Ath-m						Unspec	Unspec	Unspec	Unspec	Unspec
AT1G12660.1	withSNP	No name	0	0	0	0	0	No_ATTED						Unspec	Unspec	Unspec	Unspec	Unspec
AT1G12663.1	noSNP	No name	0	0	0	0	0	No_ATTED
AT1G12665.1	withSNP	No name	0.000	0.000	0.000	0.000	0.000	Ath-r						Unspec	Unspec	Unspec	Unspec	Unspec
AT1G12672.1	noSNP	No name	0.000	0.000	0.000	0.000	0.000	Ath-r
AT1G12672.2	noSNP	No name	0.000	0.368	0.898	0.282	0.046	Ath-r
AT1G12680.1	withSNP	PEPKR2	66.090	63.363	61.814	69.954	60.307	Ath-m						Unspec	Unspec	Unspec	Unspec	Unspec
AT1G12700.1	withSNP	RPF1	1.492	1.348	0.840	1.231	1.094	Ath-m						stigma	stigma	Unspec	stigma	stigma
AT1G12710.1	withSNP	AtPP2-A12	19.820	14.311	14.196	15.265	15.690	Ath-m						stigma	stigma	stigma	stigma	stigma
AT1G12720.1	withSNP	No name	0	0	0	0	0	No_ATTED						Unspec	Unspec	Unspec	Unspec	Unspec
AT1G12725.1	withSNP	No name	0	0	0	0	0	No_ATTED						Unspec	Unspec	Unspec	Unspec	Unspec
AT1G12730.1	withSNP	No name	6.531	4.974	4.033	5.015	4.283	Ath-m						stigma	stigma	stigma	stigma	stigma
AT1G12730.2	withSNP	No name	0.136	0.097	0.000	0.080	0.196	Ath-m						Unspec	Unspec	Unspec	Unspec	Unspec
AT1G12740.1	withSNP	CYP87A2	1.464	1.299	0.701	0.973	0.796	Ath-m						stigma	stigma	Unspec	Unspec	Unspec
AT1G12740.2	withSNP	CYP87A2	0.000	0.000	0.000	0.000	0.000	Ath-m						Unspec	Unspec	Unspec	Unspec	Unspec
AT1G12750.1	withSNP	ATRBL6	18.532	12.144	19.778	12.689	14.213	Ath-m						Unspec	Unspec	Unspec	Unspec	Unspec
AT1G12750.2	withSNP	ATRBL6	0.000	0.138	0.235	0.000	0.146	Ath-m						Unspec	Unspec	Unspec	Unspec	Unspec
AT1G12750.3	withSNP	ATRBL6	2.929	2.867	3.392	2.845	2.784	Ath-m						stigma	stigma	Unspec	stigma	stigma
AT1G12760.1	withSNP	No name	50.286	51.735	52.445	53.079	53.339	Ath-r						Unspec	Unspec	Unspec	Unspec	Unspec
AT1G12760.2	withSNP	No name	0.000	0.000	0.000	0.000	0.000	Ath-r						Unspec	Unspec	Unspec	Unspec	Unspec
AT1G12770.1	withSNP	EMB1586	13.665	13.649	13.516	12.007	13.329	Ath-r						Unspec	Unspec	Unspec	Unspec	Unspec
AT1G12775.1	withSNP	No name	1.792	2.053	1.430	1.609	1.556	Ath-m						Unspec	Unspec	Unspec	Unspec	Unspec
AT1G12780.1	withSNP	ATUGE1	91.221	79.007	107.266	93.321	91.563	Ath-m						stigma	stigma	Unspec	stigma	stigma
AT1G12790.1	withSNP	No name	4.190	4.634	4.041	4.283	4.073	Ath-m						stigma	stigma	stigma	stigma	stigma
AT1G12800.1	withSNP	No name	23.569	35.572	30.363	31.004	29.776	Ath-m						stigma	stigma	stigma	stigma	stigma
AT1G12805.1	withSNP	No name	0.053	0.000	0.067	0.087	0.000	Ath-r						Unspec	Unspec	Unspec	Unspec	Unspec
AT1G12810.1	withSNP	No name	69.810	62.053	62.070	68.108	62.229	Ath-m						Unspec	Unspec	Unspec	Unspec	Unspec
AT1G12810.2	withSNP	No name	3.408	2.991	2.647	3.390	2.848	Ath-m						Unspec	Unspec	Unspec	Unspec	Unspec
AT1G12820.1	withSNP	AFB3	23.362	25.936	17.482	26.163	23.103	Ath-m						stigma	stigma	stigma	stigma	stigma
AT1G12830.1	withSNP	No name	29.163	33.253	28.370	28.042	28.096	Ath-m						stigma	stigma	stigma	stigma	stigma
AT1G12840.1	withSNP	ATVHA-C	143.332	141.168	136.419	150.125	138.797	Ath-m						stigma	stigma	stigma	stigma	stigma
AT1G12845.1	withSNP	No name	7.482	8.629	8.191	7.165	7.317	Ath-m						stigma	stigma	stigma	stigma	stigma
AT1G12850.1	withSNP	No name	34.390	28.189	23.175	29.013	23.060	Ath-m						stigma	stigma	stigma	stigma	stigma
AT1G12855.1	withSNP	No name	0	0	0	0	0	No_ATTED						Unspec	Unspec	Unspec	Unspec	Unspec
AT1G12860.1	withSNP	ICE2	5.239	7.397	5.257	6.058	5.154	Ath-m						stigma	stigma	stigma	stigma	stigma
AT1G12870.1	withSNP	No name	0	0	0	0	0	No_ATTED						Unspec	Unspec	Unspec	Unspec	Unspec
AT1G12880.1	withSNP	atnudt12	12.030	15.007	14.981	11.703	11.374	Ath-m						Unspec	Unspec	Unspec	Unspec	Unspec
AT1G12890.1	noSNP	No name	1.170	2.676	1.826	2.575	0.896	Ath-r
AT1G12900.1	noSNP	GAPA-2	196.168	251.702	241.631	255.957	282.972	Ath-m
AT1G12900.2	noSNP	GAPA-2	0.727	0.146	0.337	0.621	0.066	Ath-m
AT1G12900.3	noSNP	GAPA-2	26.831	41.980	0.000	9.056	0.000	Ath-m
AT1G12900.4	noSNP	GAPA-2	1.960	2.005	1.776	2.879	2.114	Ath-m
AT1G12910.1	withSNP	ATAN11	34.079	32.956	26.496	35.263	29.259	Ath-m						Unspec	Unspec	Unspec	Unspec	Unspec
AT1G12920.1	noSNP	ERF1-2	71.633	71.064	63.436	75.841	68.865	Ath-r
AT1G12930.1	withSNP	No name	7.578	7.662	6.568	7.782	5.862	Ath-m						stigma	stigma	stigma	Unspec	stigma
AT1G12935.1	withSNP	No name	0	0	0	0	0	No_ATTED						Unspec	Unspec	Unspec	Unspec	Unspec
AT1G12938.1	noSNP	No name	0	0	0	0	0	No_ATTED
AT1G12940.1	withSNP	ATNRT2.5	0.042	0.036	0.000	0.000	0.013	Ath-m						Unspec	Unspec	Unspec	Unspec	Unspec
AT1G12950.1	noSNP	RSH2	1.533	1.566	1.603	1.788	1.262	Ath-m
AT1G12960.1	noSNP	No name	0.000	0.000	0.000	0.000	0.000	Ath-m
AT1G12970.1	withSNP	PIRL3	13.077	12.139	10.811	12.963	12.394	Ath-m						Unspec	Unspec	Unspec	Unspec	Unspec
AT1G12980.1	withSNP	DRN	0.000	0.000	0.000	0.000	0.000	Ath-r						Unspec	Unspec	Unspec	Unspec	Unspec
AT1G12990.1	withSNP	No name	18.791	15.860	24.966	17.039	14.996	Ath-m						Unspec	Unspec	stigma	Unspec	stigma
AT1G13000.1	withSNP	No name	3.157	2.383	3.004	2.459	2.038	Ath-m						Unspec	Unspec	Unspec	Unspec	Unspec
AT1G13000.2	withSNP	No name	16.361	12.460	12.600	12.793	13.180	Ath-m						Unspec	Unspec	Unspec	Unspec	Unspec
AT1G13020.1	withSNP	EIF4B2	27.063	26.000	24.939	26.264	24.043	Ath-m						Unspec	Unspec	Unspec	Unspec	Unspec
AT1G13030.1	withSNP	Atcoilin	11.121	9.962	8.827	10.744	8.764	Ath-m						Unspec	Unspec	Unspec	Unspec	Unspec
AT1G13040.1	withSNP	No name	3.613	2.900	2.313	3.236	2.461	Ath-m						Unspec	Unspec	Unspec	Unspec	Unspec
AT1G13050.1	noSNP	No name	0.481	0.722	0.942	0.637	0.811	Ath-m
AT1G13050.2	noSNP	No name	8.034	6.063	4.919	7.089	5.412	Ath-m
AT1G13060.1	withSNP	PBE1	117.069	117.015	111.795	117.756	116.248	Ath-r						stigma	stigma	stigma	stigma	stigma
AT1G13060.2	withSNP	PBE1	0.457	0.607	0.420	0.373	0.358	Ath-r						Unspec	Unspec	Unspec	Unspec	Unspec
AT1G13080.1	withSNP	CYP71B2	0.553	2.402	1.067	2.261	1.019	Ath-m						Unspec	stigma	stigma	stigma	Unspec
AT1G13080.2	withSNP	CYP71B2	0.269	1.059	0.183	0.603	0.453	Ath-m						Unspec	stigma	Unspec	Unspec	Unspec
AT1G13090.1	withSNP	CYP71B28	13.774	14.621	14.384	16.246	13.779	Ath-m						stigma	stigma	stigma	stigma	stigma
AT1G13100.1	withSNP	CYP71B29	2.715	4.785	3.323	5.295	3.605	Ath-m						stigma	stigma	stigma	stigma	stigma
AT1G13110.1	withSNP	CYP71B7	0.546	0.867	0.706	0.682	0.566	Ath-m						Unspec	Unspec	Unspec	Unspec	Unspec
AT1G13120.1	withSNP	AtGLE1	25.894	23.674	20.523	23.566	20.878	Ath-m						Unspec	Unspec	Unspec	Unspec	Unspec
AT1G13130.1	withSNP	No name	9.042	7.362	8.437	10.926	9.059	Ath-m						stigma	stigma	stigma	stigma	stigma
AT1G13140.1	withSNP	CYP86C3	1.344	1.450	1.104	1.167	0.788	Ath-m						Unspec	Unspec	Unspec	Unspec	Unspec
AT1G13140.2	withSNP	CYP86C3	0.776	0.374	0.533	0.256	0.610	Ath-m						Unspec	Unspec	Unspec	Unspec	Unspec
AT1G13150.1	noSNP	CYP86C4	1.422	1.115	1.009	1.480	0.936	Ath-m
AT1G13160.1	withSNP	No name	13.961	15.317	13.073	13.106	12.519	Ath-m						stigma	stigma	stigma	stigma	stigma
AT1G13170.1	withSNP	ORP1D	16.308	17.592	14.255	17.129	12.656	Ath-m						stigma	stigma	stigma	stigma	stigma
AT1G13170.2	withSNP	ORP1D	0.209	0.143	0.076	0.199	0.067	Ath-m						Unspec	Unspec	Unspec	Unspec	Unspec
AT1G13180.1	noSNP	ARP3	18.810	17.206	17.728	18.616	17.090	Ath-m
AT1G13190.1	withSNP	No name	33.854	36.256	36.429	35.549	36.334	Ath-m						stigma	stigma	stigma	stigma	stigma
AT1G13195.1	withSNP	No name	7.813	8.762	10.372	7.433	9.053	Ath-m						Unspec	Unspec	Unspec	Unspec	Unspec
AT1G13195.2	withSNP	No name	0.682	0.689	1.160	0.747	0.534	Ath-m						Unspec	Unspec	Unspec	Unspec	Unspec
AT1G13200.1	withSNP	No name	0.047	0.077	0.136	0.089	0.090	Ath-m						Unspec	Unspec	Unspec	Unspec	Unspec
AT1G13210.1	withSNP	ACA.l	10.033	8.854	8.349	8.697	10.935	Ath-m						stigma	stigma	stigma	stigma	stigma
AT1G13220.1	withSNP	CRWN2	1.751	2.250	2.168	2.377	1.847	Ath-m						stigma	stigma	stigma	stigma	stigma
AT1G13220.2	withSNP	CRWN2	11.208	12.708	10.729	11.133	9.995	Ath-m						stigma	stigma	stigma	stigma	stigma
AT1G13230.1	withSNP	No name	0.071	0.483	0.417	0.209	0.096	Ath-m						Unspec	Unspec	Unspec	Unspec	Unspec
AT1G13245.1	withSNP	DVL4	12.814	31.831	14.342	24.078	12.455	Ath-r						stigma	stigma	stigma	stigma	stigma
AT1G13250.1	withSNP	GATL3	7.992	9.942	9.341	7.880	8.652	Ath-m						stigma	stigma	stigma	stigma	stigma
AT1G13260.1	withSNP	EDF4	0.295	0.290	0.450	0.096	0.109	Ath-m						Unspec	Unspec	Unspec	Unspec	Unspec
AT1G13270.1	withSNP	MAP1B	13.586	7.777	9.000	6.223	8.874	Ath-m						stigma	stigma	stigma	stigma	stigma
AT1G13270.2	withSNP	MAP1B	0.224	0.121	0.141	0.112	0.198	Ath-m						Unspec	Unspec	Unspec	Unspec	Unspec
AT1G13280.1	withSNP	AOC4	66.347	76.166	65.195	64.475	61.309	Ath-m						stigma	stigma	stigma	stigma	stigma
AT1G13290.1	withSNP	DOT5	0.000	0.048	0.000	0.009	0.000	Ath-m						Unspec	Unspec	Unspec	Unspec	Unspec
AT1G13300.1	noSNP	HRS1	0.000	0.000	0.000	0.000	0.000	Ath-m
AT1G13310.1	noSNP	No name	0.335	0.358	0.676	0.301	0.459	Ath-m
AT1G13320.1	withSNP	PP2AA3	36.028	35.220	32.643	36.076	34.112	Ath-m						stigma	stigma	stigma	stigma	stigma
AT1G13320.2	withSNP	PP2AA3	0.000	0.000	0.000	0.079	0.000	Ath-m						Unspec	Unspec	Unspec	Unspec	Unspec
AT1G13320.3	withSNP	PP2AA3	4.130	4.805	4.468	5.403	5.432	Ath-m						Unspec	Unspec	Unspec	Unspec	Unspec
AT1G13330.1	noSNP	AHP2	4.752	3.686	3.465	3.589	3.334	Ath-m
AT1G13340.1	withSNP	No name	2.595	4.893	9.382	3.946	9.508	Ath-m						stigma	stigma	stigma	stigma	stigma
AT1G13350.1	withSNP	No name	27.008	32.483	28.869	27.311	30.508	Ath-r						Unspec	Unspec	Unspec	Unspec	Unspec
AT1G13350.2	withSNP	No name	20.853	16.215	15.743	22.303	13.795	Ath-r						Unspec	Unspec	Unspec	Unspec	Unspec
AT1G13360.1	withSNP	No name	27.891	29.550	29.648	29.765	32.037	Ath-r						Unspec	Unspec	Unspec	Unspec	Unspec
AT1G13360.2	withSNP	No name	0.000	1.973	0.189	0.072	0.190	Ath-r						Unspec	stigma	Unspec	Unspec	Unspec
AT1G13360.3	withSNP	No name	13.612	14.347	15.158	14.121	14.420	Ath-r						Unspec	Unspec	Unspec	Unspec	Unspec
AT1G13370.1	withSNP	No name	1.755	1.668	2.259	1.689	1.876	Ath-m						Unspec	Unspec	Unspec	Unspec	Unspec
AT1G13380.1	withSNP	No name	12.258	17.209	13.989	12.676	11.735	Ath-m						stigma	stigma	stigma	stigma	stigma
AT1G13390.1	withSNP	No name	39.746	31.818	41.556	38.962	42.416	Ath-r						stigma	stigma	stigma	stigma	stigma
AT1G13390.2	withSNP	No name	68.995	47.382	58.398	55.879	64.320	Ath-r						stigma	stigma	stigma	stigma	stigma
AT1G13400.1	withSNP	JGL	0.000	0.000	0.000	0.000	0.000	Ath-m						Unspec	Unspec	Unspec	Unspec	Unspec
AT1G13410.1	withSNP	No name	1.555	0.971	1.234	1.072	1.061	Ath-m						Unspec	Unspec	Unspec	Unspec	Unspec
AT1G13420.1	withSNP	ATST4B	0.054	0.248	0.176	0.150	0.211	Ath-m						Unspec	Unspec	Unspec	Unspec	Unspec
AT1G13430.1	withSNP	ATST4C	0.155	0.269	0.159	0.232	0.136	Ath-r						Unspec	Unspec	Unspec	Unspec	Unspec
AT1G13440.1	withSNP	GAPC-2	584.757	753.966	684.938	707.738	709.385	Ath-m	Stigma	Stigma	Stigma	Stigma	Stigma	stigma	stigma	stigma	stigma	stigma
AT1G13440.2	withSNP	GAPC-2	0.593	0.549	0.000	0.074	0.243	Ath-m						Unspec	Unspec	Unspec	Unspec	Unspec
AT1G13450.1	withSNP	GT-1	25.598	26.304	25.799	27.690	25.785	Ath-m						Unspec	Unspec	Unspec	Unspec	Unspec
AT1G13450.2	withSNP	GT-1	1.972	2.100	3.933	2.506	3.226	Ath-m						Unspec	Unspec	Unspec	Unspec	Unspec
AT1G13450.3	withSNP	GT-1	10.699	11.025	8.644	10.593	9.334	Ath-m						Unspec	Unspec	Unspec	Unspec	Unspec
AT1G13460.1	withSNP	No name	9.732	7.258	7.908	8.964	8.192	Ath-m						Unspec	Unspec	Unspec	Unspec	Unspec
AT1G13460.2	withSNP	No name	4.907	5.570	5.933	5.963	5.536	Ath-m						Unspec	Unspec	Unspec	Unspec	Unspec
AT1G13470.1	withSNP	No name	0.689	0.560	2.886	0.476	0.875	Ath-m						Unspec	Unspec	stigma	Unspec	Unspec
AT1G13480.1	noSNP	No name	0.000	0.000	0.048	0.000	0.000	Ath-r
AT1G13485.1	noSNP	No name	0	0	0	0	0	No_ATTED
AT1G13490.1	withSNP	No name	0.000	0.000	0.000	0.019	0.000	Ath-r						Unspec	Unspec	Unspec	Unspec	Unspec
AT1G13500.1	withSNP	No name	0	0	0	0	0	No_ATTED						Unspec	Unspec	Unspec	Unspec	Unspec
AT1G13510.1	withSNP	No name	0.020	0.000	0.035	0.000	0.020	Ath-r						Unspec	Unspec	Unspec	Unspec	Unspec
AT1G13520.1	withSNP	No name	0.062	0.053	0.169	0.106	0.157	Ath-r						Unspec	Unspec	Unspec	Unspec	Unspec
AT1G13530.1	withSNP	No name	0.038	0.185	0.386	0.080	0.199	Ath-r						Unspec	Unspec	Unspec	Unspec	Unspec
AT1G13540.1	withSNP	No name	0.049	0.142	0.272	0.048	0.072	Ath-m						Unspec	Unspec	Unspec	Unspec	Unspec
AT1G13550.1	noSNP	No name	0.051	0.178	0.296	0.157	0.126	Ath-r
AT1G13560.1	noSNP	AAPT1	89.802	87.539	101.803	96.279	100.839	Ath-m
AT1G13560.2	noSNP	AAPT1	0.092	0.289	0.000	0.219	0.175	Ath-m
AT1G13570.1	withSNP	No name	30.030	30.347	26.800	30.277	26.454	Ath-m						Unspec	Unspec	Unspec	Unspec	Unspec
AT1G13580.1	noSNP	LAG13	0.000	0.060	0.000	0.000	0.000	Ath-m
AT1G13580.2	noSNP	LAG13	22.560	18.541	17.298	19.495	19.419	Ath-m
AT1G13580.3	withSNP	LAG13	1.087	1.076	1.110	1.632	0.724	Ath-m						Unspec	Unspec	Unspec	Unspec	Unspec
AT1G13590.1	withSNP	ATPSK1	0.000	0.079	0.000	0.000	0.000	Ath-m						Unspec	Unspec	Unspec	Unspec	Unspec
AT1G13600.1	noSNP	AtbZIP58	5.269	3.973	3.876	6.832	5.130	Ath-m
AT1G13605.1	withSNP	No name	0.000	0.052	0.057	0.000	0.000	Ath-r						Unspec	Unspec	Unspec	Unspec	Unspec
AT1G13607.1	noSNP	No name	0.821	0.725	1.365	0.640	0.683	Ath-r
AT1G13608.1	noSNP	No name	0.142	0.095	0.000	0.096	0.000	Ath-r
AT1G13609.1	noSNP	No name	0.000	0.000	0.000	0.000	0.000	Ath-r
AT1G13609.2	noSNP	No name	0.000	0.085	0.000	0.000	0.000	Ath-r
AT1G13610.1	withSNP	No name	0.000	0.074	0.064	0.008	0.000	Ath-m						Unspec	Unspec	Unspec	Unspec	Unspec
AT1G13610.2	withSNP	No name	0.000	0.000	0.000	0.000	0.000	Ath-m						Unspec	Unspec	Unspec	Unspec	Unspec
AT1G13620.1	withSNP	GLV5	0.000	0.000	0.000	0.000	0.000	Ath-r						Unspec	Unspec	Unspec	Unspec	Unspec
AT1G13630.1	withSNP	No name	0.016	0.033	0.118	0.020	0.104	Ath-m						Unspec	Unspec	Unspec	Unspec	Unspec
AT1G13630.2	withSNP	No name	1.817	2.008	1.216	1.626	1.408	Ath-m						Unspec	Unspec	Unspec	Unspec	Unspec
AT1G13635.1	noSNP	No name	7.470	4.389	4.735	6.231	7.176	Ath-r
AT1G13635.2	withSNP	No name	0.541	0.331	0.422	0.676	0.378	Ath-r						Unspec	Unspec	Unspec	Unspec	Unspec
AT1G13640.1	withSNP	No name	16.780	19.136	13.569	17.495	15.950	Ath-m						Unspec	Unspec	Unspec	Unspec	Unspec
AT1G13650.1	withSNP	No name	0.534	0.744	0.680	0.302	0.546	Ath-m						Unspec	Unspec	Unspec	Unspec	Unspec
AT1G13650.2	withSNP	No name	0.232	0.672	0.310	0.485	1.309	Ath-m						Unspec	Unspec	Unspec	Unspec	stigma
AT1G13660.1	noSNP	No name	0	0	0	0	0	No_ATTED
AT1G13670.1	withSNP	No name	0.032	0.124	0.033	0.103	0.061	Ath-m						Unspec	Unspec	Unspec	Unspec	Unspec
AT1G13680.1	withSNP	No name	0.000	0.142	0.152	0.020	0.000	Ath-m						Unspec	Unspec	Unspec	Unspec	Unspec
AT1G13690.1	withSNP	ATE1	33.473	29.224	26.102	28.365	29.430	Ath-m						Unspec	Unspec	Unspec	Unspec	Unspec
AT1G13700.1	withSNP	PGL1	5.215	7.253	4.328	5.833	5.652	Ath-m						Unspec	stigma	stigma	stigma	stigma
AT1G13710.1	withSNP	CYP78A5	0.028	0.096	0.086	0.044	0.000	Ath-m						Unspec	Unspec	Unspec	Unspec	Unspec
AT1G13730.1	withSNP	No name	14.210	17.238	13.656	14.127	12.857	Ath-m						stigma	stigma	stigma	stigma	stigma
AT1G13740.1	withSNP	AFP2	11.998	15.295	15.283	13.798	16.006	Ath-m						stigma	stigma	stigma	Unspec	stigma
AT1G13750.1	withSNP	No name	0.769	0.825	0.876	0.668	0.879	Ath-m						Unspec	Unspec	Unspec	Unspec	Unspec
AT1G13755.1	withSNP	No name	0.000	0.178	0.121	0.081	0.000	Ath-r						Unspec	Unspec	Unspec	Unspec	Unspec
AT1G13760.1	withSNP	No name	0.046	0.000	0.000	0.000	0.000	Ath-r						Unspec	Unspec	Unspec	Unspec	Unspec
AT1G13770.1	noSNP	RUS3	15.609	13.703	13.377	17.310	13.990	Ath-r
AT1G13770.2	withSNP	RUS3	1.214	1.129	0.999	0.759	1.211	Ath-r						Unspec	Unspec	Unspec	Unspec	Unspec
AT1G13780.1	withSNP	No name	6.687	6.678	6.383	6.822	6.018	Ath-r						Unspec	Unspec	Unspec	Unspec	Unspec
AT1G13790.1	noSNP	FDM4	16.941	14.401	17.041	15.850	14.173	Ath-m
AT1G13800.1	noSNP	FAC19	4.714	4.213	2.982	4.299	4.042	Ath-m
AT1G13810.1	noSNP	No name	11.155	9.206	7.984	10.169	8.853	Ath-m
AT1G13820.1	withSNP	No name	8.936	13.764	11.898	12.667	11.165	Ath-r						stigma	stigma	stigma	stigma	stigma
AT1G13830.1	noSNP	No name	4.118	2.169	3.074	4.305	4.203	Ath-m
AT1G13860.1	withSNP	QUL1	0.424	0.438	0.243	0.451	0.244	Ath-r						Unspec	Unspec	Unspec	Unspec	Unspec
AT1G13860.2	withSNP	QUL1	1.187	1.516	0.857	1.334	1.288	Ath-r						Unspec	Unspec	Unspec	Unspec	Unspec
AT1G13860.3	withSNP	QUL1	4.544	4.877	3.465	3.680	3.273	Ath-r						stigma	stigma	stigma	stigma	stigma
AT1G13860.4	withSNP	QUL1	1.625	1.635	2.615	2.264	3.065	Ath-r						stigma	Unspec	stigma	stigma	stigma
AT1G13870.1	withSNP	AtKTI12	14.864	13.702	13.003	12.979	13.342	Ath-m						stigma	stigma	stigma	stigma	stigma
AT1G13880.1	withSNP	No name	22.188	21.945	24.714	21.685	19.875	Ath-m						Unspec	Unspec	Unspec	Unspec	Unspec
AT1G13890.1	withSNP	ATSNAP30	79.828	78.233	84.104	83.588	75.975	Ath-m						pollen	pollen	pollen	pollen	pollen
AT1G13900.1	withSNP	PAP2	79.919	72.978	67.451	84.622	67.622	Ath-m						Unspec	Unspec	Unspec	Unspec	Unspec
AT1G13910.1	withSNP	No name	4.418	3.714	3.465	3.804	3.320	Ath-m						stigma	Unspec	Unspec	stigma	Unspec
AT1G13920.1	withSNP	No name	1.835	2.295	2.124	2.025	2.203	Ath-m						Unspec	Unspec	Unspec	Unspec	Unspec
AT1G13930.1	noSNP	No name	2233.050	608.051	1189.180	969.735	1898.788	Ath-m	Stigma	Stigma	Stigma	Stigma	Stigma
AT1G13930.2	noSNP	No name	0.000	0.000	0.000	0.000	0.000	Ath-m
AT1G13930.3	noSNP	No name	17.140	8.356	14.278	11.319	14.780	Ath-m
AT1G13940.1	withSNP	No name	15.899	15.915	16.661	17.814	14.519	Ath-m						stigma	stigma	stigma	stigma	stigma
AT1G13950.1	withSNP	ATELF5A-1	13.211	11.669	9.230	12.699	11.565	Ath-m						Unspec	pollen	Unspec	Unspec	Unspec
AT1G13960.1	withSNP	WRKY4	10.103	8.684	13.129	10.383	13.313	Ath-m						stigma	stigma	Unspec	stigma	stigma
AT1G13960.2	withSNP	WRKY4	2.992	2.532	5.601	2.867	3.980	Ath-m						stigma	stigma	Unspec	stigma	stigma
AT1G13970.1	withSNP	No name	1096.461	1085.034	828.163	1142.444	978.400	Ath-m						pollen	pollen	pollen	pollen	pollen
AT1G13980.1	withSNP	EMB30	11.952	11.953	12.935	12.618	12.676	Ath-m						Unspec	Unspec	Unspec	Unspec	Unspec
AT1G13980.2	withSNP	EMB30	9.373	9.630	7.553	9.450	6.281	Ath-m						Unspec	Unspec	Unspec	Unspec	Unspec
AT1G13990.1	noSNP	No name	29.474	12.872	24.756	20.007	32.908	Ath-m
AT1G13990.2	withSNP	No name	0.621	0.477	0.486	0.436	0.494	Ath-m						Unspec	Unspec	Unspec	Unspec	Unspec
AT1G13990.3	withSNP	No name	0.860	0.553	0.676	0.656	1.022	Ath-m						Unspec	Unspec	Unspec	Unspec	Unspec
AT1G14000.1	withSNP	VIK	41.747	41.027	45.065	44.288	50.517	Ath-m						stigma	stigma	stigma	stigma	stigma
AT1G14010.1	withSNP	No name	172.532	152.065	147.551	147.244	145.191	Ath-r						Unspec	Unspec	Unspec	Unspec	Unspec
AT1G14020.1	withSNP	No name	19.481	17.469	16.754	18.913	16.007	Ath-m						Unspec	Unspec	Unspec	Unspec	Unspec
AT1G14030.1	withSNP	LSMT-L	10.981	12.414	10.518	10.024	10.681	Ath-m						stigma	stigma	Unspec	stigma	stigma
AT1G14040.1	withSNP	No name	5.163	4.714	3.976	4.581	3.871	Ath-m						stigma	stigma	stigma	stigma	stigma
AT1G14048.1	withSNP	No name	0	0	0	0	0	No_ATTED						Unspec	Unspec	Unspec	Unspec	Unspec
AT1G14060.1	withSNP	No name	22.888	22.647	17.937	19.222	19.356	Ath-m						stigma	stigma	stigma	stigma	stigma
AT1G14070.1	withSNP	FUT7	3.604	3.403	2.354	3.722	2.468	Ath-m						stigma	stigma	stigma	stigma	stigma
AT1G14080.1	withSNP	ATFUT6	0.109	0.232	0.186	0.138	0.175	Ath-m						Unspec	Unspec	Unspec	Unspec	Unspec
AT1G14100.1	withSNP	FUT8	0.109	0.111	0.024	0.086	0.051	Ath-m						Unspec	Unspec	Unspec	Unspec	Unspec
AT1G14110.1	withSNP	ATFUT9	0.353	0.252	0.191	0.343	0.329	Ath-m						Unspec	Unspec	Unspec	Unspec	Unspec
AT1G14120.1	withSNP	No name	0.130	0.306	0.290	0.140	0.183	Ath-m						Unspec	Unspec	Unspec	Unspec	Unspec
AT1G14130.1	noSNP	No name	25.619	18.300	20.610	20.906	22.011	Ath-m
AT1G14140.1	withSNP	UCP3	10.074	10.439	8.386	9.529	8.820	Ath-m						stigma	stigma	Unspec	stigma	stigma
AT1G14150.1	noSNP	PnsL2	5.806	6.203	6.869	6.411	8.031	Ath-m
AT1G14150.2	noSNP	PnsL2	0.279	0.181	0.251	0.195	0.178	Ath-m
AT1G14160.1	withSNP	No name	0.000	0.027	0.000	0.025	0.000	Ath-r						Unspec	Unspec	Unspec	Unspec	Unspec
AT1G14170.1	withSNP	No name	6.399	3.855	3.345	4.303	5.094	Ath-r						Unspec	Unspec	Unspec	Unspec	Unspec
AT1G14170.2	withSNP	No name	0.512	0.273	0.291	0.344	0.442	Ath-r						Unspec	Unspec	Unspec	Unspec	Unspec
AT1G14170.3	withSNP	No name	9.423	6.479	8.011	7.258	8.123	Ath-r						Unspec	Unspec	Unspec	Unspec	Unspec
AT1G14180.1	withSNP	No name	6.718	7.929	5.482	6.343	5.881	Ath-m						stigma	stigma	stigma	stigma	stigma
AT1G14180.2	withSNP	No name	0.704	0.666	0.759	0.590	0.346	Ath-m						Unspec	Unspec	Unspec	Unspec	Unspec
AT1G14185.1	withSNP	No name	0.000	0.000	0.031	0.031	0.000	Ath-r						Unspec	Unspec	Unspec	Unspec	Unspec
AT1G14190.1	withSNP	No name	0.073	0.187	0.071	0.222	0.109	Ath-r						Unspec	Unspec	Unspec	Unspec	Unspec
AT1G14200.1	withSNP	No name	12.997	21.692	16.770	18.363	15.245	Ath-m						Unspec	Unspec	Unspec	Unspec	Unspec
AT1G14205.1	withSNP	No name	2.267	2.231	1.443	1.925	1.818	Ath-r						Unspec	Unspec	Unspec	Unspec	stigma
AT1G14210.1	noSNP	No name	10.260	8.417	8.023	10.034	9.312	Ath-m
AT1G14220.1	noSNP	No name	0.142	0.205	0.292	0.209	0.121	Ath-m
AT1G14225.1	withSNP	No name	0.000	0.000	0.000	0.000	0.000	Ath-r						Unspec	Unspec	Unspec	Unspec	Unspec
AT1G14230.1	withSNP	No name	40.137	34.382	33.116	37.774	32.584	Ath-r						Unspec	Unspec	Unspec	Unspec	Unspec
AT1G14240.1	withSNP	No name	0.000	0.000	0.000	0.028	0.342	Ath-m						Unspec	Unspec	Unspec	Unspec	Unspec
AT1G14240.2	withSNP	No name	0.056	0.000	0.000	0.054	0.000	Ath-m						Unspec	Unspec	Unspec	Unspec	Unspec
AT1G14240.3	withSNP	No name	0.000	0.537	0.000	0.000	0.000	Ath-m						Unspec	Unspec	Unspec	Unspec	Unspec
AT1G14240.4	withSNP	No name	3.395	1.425	3.161	3.688	4.354	Ath-m						stigma	Unspec	stigma	stigma	stigma
AT1G14250.1	withSNP	No name	0.882	1.442	1.672	1.286	1.594	Ath-r						Unspec	Unspec	Unspec	Unspec	Unspec
AT1G14260.1	withSNP	No name	1.969	2.044	1.377	2.418	2.499	Ath-m						Unspec	Unspec	Unspec	Unspec	Unspec
AT1G14260.2	withSNP	No name	7.706	7.720	5.345	8.265	4.461	Ath-m						Unspec	Unspec	Unspec	Unspec	Unspec
AT1G14270.1	withSNP	No name	21.618	17.269	22.520	21.014	19.774	Ath-m						Unspec	Unspec	Unspec	Unspec	Unspec
AT1G14270.2	withSNP	No name	2.426	2.376	1.541	2.462	1.674	Ath-m						Unspec	Unspec	Unspec	Unspec	Unspec
AT1G14270.3	withSNP	No name	39.468	31.849	29.200	34.323	28.449	Ath-m						Unspec	Unspec	Unspec	Unspec	Unspec
AT1G14270.4	withSNP	No name	1.125	1.146	0.653	1.034	0.665	Ath-m						Unspec	Unspec	Unspec	Unspec	Unspec
AT1G14280.1	withSNP	PKS2	9.448	9.646	4.130	11.946	4.685	Ath-m						stigma	stigma	stigma	stigma	stigma
AT1G14290.1	withSNP	SBH2	342.656	331.202	255.245	358.455	305.496	Ath-m						Unspec	Unspec	Unspec	Unspec	pollen
AT1G14300.1	withSNP	No name	14.306	14.618	13.743	13.237	13.077	Ath-m						stigma	stigma	stigma	stigma	stigma
AT1G14300.2	withSNP	No name	0.031	0.116	0.050	0.128	0.000	Ath-m						Unspec	Unspec	Unspec	Unspec	Unspec
AT1G14310.1	withSNP	No name	18.032	15.766	13.484	16.726	14.796	Ath-m						stigma	stigma	Unspec	stigma	stigma
AT1G14315.1	withSNP	No name	0	0	0	0	0	No_ATTED						Unspec	Unspec	Unspec	Unspec	Unspec
AT1G14315.2	withSNP	No name	0	0	0	0	0	No_ATTED						Unspec	Unspec	Unspec	Unspec	Unspec
AT1G14320.1	withSNP	RPL10	466.033	558.649	485.709	486.501	486.552	Ath-m	Stigma	Stigma	Stigma	Stigma	Stigma	stigma	stigma	stigma	stigma	stigma
AT1G14320.2	withSNP	RPL10	3.362	1.798	2.381	2.335	2.492	Ath-m						Unspec	Unspec	Unspec	Unspec	Unspec
AT1G14330.1	withSNP	No name	18.783	16.296	18.781	17.381	18.716	Ath-m						Unspec	Unspec	Unspec	Unspec	Unspec
AT1G14340.1	noSNP	No name	7.411	9.082	11.484	9.401	11.695	Ath-m
AT1G14345.1	withSNP	No name	21.297	34.509	28.217	30.478	28.232	Ath-m						Unspec	Unspec	Unspec	Unspec	Unspec
AT1G14350.1	noSNP	AtMYB124	7.576	11.372	11.623	13.751	10.869	Ath-m
AT1G14350.2	noSNP	AtMYB124	2.647	2.819	5.057	4.660	2.696	Ath-m
AT1G14360.1	withSNP	ATUTR3	88.876	86.020	70.296	76.460	71.252	Ath-m						stigma	stigma	stigma	stigma	stigma
AT1G14370.1	withSNP	APK2A	0.456	0.637	4.174	0.421	0.615	Ath-m						Unspec	Unspec	stigma	Unspec	Unspec
AT1G14380.1	withSNP	IQD28	17.731	17.591	18.432	19.098	17.325	Ath-m						stigma	stigma	stigma	stigma	stigma
AT1G14380.2	withSNP	IQD28	0.196	0.000	0.000	0.000	0.000	Ath-m						Unspec	Unspec	Unspec	Unspec	Unspec
AT1G14380.3	withSNP	IQD28	8.822	5.972	2.250	7.051	3.965	Ath-m						stigma	stigma	stigma	stigma	stigma
AT1G14390.1	withSNP	No name	0.267	0.658	0.689	0.460	0.503	Ath-m						Unspec	Unspec	Unspec	Unspec	Unspec
AT1G14400.1	noSNP	ATUBC1	259.216	223.696	225.052	250.054	243.596	Ath-m
AT1G14400.2	noSNP	ATUBC1	3.137	2.165	3.232	3.446	2.658	Ath-m
AT1G14410.1	withSNP	ATWHY1	10.739	16.147	12.422	11.854	13.072	Ath-m						stigma	stigma	stigma	stigma	stigma
AT1G14420.1	withSNP	AT59	2143.818	2269.734	1904.674	2221.445	2193.227	Ath-m	Pollen	Pollen	Pollen	Pollen	Pollen	pollen	pollen	pollen	pollen	pollen
AT1G14430.1	withSNP	No name	12.244	11.433	11.980	12.850	11.579	Ath-m						Unspec	Unspec	Unspec	pollen	Unspec
AT1G14440.1	withSNP	AtHB31	1.338	2.492	1.576	1.585	1.308	Ath-m						Unspec	Unspec	Unspec	Unspec	Unspec
AT1G14440.2	withSNP	AtHB31	1.487	3.071	1.861	1.826	2.241	Ath-m						Unspec	Unspec	Unspec	Unspec	Unspec
AT1G14450.1	withSNP	No name	143.564	120.725	113.329	127.018	128.927	Ath-m						Unspec	Unspec	stigma	Unspec	stigma
AT1G14455.1	noSNP	No name	0.069	0.621	1.808	1.252	0.167	Ath-r
AT1G14460.1	withSNP	No name	6.257	8.653	7.476	7.397	6.287	Ath-m						stigma	stigma	stigma	stigma	stigma
AT1G14470.1	withSNP	No name	0.708	0.651	0.568	0.509	0.732	Ath-m						Unspec	Unspec	Unspec	Unspec	Unspec
AT1G14480.1	noSNP	No name	2.030	3.416	16.730	1.808	2.242	Ath-m
AT1G14480.2	noSNP	No name	0.382	0.504	1.211	0.180	0.156	Ath-m
AT1G14490.1	noSNP	AHL28	0.467	0.711	1.051	1.084	0.321	Ath-m
AT1G14500.1	noSNP	No name	0	0	0	0	0	No_ATTED
AT1G14510.1	withSNP	AL7	47.156	47.946	41.765	43.814	39.890	Ath-m						stigma	stigma	stigma	stigma	stigma
AT1G14520.1	withSNP	MIOX1	0.251	0.396	0.744	0.377	0.444	Ath-r						Unspec	Unspec	Unspec	Unspec	Unspec
AT1G14520.2	withSNP	MIOX1	0.421	0.632	0.548	0.471	0.609	Ath-r						Unspec	Unspec	Unspec	Unspec	Unspec
AT1G14530.1	withSNP	THH1	1.018	0.931	1.142	1.243	1.411	Ath-m						Unspec	Unspec	Unspec	Unspec	Unspec
AT1G14530.2	withSNP	THH1	63.580	56.855	59.112	62.325	54.190	Ath-m						Unspec	Unspec	Unspec	Unspec	Unspec
AT1G14540.1	withSNP	PER4	0.214	0.397	2.585	0.331	17.893	Ath-m						Unspec	Unspec	stigma	Unspec	stigma
AT1G14549.1	noSNP	No name	0	0	0	0	0	No_ATTED
AT1G14550.1	withSNP	No name	0.000	0.000	0.000	0.000	0.000	Ath-m						Unspec	Unspec	Unspec	Unspec	Unspec
AT1G14560.1	withSNP	CoAc1	47.020	44.771	41.622	47.783	41.646	Ath-m						Unspec	Unspec	Unspec	Unspec	Unspec
AT1G14570.1	noSNP	AtPUX7	99.412	85.433	89.731	93.494	91.437	Ath-m
AT1G14570.2	noSNP	AtPUX7	5.279	2.683	3.581	4.797	3.858	Ath-m
AT1G14570.3	noSNP	AtPUX7	4.624	2.318	1.754	3.581	2.839	Ath-m
AT1G14570.4	noSNP	AtPUX7	0.892	2.081	1.209	1.994	1.408	Ath-m
AT1G14580.1	withSNP	No name	0.639	0.368	0.262	0.788	0.052	Ath-m						Unspec	Unspec	Unspec	Unspec	Unspec
AT1G14580.2	withSNP	No name	0.796	0.678	0.754	0.663	0.811	Ath-m						Unspec	Unspec	Unspec	Unspec	Unspec
AT1G14590.1	withSNP	No name	22.481	22.905	20.238	23.363	19.926	Ath-r						Unspec	Unspec	Unspec	Unspec	Unspec
AT1G14600.1	withSNP	No name	0.187	0.532	0.385	0.282	0.257	Ath-r						Unspec	Unspec	Unspec	Unspec	Unspec
AT1G14610.1	withSNP	TWN2	32.998	40.271	36.399	37.078	34.232	Ath-m						stigma	stigma	stigma	stigma	stigma
AT1G14620.1	noSNP	DECOY	31.640	33.775	28.305	33.634	28.636	Ath-m
AT1G14620.2	noSNP	DECOY	0.000	0.000	0.000	0.079	0.066	Ath-m
AT1G14630.1	noSNP	No name	1.089	3.299	2.140	4.296	1.855	Ath-r
AT1G14640.1	withSNP	No name	23.750	24.255	19.820	26.091	21.234	Ath-m						Unspec	pollen	pollen	pollen	pollen
AT1G14642.1	noSNP	No name	11.407	8.649	9.754	12.269	8.687	Ath-r
AT1G14650.1	noSNP	No name	53.781	47.991	41.394	52.584	49.635	Ath-m
AT1G14650.2	noSNP	No name	16.212	14.545	25.954	17.321	17.769	Ath-m
AT1G14660.1	withSNP	ATNHX8	4.368	3.936	3.584	4.306	3.587	Ath-m						stigma	Unspec	stigma	stigma	stigma
[truncated: 37,206 more rows]
