# Supplementary material for: The molecular signatures of compatible and incompatible pollination in Arabidopsis
Source: BMC Genomics. 2021 Apr 14;22:268. doi: 10.1186/s12864-021-07503-7 (PMC8048354; doi:10.1186/s12864-021-07503-7)
Supplement: Supplementary file 9 — Additional file 9: Table S11. Selectively induced genes after compatible/incompatible responses in stigma or pollen. [file 12864_2021_7503_MOESM9_ESM.xlsx]

## Sheet: Info
Selectively induced genes after compatible/incompatible responses in stigma or pollen
Genes with SNPs were selected as followed :
1. genes exclusively upregulated at 60 min after pollination (gene lists corresponding to the Venn diagram Fig.4b and additional file 5: table S7 )
2. FC_C60/I60 >2, with padj < 0.1, genes ranked from the larger to the smaller FC, and vice et versa for I60
* genes described in discussion

## Sheet: Stigma_C60
Genes selected from 623 elements included exclusively in "C60up" + 163 common elements in "C10up" and "C60up" in Stigma	C60/I60	shortDisc	Name
AT1G56240.1*	6.63741880326656	phloem protein 2-B13	AtPP2-B13
AT5G57010.1	4.40226677796655	calmodulin-binding family protein	No name
AT2G20142.1*	4.20831205529858	Toll-Interleukin-Resistance (TIR) domain family protein	No name
AT3G50930.1	4.17943182533319	cytochrome BC1 synthesis	BCS1
AT5G39670.1	4.17273826696264	Calmodulin-like 46	CML46
AT3G04220.1*	4.10059311517473	Disease resistance protein (TIR-NBS-LRR class) family	No name
AT1G69840.3	4.07728401069951	HYPERSENSITIVE INDUCED REACTION 1	AtHIR1
AT5G41740.1*	4.03184279003609	Disease resistance protein (TIR-NBS-LRR class) family	No name
AT1G56250.1*	3.91989656149206	phloem protein 2-B14	AtPP2-B14
AT5G22520.1	3.85876341737655	0	No name
AT1G35110.1	3.84485571605597
AT1G31290.1	3.78845768700038
AT3G44630.3	3.77983304855318
AT2G26190.1	3.77527715625021
AT4G08950.1	3.75484736928719
AT1G75020.2	3.6762710456903
AT2G32140.1	3.63735981536723
AT5G09876.1	3.59871749780956
AT5G17350.1	3.55890021870598
AT1G20520.1	3.52747264817246
AT1G14370.1	3.51786684726133
AT1G73805.1	3.5070765156563
AT3G55980.1	3.43791064921156
AT2G17040.1	3.42580755585739
AT4G14365.1	3.38754647357199
AT2G26530.1	3.38719200211212
AT5G54720.1	3.38111266850519
AT2G39650.1	3.36322261380022
AT1G80840.1	3.3467974789634
AT2G44840.1	3.34442701661732
AT1G50750.1	3.308354791854
AT3G56710.1	3.29673490877664
AT5G52760.1	3.28686304723301
AT2G45760.1	3.2666322447597
AT3G55840.1	3.23165080404588
AT4G27280.1	3.22819249420211
AT2G04780.2	3.19256417868213
AT5G26920.1	3.19146787295647
AT4G29780.1	3.1858221709969
AT1G11050.1	3.18480663142774
AT3G44260.1	3.15691875624388
AT3G14870.2	3.14316518082314
AT3G60420.1	3.12719273381095
AT3G50770.1	3.11452169956517
AT2G41180.1	3.08480762265878
AT1G78410.1	3.04812276115093
AT3G50060.1	3.03064174428348
AT3G57530.1	3.02188345123511
AT1G30040.2	3.01675577097745
AT3G45960.1	3.01463722162321
AT1G72900.1	3.01119194084606
AT5G64130.3	3.00266276204758
AT3G06890.1	2.99587258797401
AT5G54490.1	2.9911889316791
AT1G32910.1	2.98524306539258
AT4G24110.1	2.97990281215264
AT2G32150.1	2.97957627168156
AT3G08030.2	2.96651832147751
AT5G54710.1	2.95065832671213
AT5G60800.1	2.93632706600247
AT5G41550.1	2.91559223345243
AT2G01450.3	2.89838909101613
AT3G09870.1	2.89746832468113
AT1G08930.2	2.88947139130534
AT4G28085.2	2.88636863460729
AT5G61900.1	2.88380923662596
AT4G11280.1	2.86455046692234
AT2G23100.1	2.85895385182263
AT5G10100.1	2.85505867403468
AT2G14960.1	2.85380688461046
AT1G70090.1	2.85182693168923
AT5G66210.4	2.85003386535561
AT3G57930.2	2.84312471687743
AT4G17250.1	2.83437200846204
AT1G20510.1	2.8333169497748
AT2G41640.1	2.80424067682806
AT3G56880.1	2.79943767859896
AT1G59590.1	2.79844204554498
AT2G36220.1	2.79493988214123
AT5G52750.1	2.78872964094816
AT4G00390.1	2.7875640966052
AT5G46490.2	2.78553776498462
AT3G60550.1	2.78194994371274
AT3G01830.1	2.7725880833873
AT3G62720.2	2.77011897111063
AT1G21864.1	2.76793330953726
AT4G11660.1	2.76777867070537
AT2G05940.1	2.76758422277396
AT1G33600.1	2.76490781318228
AT3G03030.1	2.74883757743718
AT1G67470.1	2.74709621963621
AT5G23510.1	2.74569767880576
AT1G57990.1	2.737575371924
AT1G32320.1	2.7336162303748
AT1G72520.1	2.7275483991776
AT3G45960.2	2.72007329222073
AT1G61470.1	2.70576424331645
AT3G59310.2	2.69608634378505
AT1G31540.2	2.69146279975249
AT3G16720.1	2.68625053102562
AT4G30440.1	2.68129683695506
AT1G72920.1	2.68093219641269
AT4G17500.1	2.67499591091058
AT1G72940.1	2.67290890531978
AT1G19770.1	2.66362807306692
AT2G37430.1	2.65720168947473
AT1G72910.1	2.64947302880518
AT1G24530.1	2.64840229979245
AT1G27770.1	2.64426061217007
AT4G00770.1	2.64126037434205
AT1G04490.1	2.6316700403796
AT3G20600.1	2.62237193750026
AT1G07135.1	2.61960780742486
AT1G18570.1	2.60520625090162
AT1G66400.1	2.60238849334563
AT5G48655.3	2.60007297192474
AT5G47960.1	2.59399618328348
AT5G44065.1	2.58994663164794
AT4G27654.1	2.58736918709552
AT3G28180.1	2.58352693278835
AT4G01930.1	2.5714596855728
AT1G10560.1	2.570631618702
AT4G22690.1	2.56643474436032
AT3G49530.1	2.53949212988492
AT1G22220.1	2.52736834844877
AT4G38390.1	2.52682019570679
AT5G47230.1	2.50863859261818
AT2G47060.5	2.50789422291664
AT3G26610.1	2.50640080426777
AT1G18740.1	2.50372304125029
AT1G22230.1	2.49403550259679
AT3G52430.1	2.48269924516126
AT5G57220.1	2.46596351560872
AT4G23470.2	2.46171893785795
AT3G22961.1	2.45934690780009
AT4G34380.1	2.45519946035294
AT2G43290.1	2.45516785498102
AT4G15150.1	2.45248822152153
AT3G44630.2	2.4336269188416
AT1G72950.1	2.40965273292307
AT4G37260.1	2.40844791326122
AT1G51660.1	2.40842778294341
AT1G35230.1	2.40584217797461
AT5G58630.1	2.40536316868944
AT3G04210.1	2.39974890731406
AT1G30370.1	2.39773097116571
AT3G51230.1	2.39540602180369
AT1G23500.1	2.39159596296763
AT2G22500.1	2.38960923738156
AT1G35140.1	2.3871142796873
AT5G14700.1	2.38695553971085
AT4G02280.1	2.37992354115764
AT3G55950.1	2.37838549092348
AT1G17380.1	2.37620153219114
AT1G76600.1	2.37349222689065
AT2G30020.1	2.35361434127393
AT1G66180.1	2.34965147683325
AT3G01220.1	2.33889042375022
AT3G62070.1	2.33694911968229
AT1G20510.2	2.33635776741369
AT3G17320.1	2.32753427935235
AT1G17830.1	2.32740710454186
AT2G41430.4	2.32489555331145
AT1G68330.1	2.32463249156708
AT1G34420.1	2.31960440543382
AT1G33590.1	2.31631145080083
AT5G60760.1	2.31602540965134
AT5G37770.1	2.31473127181794
AT3G46620.1	2.30802221833781
AT1G52087.1	2.29455790587896
AT3G50800.1	2.2895631883953
AT4G13395.1	2.28086784526106
AT1G67710.1	2.2805668092809
AT5G36000.1	2.27672258507783
AT4G23560.1	2.27537768501621
AT3G53400.1	2.27173313289008
AT3G53402.1	2.27173313289008
AT3G11650.1	2.2712187900258
AT4G19520.1	2.26929936742497
AT5G51190.1	2.25968805286941
AT5G64060.1	2.25427667366317
AT1G21910.1	2.24844475063072
AT4G29740.1	2.24449325555566
AT3G25600.1	2.24240734894172
AT5G44060.1	2.24019557106403
AT3G57930.1	2.24001671069757
AT4G15975.1	2.23845365589549
AT3G46730.1	2.23695132130465
AT1G64700.1	2.22041210762831
AT4G25390.1	2.2193125865612
AT2G41430.3	2.21895917267452
AT1G25560.1	2.21602713381102
AT1G74100.1	2.2155673539503
AT5G58830.1	2.21401345854137
AT1G32960.1	2.21192330368531
AT2G23770.1	2.2096958154124
AT1G77640.1	2.2066071835189
AT3G44400.1	2.2059549334303
AT3G52120.2	2.20166271857943
AT1G06440.1	2.19867438118858
AT4G31000.2	2.19581347050649
AT1G74330.2	2.19232231940645
AT1G32640.1	2.19065291237259
AT4G17230.1	2.19051103581818
AT2G31100.1	2.18935227941482
AT4G01250.1	2.18877437938693
AT3G62720.1	2.18869950408415
AT4G02380.2	2.18807364334302
AT5G36001.2	2.18789429178006
AT2G47060.4	2.18526336170043
AT5G66640.1	2.18341131573762
AT2G16900.3	2.17653808942223
AT2G04490.1	2.17511703917103
AT1G13470.1	2.17284565430431
AT2G29380.1	2.17141228918972
AT1G19210.1	2.16908342438649
AT2G48010.1	2.16744898096622
AT3G02210.1	2.16473914939182
AT2G36770.1	2.16456545737532
AT5G09980.1	2.16125627973176
AT5G23130.1	2.15866634079943
AT1G66760.2	2.15455320326432
AT1G59620.1	2.14681199885659
AT1G74450.1	2.14567112998648
AT1G32920.1	2.14040326066567
AT3G19970.1	2.13737221588762
AT5G52400.1	2.13338301882055
AT1G73540.1	2.13058331160653
AT2G41110.2	2.12782525883104
AT5G44350.1	2.12335659963804
AT3G44670.2	2.12164492446562
AT1G25400.1	2.11774281558651
AT1G51820.1	2.11641316737899
AT5G45110.1	2.11083051914735
AT5G41740.2	2.10064999866644
AT1G17147.1	2.1003064509481
AT1G69840.7	2.09497960873115
AT5G03720.1	2.09427086388436
AT4G12720.4	2.0924904569369
AT4G29740.2	2.0915025993831
AT1G75490.1	2.08972282341678
AT3G46110.1	2.08447682485084
AT5G40460.1	2.08274231574768
AT3G53990.2	2.08252515718731
AT5G53830.1	2.07802056716755
AT1G65510.1	2.07662894576349
AT4G01950.1	2.06996432296323
AT1G33610.1	2.06924177716273
AT5G47240.1	2.06904884659656
AT1G28380.1	2.06694345781521
AT1G07870.1	2.06437156500905
AT2G35658.2	2.06317838915607
AT5G45340.1	2.06317607470447
AT5G64190.1	2.06238828529631
AT3G63430.1	2.06005642289504
AT5G50915.2	2.05778227584181
AT3G57070.1	2.05654383091181
AT5G01100.1	2.05608621211884
AT4G18070.3	2.05342015375559
AT3G23250.1	2.05275664523522
AT1G69270.1	2.05227067674606
AT2G27500.1	2.049277436622
AT3G04640.2	2.04896868627413
AT2G42760.1	2.04776590571058
AT1G07520.1	2.0414001242144
AT3G11840.1	2.04000112365205
AT3G54150.1	2.03762857879026
AT3G08720.2	2.0337866977087
AT1G30040.1	2.03082273027784
AT4G17490.1	2.02978490558222
AT4G33300.1	2.02782627639079
AT3G15880.2	2.02694663870531
AT1G19380.1	2.02510871064093
AT2G40270.1	2.02367235111888
AT5G59790.1	2.02080551736746
AT2G12400.1	2.02060424091072
AT1G63820.1	2.01866798993631
AT4G08040.1	2.01698321588932
AT4G28703.1	2.01240455894848
AT1G65390.1	2.01115084352986
AT5G04660.1	2.00712673184099
AT3G23240.1	2.00615836060314
AT4G29440.1	2.00366494603159

## Sheet: Stigma_I60
Genes selected from 104 elements included exclusively in "I60up" + 0 common elements in "I10up" and "I60up" in Stigma	I60/C60	shortDisc	Name
AT4G39580.1*	7.0392307592888	Galactose oxidase/kelch repeat superfamily protein	No name
AT4G00970.1*	5.44056400175064	cysteine-rich RLK (RECEPTOR-like protein kinase) 41	CRK41
AT4G11470.1*	5.17482727112653	cysteine-rich RLK (RECEPTOR-like protein kinase) 31	CRK31
AT3G26500.1*	3.6599867899376	plant intracellular ras group-related LRR 2	PIRL2
AT3G46680.1	3.65868921550383	UDP-Glycosyltransferase superfamily protein	No name
AT5G25250.1*	3.57701151946716	SPFH/Band 7/PHB domain-containing membrane-associated protein family	FLOT1
AT1G63930.1*	3.48377061892139	from the Czech 'roh' meaning 'corner'	ROH1
AT3G30720.1*	3.0298749557735	qua-quine starch	QQS
AT2G39200.1*	2.46448009473867	Seven transmembrane MLO family protein	ATMLO12
AT5G42010.1	2.10804617910717	Transducin/WD40 repeat-like superfamily protein	No name
AT1G27720.1	2.07580147446509

## Sheet: Pollen_C60
Genes selected from 533 elements included exclusively in "C60up" + 6 common elements in "C10up" and "C60up" in Pollen	C60/I60	shortDisc	Name
AT5G35380.1*	101.429624760702	Protein kinase protein with adenine nucleotide alpha hydrolases-like domain	No name
AT4G12980.1	92.8833938316477	Auxin-responsive family protein	ARAPORT11
AT1G66220.1*	89.1635594276538	Subtilase family protein	No name
AT3G24790.1	81.8878819395133	Protein kinase superfamily protein	PBL25
AT5G37820.1	68.2979178035162	NOD26-like intrinsic protein 4;2	NIP4;2
AT5G55020.1*	66.6006865167459	myb domain protein 120	ATMYB120
AT1G21835.1	63.8124055433508	Plant thionin family protein	No name
AT1G66245.1	58.3200597683203	0	No name
AT2G31910.1*	41.6924219220151	cation/H+ exchanger 21	ATCHX21
AT5G26673.1*	38.3641799809617	Plant thionin family protein	No name
AT5G23530.1	37.689426266104
AT1G58440.1	35.9686001159752
AT1G08790.1	34.5718385827397
AT2G25630.1	34.5270292937086
AT5G34828.1*	33.2362884377055
AT4G16480.1	28.8852755642449
AT5G44640.1	28.6184007498804
AT4G25040.1	28.5207428409861
AT4G18050.1	28.2193462785417
AT4G21323.1*	26.9980721064473
AT1G18510.1	25.4431098567683
AT2G05160.1	24.7356186120273
AT1G60815.1	24.3468578258799
AT2G19045.1	23.1006455378206
AT2G32785.1	22.7637966237015
AT2G25070.1	22.2864735459888
AT2G23970.1	22.0325196183329
AT5G26050.1	21.10362932185
AT4G37740.1	20.8296991545783
AT3G44910.1	20.4017986310087
AT5G17620.1	19.8913074487594
AT2G28120.1	18.9169590591251
AT1G73066.1	18.7168084186305
AT4G28485.1	17.9698767063908
AT1G79360.1	17.3723631222559
AT2G23148.1	17.0388678384222
AT3G46230.1	16.2501851687424
AT1G21866.1	15.9191618813229
AT1G60625.1	15.8341139909629
AT1G12320.1	15.0952237640579
AT5G63170.1	14.878981456289
AT1G09720.1	14.8022382292001
AT1G35110.1	14.7060546759822
AT2G40310.1	14.4772271236323
AT5G20710.1	13.6425179085958
AT3G15860.1	12.9267039840866
AT1G30860.1	12.8394331025922
AT2G35740.1	12.3728585667583
AT4G20260.2	12.111656378236
AT1G52087.1	12.003969940255
AT3G16130.1	11.8757217157609
AT2G14670.1	11.5898751460417
AT4G01925.1	11.3919427968876
AT4G25940.1	11.2182528417508
AT1G74450.1	11.2109500300539
AT5G02730.1	11.1641865868939
AT1G67360.1	11.1318405905805
AT1G64800.1	11.0693979333248
AT1G63500.1	10.7297582293153
AT3G42850.1	10.6647453919506
AT5G10520.1	10.3949172245815
AT2G28170.1	10.3538805406938
AT5G28970.1	10.1506540919179
AT5G38200.1	10.1018851717252
AT1G77680.1	10.0940562357327
AT5G08480.2	10.075916370373
AT4G38390.1	9.96664485369907
AT1G05000.1	9.95820167744465
AT3G46440.2	9.60870659104287
AT2G16280.1	9.50697807360733
AT1G63180.1	9.42581125624343
AT5G20310.1	9.20189036254461
AT5G66330.1	9.17538993658289
AT1G33020.1	9.07190648871044
AT4G08670.1	9.03879474664331
AT5G20330.1	8.85238006777512
AT1G02610.1	8.78107221267244
AT1G35115.1	8.63240107591518
AT2G29550.1	8.60201892004447
AT5G35390.1	8.37919723475115
AT3G18780.2	8.05483744048927
AT1G64760.2	7.92744325522088
AT5G26100.1	7.74264595841436
AT3G43810.1	7.72273077411276
AT2G24460.1	7.69002495844259
AT1G71380.1	7.56263431864468
AT1G12780.1	7.28155571488217
AT3G47800.1	7.26841070354136
AT1G21400.1	7.06352737237862
AT3G61640.1	6.8918152289822
AT2G35650.1	6.88787352070459
AT5G49190.1	6.86859197311058
AT3G10300.3	6.77608096818581
AT3G46220.1	6.67708294911082
AT2G17650.1	6.66219931348875
AT5G26720.1	6.61259671900299
AT3G19930.1	6.58095314668139
AT2G11480.1	6.55990158961334
AT1G69840.3	6.51184602603057
AT4G15415.1	6.38591519882719
AT2G44690.1	6.38563799057864
AT1G63740.1	6.26196856859116
AT3G20935.1	6.25947109909749
AT5G42350.1	6.25596242114908
AT1G06540.1	6.25426963018505
AT1G69840.2	6.24785847366263
AT1G58248.1	6.23451397548315
AT5G47390.1	6.2312617442922
AT4G18890.1	6.16630939631563
AT1G72620.1	6.15305648797767
AT1G69840.6	6.09022273581585
AT1G69840.4	6.04363210781099
AT1G29230.1	5.8714338896264
AT5G20300.1	5.81672009475718
AT4G16940.1	5.77105553201235
AT4G14290.1	5.7566502882005
AT3G54700.1	5.70198780825638
AT3G21650.1	5.68428411897687
AT1G69840.1	5.66832944083038
AT4G34600.1	5.52905507673101
AT4G15415.2	5.51464120840562
AT1G34060.1	5.46662186203671
AT5G04760.1	5.46232763125523
AT2G43330.1	5.32923115606767
AT1G56580.1	5.31018017407232
AT3G19680.1	5.18538424942207
AT5G03210.1	5.15656371706163
AT4G26870.1	5.12859939643645
AT1G20550.1	5.10785221580624
AT3G19610.1	4.91863044479106
AT1G12240.1	4.89348839012693
AT5G01810.1	4.83288177207834
AT5G04040.1	4.82198045599204
AT2G35930.1	4.8016749899088
AT2G16120.1	4.77867907042783
AT3G44170.1	4.73846662744948
AT3G24220.1	4.72001582590665
AT5G56870.1	4.69421740691602
AT2G20670.1	4.68186534863846
AT2G20790.1	4.66067964817846
AT5G20300.3	4.59187902552775
AT5G26250.1	4.57186332426084
AT1G01550.1	4.53436402507082
AT3G49845.1	4.52156162500911
AT5G24030.1	4.48099560589588
AT1G12750.3	4.43951010980073
AT3G23820.1	4.39129231143703
AT5G20300.2	4.35025846288117
AT2G38920.1	4.34267466036549
AT2G16130.1	4.33712477602459
AT1G09575.1	4.32227048974164
AT3G20660.1	4.28225702222864
AT1G01550.2	4.24742141979728
AT3G63180.2	4.21033492477406
AT4G22620.1	4.19801096545368
AT2G43280.1	4.15674455500771
AT3G60260.3	4.09530538166899
AT5G10280.1	4.07641615364415
AT1G74830.1	4.0336213965399
AT4G26930.1	4.02924087431139
AT5G45100.1	4.01526227405305
AT1G59650.1	4.00440607137749
AT5G10695.1	3.98983899256977
AT3G44930.1	3.98167128786301
AT5G45650.1	3.96432243376
AT3G28210.1	3.95763006149339
AT5G18920.1	3.95057537476272
AT1G52940.1	3.94965423492605
AT5G03620.1	3.925716447049
AT5G41750.1	3.9161812755145
AT4G25480.1	3.90605750833057
AT4G18070.4	3.87446321287641
AT4G18070.1	3.85469693583799
AT5G45700.1	3.8488193239029
AT4G01910.1	3.84126972447035
AT1G08570.1	3.83132408801895
AT2G20800.1	3.82799070418102
AT1G75920.2	3.79741358758177
AT1G15040.1	3.76026889920062
AT5G59940.1	3.73571721684805
AT4G30670.1	3.66795691798202
AT2G35230.1	3.66645942252007
AT5G49480.1	3.65113656439742
AT5G66650.1	3.64943371464433
AT3G25030.2	3.63948375624941
AT4G16470.1	3.63272761619528
AT1G12150.1	3.62688969635465
AT5G63490.1	3.60696821206703
AT5G01470.1	3.56891917359503
AT4G35450.3	3.56019663092863
AT1G53910.1	3.53117477508036
AT2G11170.1	3.49032569413791
AT5G20150.1	3.48169942682215
AT5G51105.1	3.46453248023142
AT1G72450.1	3.45054089998952
AT1G74330.2	3.44905648066898
AT4G13190.1	3.44801082797692
AT1G71280.1	3.43172037941622
AT4G37220.1	3.42868177895606
AT4G35450.2	3.4118390252882
AT5G17850.1	3.40150144325538
AT2G44450.1	3.36960277176611
AT2G03580.1	3.36293464362164
AT1G50890.1	3.36206819979656
AT1G69840.5	3.35319960253478
AT5G28173.1	3.34351799358683
AT2G39900.1	3.33075881438654
AT2G47480.1	3.32241957318745
AT2G19320.1	3.32089507426866
AT5G40700.1	3.30273188121409
AT5G24600.1	3.29693193626256
AT5G66230.2	3.29566802428552
AT3G23750.1	3.28676644363047
AT3G49530.1	3.27889617714269
AT4G33180.1	3.27186492241239
AT1G35030.1	3.26689897746254
AT1G02550.1	3.26292680336672
AT3G04530.1	3.2401062794285
AT5G01480.1	3.23828694967785
AT1G35035.1	3.23433290942964
AT3G60580.1	3.23062416972157
AT5G25320.1	3.22447013560421
AT2G26530.1	3.22225170135989
AT3G25600.1	3.1970812789563
AT5G30870.1	3.18921638676583
AT4G13800.1	3.18284478571723
AT3G06370.1	3.1802388701076
AT1G07135.1	3.15634439529016
AT5G42890.1	3.14630685641093
AT1G09070.1	3.10767270258732
AT3G55980.1	3.09306682251502
AT2G18730.1	3.0693285787537
AT1G29010.1	3.06793007815204
AT3G63180.1	3.06662814152152
AT4G31000.1	3.05515274332345
AT1G19940.1	3.04825670406427
AT3G27140.1	3.04812374045619
AT2G04770.1	3.04580000626865
AT3G21880.1	3.04288557379612
AT3G10930.1	3.04148666151528
AT2G24240.1	3.03531348425221
AT3G22570.1	3.01075237833479
AT2G36310.1	3.00845074925295
AT5G19590.1	3.0008225819005
AT1G34065.1	2.99513174524399
AT3G51320.1	2.97541137900045
AT5G41750.2	2.96607450895278
AT5G57030.1	2.96272860383768
AT1G22530.1	2.93703682888064
AT3G55500.1	2.9173112389402
AT4G24050.1	2.91650375403834
AT2G18670.1	2.90701667754379
AT1G05000.2	2.8951188835292
AT4G22820.1	2.89235577273119
AT1G42697.1	2.88927858296252
AT5G06930.1	2.88105226993384
AT1G55928.1	2.86642831931862
AT1G74750.1	2.86615713302821
AT2G22870.1	2.86013017450062
AT4G37640.1	2.8446572743422
AT2G26570.1	2.84246303541902
AT4G30410.2	2.83101655050926
AT2G34790.1	2.81931725253984
AT2G01920.1	2.81800463296491
AT4G37180.1	2.81183374037379
AT1G73130.1	2.80409223902633
AT3G46440.1	2.80310660736349
AT1G52280.1	2.78730901910081
AT2G05280.1	2.777764509268
AT2G35660.2	2.77665552984584
AT2G07020.1	2.77400506385817
AT4G24810.1	2.76441350404648
AT5G40700.2	2.76377579934781
AT3G44920.1	2.74713142595427
AT3G23870.1	2.74256455600829
AT5G15900.1	2.74010992321277
AT4G23520.1	2.73643937588873
AT1G13960.2	2.7300602654463
AT1G72980.1	2.72033037703829
AT4G28700.1	2.71485135341737
AT5G37230.1	2.70657088914417
AT3G17630.1	2.70573698007029
AT2G37540.1	2.70404240439538
AT5G65630.1	2.69364547495609
AT1G10150.1	2.69236189258314
AT2G05050.1	2.69138447992438
AT4G28050.1	2.69023296622326
AT1G12140.1	2.68606324172376
AT5G45710.2	2.65231284930172
AT2G04220.1	2.65141029751309
AT1G11380.1	2.64450226359678
AT3G13850.1	2.63927240081926
AT5G38450.1	2.63028314929361
AT1G80400.1	2.62324517165574
AT1G24150.1	2.62139269893161
AT5G50400.1	2.61881600130514
AT3G13530.1	2.61697332196586
AT2G22500.1	2.60662542939306
AT1G21870.1	2.59583684902168
AT5G11740.1	2.59335084265713
AT1G75920.4	2.5869780929799
AT1G56660.1	2.58646786600101
AT2G01275.2	2.58119323908192
AT5G39390.1	2.57048099759144
AT1G66570.3	2.56884044699791
AT2G23360.1	2.54561644330576
AT1G76900.2	2.54238281034554
AT4G32600.1	2.53209409693155
AT3G59310.2	2.52906019210543
AT4G02890.2	2.52890241255009
AT4G38370.1	2.52817137031386
AT3G19940.1	2.52524987263293
AT3G05975.1	2.51749477523019
AT1G02700.1	2.5161838691604
AT3G12590.1	2.50257938011683
AT1G35112.1	2.48659857050568
AT1G63810.1	2.48304682411575
AT5G45750.1	2.48157962980218
AT1G32170.1	2.4810673960356
AT3G48580.1	2.48020339181024
AT2G32450.1	2.47748634122458
AT5G51630.3	2.46714207768482
AT1G14755.1	2.46100676637627
AT3G62010.2	2.4373408167462
AT3G25490.1	2.427459018728
AT4G26440.1	2.4272039403687
AT1G20380.1	2.42443037760017
AT4G20260.1	2.41746480115953
AT4G37720.1	2.41439830397187
AT3G27540.1	2.40861456630904
AT1G72940.1	2.39356721412632
AT1G69840.7	2.36889768297638
AT3G45240.2	2.36854241284818
AT3G45242.1	2.36854241284818
AT5G11940.1	2.36606847512236
AT5G65110.1	2.35415409633912
AT4G31370.1	2.34692383228719
AT1G27620.1	2.34621654841657
AT4G05550.1	2.34479768919178
AT1G21695.1	2.33460716236109
AT5G07450.1	2.33047324916336
AT2G45570.1	2.32961524899295
AT1G24120.1	2.32906006219668
AT1G64760.1	2.3280675017233
AT5G19040.1	2.32679434682717
AT3G11780.1	2.31872325773142
AT2G26640.1	2.3105125524473
AT2G20300.1	2.28745025069802
AT1G33270.2	2.28058412146949
AT1G75780.1	2.27866826564657
AT3G19180.1	2.25966738887298
AT4G18070.3	2.25468791226733
AT2G02000.1	2.24411314311846
AT4G08360.1	2.23933866625889
AT5G48270.1	2.23496285873046
AT2G20780.1	2.22612557033167
AT3G05430.1	2.22449165183802
AT1G52980.1	2.22390250319802
AT5G23680.1	2.21191035029803
AT3G62770.3	2.21138230104938
AT1G07725.1	2.20424598452005
AT5G54720.1	2.19067536046355
AT4G20260.3	2.1862053921999
AT4G31000.2	2.18085936358351
AT5G54000.1	2.17498367628698
AT4G05050.1	2.16984798343133
AT4G29440.2	2.16660003092569
AT4G23270.1	2.16614600272707
AT2G39435.1	2.16552520504669
AT4G25120.1	2.16114951898178
AT2G42010.1	2.15948067151853
AT3G62420.1	2.15503421717291
AT3G62422.1	2.15503421717291
AT1G21150.1	2.15157686651988
AT4G21326.1	2.14732452614145
AT5G64130.3	2.14664707455078
AT2G35710.3	2.14085589800428
AT3G49880.1	2.13938576337606
AT1G70440.1	2.12627737988654
AT3G55940.1	2.12019675963543
AT5G53350.1	2.1114016808665
AT4G33920.1	2.09897435832141
AT1G58520.2	2.09714308873841
AT5G49448.1	2.08739069300137
AT5G49450.1	2.08739069300137
AT1G70390.1	2.08154538317035
AT3G44630.3	2.0749732575474
AT2G25460.1	2.07352630493858
AT3G18780.1	2.05189883602815
AT1G68630.1	2.02108587119114
AT1G75490.1	2.19589590587476

## Sheet: Pollen_I60
Genes selected from 6 elements included exclusively in "I60up" + 0 common elements in "I10up" and "I60up"	I60/C60	shortDisc	Name
AT3G59940.1*	2.59174182586631	Galactose oxidase/kelch repeat superfamily protein	KFB50
AT5G67420.1	2.3555227745643	LOB domain-containing protein 37	ASL39
